# Supplementary material for: A real-time approach of diagnosing rice leaf disease using deep learning-based faster R-CNN framework
Source: PeerJ Comput Sci. 2021 Apr 7;7:e432. doi: 10.7717/peerj-cs.432 (PMC8049121; doi:10.7717/peerj-cs.432)
Supplement: Supplemental Information 1 [file peerj-cs-07-432-s001.zip]

Archive with 323 entries (305 files):
- Raw code with Instruction/
- Raw code with Instruction/__init__.py
- Raw code with Instruction/eval.py
- Raw code with Instruction/eval_util.py
- Raw code with Instruction/eval_util_test.py
- Raw code with Instruction/evaluator.py
- Raw code with Instruction/export_inference_graph.py
- Raw code with Instruction/export_tflite_ssd_graph.py
- Raw code with Instruction/export_tflite_ssd_graph_lib.py
- Raw code with Instruction/export_tflite_ssd_graph_lib_test.py
- Raw code with Instruction/exporter.py
- Raw code with Instruction/exporter_test.py
- Raw code with Instruction/generate_tfrecord.py
- Raw code with Instruction/image_augmentation.ipynb
- Raw code with Instruction/inputs.py
- Raw code with Instruction/inputs_test.py
- Raw code with Instruction/instruction.txt
- Raw code with Instruction/model_hparams.py
- Raw code with Instruction/model_lib.py
- Raw code with Instruction/model_lib_test.py
- Raw code with Instruction/model_lib_v2.py
- Raw code with Instruction/model_lib_v2_test.py
- Raw code with Instruction/model_main.py
- Raw code with Instruction/model_tpu_main.py
- Raw code with Instruction/Object_detection_image.py
- Raw code with Instruction/Object_detection_webcam.py
- Raw code with Instruction/train.py
- Raw code with Instruction/xml_to_csv.py
- Raw code with Instruction/__pycache__/
- Raw code with Instruction/__pycache__/__init__.cpython-35.pyc
- Raw code with Instruction/__pycache__/eval_util.cpython-35.pyc
- Raw code with Instruction/__pycache__/exporter.cpython-35.pyc
- Raw code with Instruction/__pycache__/trainer.cpython-35.pyc
- Raw code with Instruction/anchor_generators/
- Raw code with Instruction/anchor_generators/__init__.py
- Raw code with Instruction/anchor_generators/flexible_grid_anchor_generator.py
- Raw code with Instruction/anchor_generators/flexible_grid_anchor_generator_test.py
- Raw code with Instruction/anchor_generators/grid_anchor_generator.py
- Raw code with Instruction/anchor_generators/grid_anchor_generator_test.py
- Raw code with Instruction/anchor_generators/multiple_grid_anchor_generator.py
- Raw code with Instruction/anchor_generators/multiple_grid_anchor_generator_test.py
- Raw code with Instruction/anchor_generators/multiscale_grid_anchor_generator.py
- Raw code with Instruction/anchor_generators/multiscale_grid_anchor_generator_test.py
- Raw code with Instruction/anchor_generators/__pycache__/
- Raw code with Instruction/anchor_generators/__pycache__/__init__.cpython-35.pyc
- Raw code with Instruction/anchor_generators/__pycache__/flexible_grid_anchor_generator.cpython-35.pyc
- Raw code with Instruction/anchor_generators/__pycache__/grid_anchor_generator.cpython-35.pyc
- Raw code with Instruction/anchor_generators/__pycache__/multiple_grid_anchor_generator.cpython-35.pyc
- Raw code with Instruction/anchor_generators/__pycache__/multiscale_grid_anchor_generator.cpython-35.pyc
- Raw code with Instruction/box_coders/
- Raw code with Instruction/box_coders/__init__.py
- Raw code with Instruction/box_coders/faster_rcnn_box_coder.py
- Raw code with Instruction/box_coders/faster_rcnn_box_coder_test.py
- Raw code with Instruction/box_coders/keypoint_box_coder.py
- Raw code with Instruction/box_coders/keypoint_box_coder_test.py
- Raw code with Instruction/box_coders/mean_stddev_box_coder.py
- Raw code with Instruction/box_coders/mean_stddev_box_coder_test.py
- Raw code with Instruction/box_coders/square_box_coder.py
- Raw code with Instruction/box_coders/square_box_coder_test.py
- Raw code with Instruction/box_coders/__pycache__/
- Raw code with Instruction/box_coders/__pycache__/__init__.cpython-35.pyc
- Raw code with Instruction/box_coders/__pycache__/faster_rcnn_box_coder.cpython-35.pyc
- Raw code with Instruction/box_coders/__pycache__/keypoint_box_coder.cpython-35.pyc
- Raw code with Instruction/box_coders/__pycache__/mean_stddev_box_coder.cpython-35.pyc
- Raw code with Instruction/box_coders/__pycache__/square_box_coder.cpython-35.pyc
- Raw code with Instruction/builders/
- Raw code with Instruction/builders/__init__.py
- Raw code with Instruction/builders/anchor_generator_builder.py
- Raw code with Instruction/builders/anchor_generator_builder_test.py
- Raw code with Instruction/builders/box_coder_builder.py
- Raw code with Instruction/builders/box_coder_builder_test.py
- Raw code with Instruction/builders/box_predictor_builder.py
- Raw code with Instruction/builders/box_predictor_builder_test.py
- Raw code with Instruction/builders/calibration_builder.py
- Raw code with Instruction/builders/calibration_builder_test.py
- Raw code with Instruction/builders/dataset_builder.py
- Raw code with Instruction/builders/dataset_builder_test.py
- Raw code with Instruction/builders/graph_rewriter_builder.py
- Raw code with Instruction/builders/graph_rewriter_builder_test.py
- Raw code with Instruction/builders/hyperparams_builder.py
- Raw code with Instruction/builders/hyperparams_builder_test.py
- Raw code with Instruction/builders/image_resizer_builder.py
- Raw code with Instruction/builders/image_resizer_builder_test.py
- Raw code with Instruction/builders/input_reader_builder.py
- Raw code with Instruction/builders/input_reader_builder_test.py
- Raw code with Instruction/builders/losses_builder.py
- Raw code with Instruction/builders/losses_builder_test.py
- Raw code with Instruction/builders/matcher_builder.py
- Raw code with Instruction/builders/matcher_builder_test.py
- Raw code with Instruction/builders/model_builder.py
- Raw code with Instruction/builders/model_builder_test.py
- Raw code with Instruction/builders/optimizer_builder.py
- Raw code with Instruction/builders/optimizer_builder_test.py
- Raw code with Instruction/builders/post_processing_builder.py
- Raw code with Instruction/builders/post_processing_builder_test.py
- Raw code with Instruction/builders/preprocessor_builder.py
- Raw code with Instruction/builders/preprocessor_builder_test.py
- Raw code with Instruction/builders/region_similarity_calculator_builder.py
- Raw code with Instruction/builders/region_similarity_calculator_builder_test.py
- Raw code with Instruction/builders/target_assigner_builder.py
- Raw code with Instruction/builders/target_assigner_builder_test.py
- Raw code with Instruction/builders/__pycache__/
- Raw code with Instruction/builders/__pycache__/__init__.cpython-35.pyc
- Raw code with Instruction/builders/__pycache__/anchor_generator_builder.cpython-35.pyc
- Raw code with Instruction/builders/__pycache__/box_coder_builder.cpython-35.pyc
- Raw code with Instruction/builders/__pycache__/box_predictor_builder.cpython-35.pyc
- Raw code with Instruction/builders/__pycache__/calibration_builder.cpython-35.pyc
- Raw code with Instruction/builders/__pycache__/dataset_builder.cpython-35.pyc
- Raw code with Instruction/builders/__pycache__/graph_rewriter_builder.cpython-35.pyc
- Raw code with Instruction/builders/__pycache__/hyperparams_builder.cpython-35.pyc
- Raw code with Instruction/builders/__pycache__/image_resizer_builder.cpython-35.pyc
- Raw code with Instruction/builders/__pycache__/losses_builder.cpython-35.pyc
- Raw code with Instruction/builders/__pycache__/matcher_builder.cpython-35.pyc
- Raw code with Instruction/builders/__pycache__/model_builder.cpython-35.pyc
- Raw code with Instruction/builders/__pycache__/optimizer_builder.cpython-35.pyc
- Raw code with Instruction/builders/__pycache__/post_processing_builder.cpython-35.pyc
- Raw code with Instruction/builders/__pycache__/preprocessor_builder.cpython-35.pyc
- Raw code with Instruction/builders/__pycache__/region_similarity_calculator_builder.cpython-35.pyc
- Raw code with Instruction/dataset_tools/
- Raw code with Instruction/dataset_tools/__init__.py
- Raw code with Instruction/dataset_tools/create_coco_tf_record.py
- Raw code with Instruction/dataset_tools/create_coco_tf_record_test.py
- Raw code with Instruction/dataset_tools/create_kitti_tf_record.py
- Raw code with Instruction/dataset_tools/create_kitti_tf_record_test.py
- Raw code with Instruction/dataset_tools/create_oid_tf_record.py
- Raw code with Instruction/dataset_tools/create_pascal_tf_record.py
- Raw code with Instruction/dataset_tools/create_pascal_tf_record_test.py
- Raw code with Instruction/dataset_tools/create_pet_tf_record.py
- Raw code with Instruction/dataset_tools/create_pycocotools_package.sh
- Raw code with Instruction/dataset_tools/download_and_preprocess_mscoco.sh
- Raw code with Instruction/dataset_tools/oid_hierarchical_labels_expansion.py
- Raw code with Instruction/dataset_tools/oid_hierarchical_labels_expansion_test.py
- Raw code with Instruction/dataset_tools/oid_tfrecord_creation.py
- Raw code with Instruction/dataset_tools/oid_tfrecord_creation_test.py
- Raw code with Instruction/dataset_tools/tf_record_creation_util.py
- Raw code with Instruction/dataset_tools/tf_record_creation_util_test.py
- Raw code with Instruction/inference/
- Raw code with Instruction/inference/__init__.py
- Raw code with Instruction/inference/detection_inference.py
- Raw code with Instruction/inference/detection_inference_test.py
- Raw code with Instruction/inference/infer_detections.py
- Raw code with Instruction/inference_graph/
- Raw code with Instruction/inference_graph/checkpoint
- Raw code with Instruction/inference_graph/model.ckpt.index
- Raw code with Instruction/inference_graph/pipeline.config
- Raw code with Instruction/legacy/
- Raw code with Instruction/legacy/__init__.py
- Raw code with Instruction/legacy/eval.py
- Raw code with Instruction/legacy/evaluator.py
- Raw code with Instruction/legacy/train.py
- Raw code with Instruction/legacy/trainer.py
- Raw code with Instruction/legacy/trainer_test.py
- Raw code with Instruction/legacy/__pycache__/
- Raw code with Instruction/legacy/__pycache__/__init__.cpython-35.pyc
- Raw code with Instruction/legacy/__pycache__/evaluator.cpython-35.pyc
- Raw code with Instruction/legacy/__pycache__/trainer.cpython-35.pyc
- Raw code with Instruction/training/
- Raw code with Instruction/training/faster_rcnn_inception_v2_pets.config
- Raw code with Instruction/training/graph.pbtxt
- Raw code with Instruction/training/labelmap.pbtxt
- Raw code with Instruction/core/
- Raw code with Instruction/core/__init__.py
- Raw code with Instruction/core/anchor_generator.py
- Raw code with Instruction/core/balanced_positive_negative_sampler.py
- Raw code with Instruction/core/balanced_positive_negative_sampler_test.py
- Raw code with Instruction/core/batch_multiclass_nms_test.py
- Raw code with Instruction/core/batcher.py
- Raw code with Instruction/core/batcher_test.py
- Raw code with Instruction/core/box_coder.py
- Raw code with Instruction/core/box_coder_test.py
- Raw code with Instruction/core/box_list.py
- Raw code with Instruction/core/box_list_ops.py
- Raw code with Instruction/core/box_list_ops_test.py
- Raw code with Instruction/core/box_list_test.py
- Raw code with Instruction/core/box_predictor.py
- Raw code with Instruction/core/class_agnostic_nms_test.py
- Raw code with Instruction/core/data_decoder.py
- Raw code with Instruction/core/data_parser.py
- Raw code with Instruction/core/freezable_batch_norm.py
- Raw code with Instruction/core/freezable_batch_norm_test.py
- Raw code with Instruction/core/keypoint_ops.py
- Raw code with Instruction/core/keypoint_ops_test.py
- Raw code with Instruction/core/losses.py
- Raw code with Instruction/core/losses_test.py
- Raw code with Instruction/core/matcher.py
- Raw code with Instruction/core/matcher_test.py
- Raw code with Instruction/core/minibatch_sampler.py
- Raw code with Instruction/core/minibatch_sampler_test.py
- Raw code with Instruction/core/model.py
- Raw code with Instruction/core/multiclass_nms_test.py
- Raw code with Instruction/core/post_processing.py
- Raw code with Instruction/core/prefetcher.py
- Raw code with Instruction/core/prefetcher_test.py
- Raw code with Instruction/core/preprocessor.py
- Raw code with Instruction/core/preprocessor_cache.py
- Raw code with Instruction/core/preprocessor_test.py
- Raw code with Instruction/core/region_similarity_calculator.py
- Raw code with Instruction/core/region_similarity_calculator_test.py
- Raw code with Instruction/core/standard_fields.py
- Raw code with Instruction/core/target_assigner.py
- Raw code with Instruction/core/target_assigner_test.py
- Raw code with Instruction/core/__pycache__/
- Raw code with Instruction/core/__pycache__/__init__.cpython-35.pyc
- Raw code with Instruction/core/__pycache__/anchor_generator.cpython-35.pyc
- Raw code with Instruction/core/__pycache__/balanced_positive_negative_sampler.cpython-35.pyc
- Raw code with Instruction/core/__pycache__/batcher.cpython-35.pyc
- Raw code with Instruction/core/__pycache__/box_coder.cpython-35.pyc
- Raw code with Instruction/core/__pycache__/box_list.cpython-35.pyc
- Raw code with Instruction/core/__pycache__/box_list_ops.cpython-35.pyc
- Raw code with Instruction/core/__pycache__/box_predictor.cpython-35.pyc
- Raw code with Instruction/core/__pycache__/data_decoder.cpython-35.pyc
- Raw code with Instruction/core/__pycache__/freezable_batch_norm.cpython-35.pyc
- Raw code with Instruction/core/__pycache__/keypoint_ops.cpython-35.pyc
- Raw code with Instruction/core/__pycache__/losses.cpython-35.pyc
- Raw code with Instruction/core/__pycache__/matcher.cpython-35.pyc
- Raw code with Instruction/core/__pycache__/minibatch_sampler.cpython-35.pyc
- Raw code with Instruction/core/__pycache__/model.cpython-35.pyc
- Raw code with Instruction/core/__pycache__/post_processing.cpython-35.pyc
- Raw code with Instruction/core/__pycache__/prefetcher.cpython-35.pyc
- Raw code with Instruction/core/__pycache__/preprocessor.cpython-35.pyc
- Raw code with Instruction/core/__pycache__/preprocessor_cache.cpython-35.pyc
- Raw code with Instruction/core/__pycache__/region_similarity_calculator.cpython-35.pyc
- Raw code with Instruction/core/__pycache__/standard_fields.cpython-35.pyc
- Raw code with Instruction/core/__pycache__/target_assigner.cpython-35.pyc
- Raw code with Instruction/protos/
- Raw code with Instruction/protos/__init__.py
- Raw code with Instruction/protos/anchor_generator.proto
- Raw code with Instruction/protos/anchor_generator_pb2.py
- Raw code with Instruction/protos/argmax_matcher.proto
- Raw code with Instruction/protos/argmax_matcher_pb2.py
- Raw code with Instruction/protos/bipartite_matcher.proto
- Raw code with Instruction/protos/bipartite_matcher_pb2.py
- Raw code with Instruction/protos/box_coder.proto
- Raw code with Instruction/protos/box_coder_pb2.py
- Raw code with Instruction/protos/box_predictor.proto
- Raw code with Instruction/protos/box_predictor_pb2.py
- Raw code with Instruction/protos/calibration.proto
- Raw code with Instruction/protos/calibration_pb2.py
- Raw code with Instruction/protos/eval.proto
- Raw code with Instruction/protos/eval_pb2.py
- Raw code with Instruction/protos/faster_rcnn.proto
- Raw code with Instruction/protos/faster_rcnn_box_coder.proto
- Raw code with Instruction/protos/faster_rcnn_box_coder_pb2.py
- Raw code with Instruction/protos/faster_rcnn_pb2.py
- Raw code with Instruction/protos/flexible_grid_anchor_generator.proto
- Raw code with Instruction/protos/flexible_grid_anchor_generator_pb2.py
- Raw code with Instruction/protos/graph_rewriter.proto
- Raw code with Instruction/protos/graph_rewriter_pb2.py
- Raw code with Instruction/protos/grid_anchor_generator.proto
- Raw code with Instruction/protos/grid_anchor_generator_pb2.py
- Raw code with Instruction/protos/hyperparams.proto
- Raw code with Instruction/protos/hyperparams_pb2.py
- Raw code with Instruction/protos/image_resizer.proto
- Raw code with Instruction/protos/image_resizer_pb2.py
- Raw code with Instruction/protos/input_reader.proto
- Raw code with Instruction/protos/input_reader_pb2.py
- Raw code with Instruction/protos/keypoint_box_coder.proto
- Raw code with Instruction/protos/keypoint_box_coder_pb2.py
- Raw code with Instruction/protos/losses.proto
- Raw code with Instruction/protos/losses_pb2.py
- Raw code with Instruction/protos/matcher.proto
- Raw code with Instruction/protos/matcher_pb2.py
- Raw code with Instruction/protos/mean_stddev_box_coder.proto
- Raw code with Instruction/protos/mean_stddev_box_coder_pb2.py
- Raw code with Instruction/protos/model.proto
- Raw code with Instruction/protos/model_pb2.py
- Raw code with Instruction/protos/multiscale_anchor_generator.proto
- Raw code with Instruction/protos/multiscale_anchor_generator_pb2.py
- Raw code with Instruction/protos/optimizer.proto
- Raw code with Instruction/protos/optimizer_pb2.py
- Raw code with Instruction/protos/pipeline.proto
- Raw code with Instruction/protos/pipeline_pb2.py
- Raw code with Instruction/protos/post_processing.proto
- Raw code with Instruction/protos/post_processing_pb2.py
- Raw code with Instruction/protos/preprocessor.proto
- Raw code with Instruction/protos/preprocessor_pb2.py
- Raw code with Instruction/protos/region_similarity_calculator.proto
- Raw code with Instruction/protos/region_similarity_calculator_pb2.py
- Raw code with Instruction/protos/square_box_coder.proto
- Raw code with Instruction/protos/square_box_coder_pb2.py
- Raw code with Instruction/protos/ssd.proto
- Raw code with Instruction/protos/ssd_anchor_generator.proto
- Raw code with Instruction/protos/ssd_anchor_generator_pb2.py
- Raw code with Instruction/protos/ssd_pb2.py
- Raw code with Instruction/protos/string_int_label_map.proto
- Raw code with Instruction/protos/string_int_label_map_pb2.py
- Raw code with Instruction/protos/target_assigner.proto
- Raw code with Instruction/protos/train.proto
- Raw code with Instruction/protos/train_pb2.py
- Raw code with Instruction/protos/__pycache__/
- Raw code with Instruction/protos/__pycache__/__init__.cpython-35.pyc
- Raw code with Instruction/protos/__pycache__/anchor_generator_pb2.cpython-35.pyc
- Raw code with Instruction/protos/__pycache__/argmax_matcher_pb2.cpython-35.pyc
- Raw code with Instruction/protos/__pycache__/bipartite_matcher_pb2.cpython-35.pyc
- Raw code with Instruction/protos/__pycache__/box_coder_pb2.cpython-35.pyc
- Raw code with Instruction/protos/__pycache__/box_predictor_pb2.cpython-35.pyc
- Raw code with Instruction/protos/__pycache__/calibration_pb2.cpython-35.pyc
- Raw code with Instruction/protos/__pycache__/eval_pb2.cpython-35.pyc
- Raw code with Instruction/protos/__pycache__/faster_rcnn_box_coder_pb2.cpython-35.pyc
- Raw code with Instruction/protos/__pycache__/faster_rcnn_pb2.cpython-35.pyc
[truncated: 23 more entries]
