# Supplementary material for: A real-time approach of diagnosing rice leaf disease using deep learning-based faster R-CNN framework
Source: PeerJ Comput Sci. 2021 Apr 7;7:e432. doi: 10.7717/peerj-cs.432 (PMC8049121; doi:10.7717/peerj-cs.432)
Supplement: Supplemental Information 1 [file peerj-cs-07-432-s001.zip › Raw code with Instruction/image_augmentation.ipynb]

# %% [code]
# Importing necessary functions 

import cv2
from keras.preprocessing.image import ImageDataGenerator, array_to_img, img_to_array, load_img 

def fff(img_link):

  datagen = ImageDataGenerator(
		rotation_range = 180, 
		horizontal_flip = True,
		vertical_flip=True,
		brightness_range = (0.5, 1.5)
    img = load_img(img_link) 
    x = img_to_array(img) 

    x = x.reshape((1, ) + x.shape) 
    i = 0
    for batch in datagen.flow(x, batch_size = 1, 
                            save_to_dir ='save_dir', 
                            save_prefix ='image', save_format ='jpg'): 
        i += 1
        if i > 7:
            break

# %% [code]
import glob
t=glob.glob("input_dir/*.jpg")

for i in t:
    fff(i)

# %% [code]
image = imageio.imread('img_dir.jpg')
gaussian_noise=iaa.AdditiveGaussianNoise(15,25)
noise_image=gaussian_noise.augment_image(image)
ia.imshow(noise_image)
