# Supplementary material for: A real-time approach of diagnosing rice leaf disease using deep learning-based faster R-CNN framework
Source: PeerJ Comput Sci. 2021 Apr 7;7:e432. doi: 10.7717/peerj-cs.432 (PMC8049121; doi:10.7717/peerj-cs.432)
Supplement: Supplemental Information 1 [file peerj-cs-07-432-s001.zip › Raw code with Instruction/instruction.txt]

#After Installing the necessary libraries execute these following command in  Command Promp (CMD):

For training the model:

python train.py --logtostderr --train_dir=training/ --pipeline_config_path=training/faster_rcnn_inception_v2_pets.config

Export Inference Graph:

python export_inference_graph.py --input_type image_tensor --pipeline_config_path training/faster_rcnn_inception_v2_pets.config --trained_checkpoint_prefix training/model.ckpt-50965 --output_directory inference_graph

(model.ckpt-50965 is available in training folder: https://doi.org/10.6084/m9.figshare.13270970.v1)

For testing the performance (Run):

Object_detection_image.py

For Real-Time:

Object_detection_webcam.py
