# Supplementary material for: A real-time approach of diagnosing rice leaf disease using deep learning-based faster R-CNN framework
Source: PeerJ Comput Sci. 2021 Apr 7;7:e432. doi: 10.7717/peerj-cs.432 (PMC8049121; doi:10.7717/peerj-cs.432)
Supplement: Supplemental Information 1 [file peerj-cs-07-432-s001.zip › Raw code with Instruction/model_hparams.py]

# Copyright 2017 The TensorFlow Authors. All Rights Reserved.
#
# Licensed under the Apache License, Version 2.0 (the "License");
# you may not use this file except in compliance with the License.
# You may obtain a copy of the License at
#
#     http://www.apache.org/licenses/LICENSE-2.0
#
# Unless required by applicable law or agreed to in writing, software
# distributed under the License is distributed on an "AS IS" BASIS,
# WITHOUT WARRANTIES OR CONDITIONS OF ANY KIND, either express or implied.
# See the License for the specific language governing permissions and
# limitations under the License.
# ==============================================================================
"""Hyperparameters for the object detection model in TF.learn.

This file consolidates and documents the hyperparameters used by the model.
"""

from __future__ import absolute_import
from __future__ import division
from __future__ import print_function

import tensorflow as tf


def create_hparams(hparams_overrides=None):
  """Returns hyperparameters, including any flag value overrides.

  Args:
    hparams_overrides: Optional hparams overrides, represented as a
      string containing comma-separated hparam_name=value pairs.

  Returns:
    The hyperparameters as a tf.HParams object.
  """
  hparams = tf.contrib.training.HParams(
      # Whether a fine tuning checkpoint (provided in the pipeline config)
      # should be loaded for training.
      load_pretrained=True)
  # Override any of the preceding hyperparameter values.
  if hparams_overrides:
    hparams = hparams.parse(hparams_overrides)
  return hparams
