# Supplementary material for: A real-time approach of diagnosing rice leaf disease using deep learning-based faster R-CNN framework
Source: PeerJ Comput Sci. 2021 Apr 7;7:e432. doi: 10.7717/peerj-cs.432 (PMC8049121; doi:10.7717/peerj-cs.432)
Supplement: Supplemental Information 1 [file peerj-cs-07-432-s001.zip › Raw code with Instruction/model_lib_v2_test.py]

# Copyright 2017 The TensorFlow Authors. All Rights Reserved.
#
# Licensed under the Apache License, Version 2.0 (the "License");
# you may not use this file except in compliance with the License.
# You may obtain a copy of the License at
#
#     http://www.apache.org/licenses/LICENSE-2.0
#
# Unless required by applicable law or agreed to in writing, software
# distributed under the License is distributed on an "AS IS" BASIS,
# WITHOUT WARRANTIES OR CONDITIONS OF ANY KIND, either express or implied.
# See the License for the specific language governing permissions and
# limitations under the License.
# ==============================================================================
"""Tests for object detection model library."""

from __future__ import absolute_import
from __future__ import division
from __future__ import print_function

import os

import tensorflow as tf

from object_detection import model_hparams
from object_detection import model_lib_v2
from object_detection.utils import config_util


# Model for test. Current options are:
# 'ssd_mobilenet_v2_pets_keras'
MODEL_NAME_FOR_TEST = 'ssd_mobilenet_v2_pets_keras'


def _get_data_path():
  """Returns an absolute path to TFRecord file."""
  return os.path.join(tf.resource_loader.get_data_files_path(), 'test_data',
                      'pets_examples.record')


def get_pipeline_config_path(model_name):
  """Returns path to the local pipeline config file."""
  return os.path.join(tf.resource_loader.get_data_files_path(), 'samples',
                      'configs', model_name + '.config')


def _get_labelmap_path():
  """Returns an absolute path to label map file."""
  return os.path.join(tf.resource_loader.get_data_files_path(), 'data',
                      'pet_label_map.pbtxt')


def _get_config_kwarg_overrides():
  """Returns overrides to the configs that insert the correct local paths."""
  data_path = _get_data_path()
  label_map_path = _get_labelmap_path()
  return {
      'train_input_path': data_path,
      'eval_input_path': data_path,
      'label_map_path': label_map_path
  }


def _get_configs_for_model(model_name):
  """Returns configurations for model."""
  filename = get_pipeline_config_path(model_name)
  configs = config_util.get_configs_from_pipeline_file(filename)
  configs = config_util.merge_external_params_with_configs(
      configs, kwargs_dict=_get_config_kwarg_overrides())
  return configs


class ModelLibTest(tf.test.TestCase):

  @classmethod
  def setUpClass(cls):
    tf.keras.backend.clear_session()

  def test_train_loop_then_eval_loop(self):
    """Tests that Estimator and input function are constructed correctly."""
    hparams = model_hparams.create_hparams(
        hparams_overrides='load_pretrained=false')
    pipeline_config_path = get_pipeline_config_path(MODEL_NAME_FOR_TEST)
    config_kwarg_overrides = _get_config_kwarg_overrides()
    model_dir = tf.test.get_temp_dir()

    train_steps = 2
    model_lib_v2.train_loop(
        hparams,
        pipeline_config_path,
        model_dir=model_dir,
        train_steps=train_steps,
        checkpoint_every_n=1,
        **config_kwarg_overrides)

    model_lib_v2.eval_continuously(
        hparams,
        pipeline_config_path,
        model_dir=model_dir,
        checkpoint_dir=model_dir,
        train_steps=train_steps,
        wait_interval=10,
        **config_kwarg_overrides)
