# Supplementary material for: A real-time approach of diagnosing rice leaf disease using deep learning-based faster R-CNN framework
Source: PeerJ Comput Sci. 2021 Apr 7;7:e432. doi: 10.7717/peerj-cs.432 (PMC8049121; doi:10.7717/peerj-cs.432)
Supplement: Supplemental Information 1 [file peerj-cs-07-432-s001.zip › Raw code with Instruction/xml_to_csv.py]

import os
import glob
import pandas as pd
import xml.etree.ElementTree as ET


def xml_to_csv(path):
    xml_list = []
    for xml_file in glob.glob(path + '/*.xml'):
        tree = ET.parse(xml_file)
        root = tree.getroot()
        for member in root.findall('object'):
            value = (root.find('filename').text,
                     int(root.find('size')[0].text),
                     int(root.find('size')[1].text),
                     member[0].text,
                     int(member[4][0].text),
                     int(member[4][1].text),
                     int(member[4][2].text),
                     int(member[4][3].text)
                     )
            xml_list.append(value)
    column_name = ['filename', 'width', 'height', 'class', 'xmin', 'ymin', 'xmax', 'ymax']
    xml_df = pd.DataFrame(xml_list, columns=column_name)
    return xml_df


def main():
    for folder in ['train','test']:
        image_path = os.path.join(os.getcwd(), ('images/' + folder))
        xml_df = xml_to_csv(image_path)
        xml_df.to_csv(('images/' + folder + '_labels.csv'), index=None)
        print('Successfully converted xml to csv.')


main()
