# Supplementary material for: A real-time approach of diagnosing rice leaf disease using deep learning-based faster R-CNN framework
Source: PeerJ Comput Sci. 2021 Apr 7;7:e432. doi: 10.7717/peerj-cs.432 (PMC8049121; doi:10.7717/peerj-cs.432)
Supplement: Supplemental Information 1 [file peerj-cs-07-432-s001.zip › Raw code with Instruction/anchor_generators/flexible_grid_anchor_generator.py]

# Copyright 2017 The TensorFlow Authors. All Rights Reserved.
#
# Licensed under the Apache License, Version 2.0 (the "License");
# you may not use this file except in compliance with the License.
# You may obtain a copy of the License at
#
#     http://www.apache.org/licenses/LICENSE-2.0
#
# Unless required by applicable law or agreed to in writing, software
# distributed under the License is distributed on an "AS IS" BASIS,
# WITHOUT WARRANTIES OR CONDITIONS OF ANY KIND, either express or implied.
# See the License for the specific language governing permissions and
# limitations under the License.
# ==============================================================================
"""Generates grid anchors on the fly corresponding to multiple CNN layers."""

import tensorflow as tf

from object_detection.anchor_generators import grid_anchor_generator
from object_detection.core import anchor_generator
from object_detection.core import box_list_ops


class FlexibleGridAnchorGenerator(anchor_generator.AnchorGenerator):
  """Generate a grid of anchors for multiple CNN layers of different scale."""

  def __init__(self, base_sizes, aspect_ratios, anchor_strides, anchor_offsets,
               normalize_coordinates=True):
    """Constructs a FlexibleGridAnchorGenerator.

    This generator is more flexible than the multiple_grid_anchor_generator
    and multiscale_grid_anchor_generator, and can generate any of the anchors
    that they can generate, plus additional anchor configurations. In
    particular, it allows the explicit specification of scale and aspect ratios
    at each layer without making any assumptions between the relationship
    between scales and aspect ratios between layers.

    Args:
      base_sizes: list of tuples of anchor base sizes. For example, setting
        base_sizes=[(1, 2, 3), (4, 5)] means that we want 3 anchors at each
        grid point on the first layer with the base sizes of 1, 2, and 3, and 2
        anchors at each grid point on the second layer with the base sizes of
        4 and 5.
      aspect_ratios: list or tuple of aspect ratios. For example, setting
        aspect_ratios=[(1.0, 2.0, 0.5), (1.0, 2.0)] means that we want 3 anchors
        at each grid point on the first layer with aspect ratios of 1.0, 2.0,
        and 0.5, and 2 anchors at each grid point on the sercond layer with the
        base sizes of 1.0 and 2.0.
      anchor_strides: list of pairs of strides in pixels (in y and x directions
        respectively). For example, setting anchor_strides=[(25, 25), (50, 50)]
        means that we want the anchors corresponding to the first layer to be
        strided by 25 pixels and those in the second layer to be strided by 50
        pixels in both y and x directions.
      anchor_offsets: list of pairs of offsets in pixels (in y and x directions
        respectively). The offset specifies where we want the center of the
        (0, 0)-th anchor to lie for each layer. For example, setting
        anchor_offsets=[(10, 10), (20, 20)]) means that we want the
        (0, 0)-th anchor of the first layer to lie at (10, 10) in pixel space
        and likewise that we want the (0, 0)-th anchor of the second layer to
        lie at (25, 25) in pixel space.
      normalize_coordinates: whether to produce anchors in normalized
        coordinates. (defaults to True).
    """
    self._base_sizes = base_sizes
    self._aspect_ratios = aspect_ratios
    self._anchor_strides = anchor_strides
    self._anchor_offsets = anchor_offsets
    self._normalize_coordinates = normalize_coordinates

  def name_scope(self):
    return 'FlexibleGridAnchorGenerator'

  def num_anchors_per_location(self):
    """Returns the number of anchors per spatial location.

    Returns:
      a list of integers, one for each expected feature map to be passed to
      the Generate function.
    """
    return [len(size) for size in self._base_sizes]

  def _generate(self, feature_map_shape_list, im_height=1, im_width=1):
    """Generates a collection of bounding boxes to be used as anchors.

    Currently we require the input image shape to be statically defined.  That
    is, im_height and im_width should be integers rather than tensors.

    Args:
      feature_map_shape_list: list of pairs of convnet layer resolutions in the
        format [(height_0, width_0), (height_1, width_1), ...]. For example,
        setting feature_map_shape_list=[(8, 8), (7, 7)] asks for anchors that
        correspond to an 8x8 layer followed by a 7x7 layer.
      im_height: the height of the image to generate the grid for. If both
        im_height and im_width are 1, anchors can only be generated in
        absolute coordinates.
      im_width: the width of the image to generate the grid for. If both
        im_height and im_width are 1, anchors can only be generated in
        absolute coordinates.

    Returns:
      boxes_list: a list of BoxLists each holding anchor boxes corresponding to
        the input feature map shapes.
    Raises:
      ValueError: if im_height and im_width are 1, but normalized coordinates
        were requested.
    """
    anchor_grid_list = []
    for (feat_shape, base_sizes, aspect_ratios, anchor_stride, anchor_offset
        ) in zip(feature_map_shape_list, self._base_sizes, self._aspect_ratios,
                 self._anchor_strides, self._anchor_offsets):
      anchor_grid = grid_anchor_generator.tile_anchors(
          feat_shape[0],
          feat_shape[1],
          tf.cast(tf.convert_to_tensor(base_sizes), dtype=tf.float32),
          tf.cast(tf.convert_to_tensor(aspect_ratios), dtype=tf.float32),
          tf.constant([1.0, 1.0]),
          tf.cast(tf.convert_to_tensor(anchor_stride), dtype=tf.float32),
          tf.cast(tf.convert_to_tensor(anchor_offset), dtype=tf.float32))
      num_anchors = anchor_grid.num_boxes_static()
      if num_anchors is None:
        num_anchors = anchor_grid.num_boxes()
      anchor_indices = tf.zeros([num_anchors])
      anchor_grid.add_field('feature_map_index', anchor_indices)
      if self._normalize_coordinates:
        if im_height == 1 or im_width == 1:
          raise ValueError(
              'Normalized coordinates were requested upon construction of the '
              'FlexibleGridAnchorGenerator, but a subsequent call to '
              'generate did not supply dimension information.')
        anchor_grid = box_list_ops.to_normalized_coordinates(
            anchor_grid, im_height, im_width, check_range=False)
      anchor_grid_list.append(anchor_grid)

    return anchor_grid_list
