# Supplementary material for: A real-time approach of diagnosing rice leaf disease using deep learning-based faster R-CNN framework
Source: PeerJ Comput Sci. 2021 Apr 7;7:e432. doi: 10.7717/peerj-cs.432 (PMC8049121; doi:10.7717/peerj-cs.432)
Supplement: Supplemental Information 1 [file peerj-cs-07-432-s001.zip › Raw code with Instruction/box_coders/mean_stddev_box_coder_test.py]

# Copyright 2017 The TensorFlow Authors. All Rights Reserved.
#
# Licensed under the Apache License, Version 2.0 (the "License");
# you may not use this file except in compliance with the License.
# You may obtain a copy of the License at
#
#     http://www.apache.org/licenses/LICENSE-2.0
#
# Unless required by applicable law or agreed to in writing, software
# distributed under the License is distributed on an "AS IS" BASIS,
# WITHOUT WARRANTIES OR CONDITIONS OF ANY KIND, either express or implied.
# See the License for the specific language governing permissions and
# limitations under the License.
# ==============================================================================

"""Tests for object_detection.box_coder.mean_stddev_boxcoder."""

import tensorflow as tf

from object_detection.box_coders import mean_stddev_box_coder
from object_detection.core import box_list


class MeanStddevBoxCoderTest(tf.test.TestCase):

  def testGetCorrectRelativeCodesAfterEncoding(self):
    box_corners = [[0.0, 0.0, 0.5, 0.5], [0.0, 0.0, 0.5, 0.5]]
    boxes = box_list.BoxList(tf.constant(box_corners))
    expected_rel_codes = [[0.0, 0.0, 0.0, 0.0], [-5.0, -5.0, -5.0, -3.0]]
    prior_means = tf.constant([[0.0, 0.0, 0.5, 0.5], [0.5, 0.5, 1.0, 0.8]])
    priors = box_list.BoxList(prior_means)

    coder = mean_stddev_box_coder.MeanStddevBoxCoder(stddev=0.1)
    rel_codes = coder.encode(boxes, priors)
    with self.test_session() as sess:
      rel_codes_out = sess.run(rel_codes)
      self.assertAllClose(rel_codes_out, expected_rel_codes)

  def testGetCorrectBoxesAfterDecoding(self):
    rel_codes = tf.constant([[0.0, 0.0, 0.0, 0.0], [-5.0, -5.0, -5.0, -3.0]])
    expected_box_corners = [[0.0, 0.0, 0.5, 0.5], [0.0, 0.0, 0.5, 0.5]]
    prior_means = tf.constant([[0.0, 0.0, 0.5, 0.5], [0.5, 0.5, 1.0, 0.8]])
    priors = box_list.BoxList(prior_means)

    coder = mean_stddev_box_coder.MeanStddevBoxCoder(stddev=0.1)
    decoded_boxes = coder.decode(rel_codes, priors)
    decoded_box_corners = decoded_boxes.get()
    with self.test_session() as sess:
      decoded_out = sess.run(decoded_box_corners)
      self.assertAllClose(decoded_out, expected_box_corners)


if __name__ == '__main__':
  tf.test.main()
