# Supplementary material for: A real-time approach of diagnosing rice leaf disease using deep learning-based faster R-CNN framework
Source: PeerJ Comput Sci. 2021 Apr 7;7:e432. doi: 10.7717/peerj-cs.432 (PMC8049121; doi:10.7717/peerj-cs.432)
Supplement: Supplemental Information 1 [file peerj-cs-07-432-s001.zip › Raw code with Instruction/builders/anchor_generator_builder.py]

# Copyright 2017 The TensorFlow Authors. All Rights Reserved.
#
# Licensed under the Apache License, Version 2.0 (the "License");
# you may not use this file except in compliance with the License.
# You may obtain a copy of the License at
#
#     http://www.apache.org/licenses/LICENSE-2.0
#
# Unless required by applicable law or agreed to in writing, software
# distributed under the License is distributed on an "AS IS" BASIS,
# WITHOUT WARRANTIES OR CONDITIONS OF ANY KIND, either express or implied.
# See the License for the specific language governing permissions and
# limitations under the License.
# ==============================================================================

"""A function to build an object detection anchor generator from config."""

from object_detection.anchor_generators import flexible_grid_anchor_generator
from object_detection.anchor_generators import grid_anchor_generator
from object_detection.anchor_generators import multiple_grid_anchor_generator
from object_detection.anchor_generators import multiscale_grid_anchor_generator
from object_detection.protos import anchor_generator_pb2


def build(anchor_generator_config):
  """Builds an anchor generator based on the config.

  Args:
    anchor_generator_config: An anchor_generator.proto object containing the
      config for the desired anchor generator.

  Returns:
    Anchor generator based on the config.

  Raises:
    ValueError: On empty anchor generator proto.
  """
  if not isinstance(anchor_generator_config,
                    anchor_generator_pb2.AnchorGenerator):
    raise ValueError('anchor_generator_config not of type '
                     'anchor_generator_pb2.AnchorGenerator')
  if anchor_generator_config.WhichOneof(
      'anchor_generator_oneof') == 'grid_anchor_generator':
    grid_anchor_generator_config = anchor_generator_config.grid_anchor_generator
    return grid_anchor_generator.GridAnchorGenerator(
        scales=[float(scale) for scale in grid_anchor_generator_config.scales],
        aspect_ratios=[float(aspect_ratio)
                       for aspect_ratio
                       in grid_anchor_generator_config.aspect_ratios],
        base_anchor_size=[grid_anchor_generator_config.height,
                          grid_anchor_generator_config.width],
        anchor_stride=[grid_anchor_generator_config.height_stride,
                       grid_anchor_generator_config.width_stride],
        anchor_offset=[grid_anchor_generator_config.height_offset,
                       grid_anchor_generator_config.width_offset])
  elif anchor_generator_config.WhichOneof(
      'anchor_generator_oneof') == 'ssd_anchor_generator':
    ssd_anchor_generator_config = anchor_generator_config.ssd_anchor_generator
    anchor_strides = None
    if ssd_anchor_generator_config.height_stride:
      anchor_strides = zip(ssd_anchor_generator_config.height_stride,
                           ssd_anchor_generator_config.width_stride)
    anchor_offsets = None
    if ssd_anchor_generator_config.height_offset:
      anchor_offsets = zip(ssd_anchor_generator_config.height_offset,
                           ssd_anchor_generator_config.width_offset)
    return multiple_grid_anchor_generator.create_ssd_anchors(
        num_layers=ssd_anchor_generator_config.num_layers,
        min_scale=ssd_anchor_generator_config.min_scale,
        max_scale=ssd_anchor_generator_config.max_scale,
        scales=[float(scale) for scale in ssd_anchor_generator_config.scales],
        aspect_ratios=ssd_anchor_generator_config.aspect_ratios,
        interpolated_scale_aspect_ratio=(
            ssd_anchor_generator_config.interpolated_scale_aspect_ratio),
        base_anchor_size=[
            ssd_anchor_generator_config.base_anchor_height,
            ssd_anchor_generator_config.base_anchor_width
        ],
        anchor_strides=anchor_strides,
        anchor_offsets=anchor_offsets,
        reduce_boxes_in_lowest_layer=(
            ssd_anchor_generator_config.reduce_boxes_in_lowest_layer))
  elif anchor_generator_config.WhichOneof(
      'anchor_generator_oneof') == 'multiscale_anchor_generator':
    cfg = anchor_generator_config.multiscale_anchor_generator
    return multiscale_grid_anchor_generator.MultiscaleGridAnchorGenerator(
        cfg.min_level,
        cfg.max_level,
        cfg.anchor_scale,
        [float(aspect_ratio) for aspect_ratio in cfg.aspect_ratios],
        cfg.scales_per_octave,
        cfg.normalize_coordinates
    )
  elif anchor_generator_config.WhichOneof(
      'anchor_generator_oneof') == 'flexible_grid_anchor_generator':
    cfg = anchor_generator_config.flexible_grid_anchor_generator
    base_sizes = []
    aspect_ratios = []
    strides = []
    offsets = []
    for anchor_grid in cfg.anchor_grid:
      base_sizes.append(tuple(anchor_grid.base_sizes))
      aspect_ratios.append(tuple(anchor_grid.aspect_ratios))
      strides.append((anchor_grid.height_stride, anchor_grid.width_stride))
      offsets.append((anchor_grid.height_offset, anchor_grid.width_offset))
    return flexible_grid_anchor_generator.FlexibleGridAnchorGenerator(
        base_sizes, aspect_ratios, strides, offsets, cfg.normalize_coordinates)
  else:
    raise ValueError('Empty anchor generator.')
