# Supplementary material for: A real-time approach of diagnosing rice leaf disease using deep learning-based faster R-CNN framework
Source: PeerJ Comput Sci. 2021 Apr 7;7:e432. doi: 10.7717/peerj-cs.432 (PMC8049121; doi:10.7717/peerj-cs.432)
Supplement: Supplemental Information 1 [file peerj-cs-07-432-s001.zip › Raw code with Instruction/builders/calibration_builder_test.py]

# Copyright 2019 The TensorFlow Authors. All Rights Reserved.
#
# Licensed under the Apache License, Version 2.0 (the "License");
# you may not use this file except in compliance with the License.
# You may obtain a copy of the License at
#
#     http://www.apache.org/licenses/LICENSE-2.0
#
# Unless required by applicable law or agreed to in writing, software
# distributed under the License is distributed on an "AS IS" BASIS,
# WITHOUT WARRANTIES OR CONDITIONS OF ANY KIND, either express or implied.
# See the License for the specific language governing permissions and
# limitations under the License.
# ==============================================================================

"""Tests for calibration_builder."""

import numpy as np
from scipy import interpolate
import tensorflow as tf
from object_detection.builders import calibration_builder
from object_detection.protos import calibration_pb2


class CalibrationBuilderTest(tf.test.TestCase):

  def test_tf_linear_interp1d_map(self):
    """Tests TF linear interpolation mapping to a single number."""
    with self.test_session() as sess:
      tf_x = tf.constant([0., 0.5, 1.])
      tf_y = tf.constant([0.5, 0.5, 0.5])
      new_x = tf.constant([0., 0.25, 0.5, 0.75, 1.])
      tf_map_outputs = calibration_builder._tf_linear_interp1d(
          new_x, tf_x, tf_y)
      tf_map_outputs_np = sess.run([tf_map_outputs])
    self.assertAllClose(tf_map_outputs_np, [[0.5, 0.5, 0.5, 0.5, 0.5]])

  def test_tf_linear_interp1d_interpolate(self):
    """Tests TF 1d linear interpolation not mapping to a single number."""
    with self.test_session() as sess:
      tf_x = tf.constant([0., 0.5, 1.])
      tf_y = tf.constant([0.6, 0.7, 1.0])
      new_x = tf.constant([0., 0.25, 0.5, 0.75, 1.])
      tf_interpolate_outputs = calibration_builder._tf_linear_interp1d(
          new_x, tf_x, tf_y)
      tf_interpolate_outputs_np = sess.run([tf_interpolate_outputs])
    self.assertAllClose(tf_interpolate_outputs_np, [[0.6, 0.65, 0.7, 0.85, 1.]])

  @staticmethod
  def _get_scipy_interp1d(new_x, x, y):
    """Helper performing 1d linear interpolation using SciPy."""
    interpolation1d_fn = interpolate.interp1d(x, y)
    return interpolation1d_fn(new_x)

  def _get_tf_interp1d(self, new_x, x, y):
    """Helper performing 1d linear interpolation using Tensorflow."""
    with self.test_session() as sess:
      tf_interp_outputs = calibration_builder._tf_linear_interp1d(
          tf.convert_to_tensor(new_x, dtype=tf.float32),
          tf.convert_to_tensor(x, dtype=tf.float32),
          tf.convert_to_tensor(y, dtype=tf.float32))
      np_tf_interp_outputs = sess.run(tf_interp_outputs)
    return np_tf_interp_outputs

  def test_tf_linear_interp1d_against_scipy_map(self):
    """Tests parity of TF linear interpolation with SciPy for simple mapping."""
    length = 10
    np_x = np.linspace(0, 1, length)

    # Mapping all numbers to 0.5
    np_y_map = np.repeat(0.5, length)

    # Scipy and TF interpolations
    test_data_np = np.linspace(0, 1, length * 10)
    scipy_map_outputs = self._get_scipy_interp1d(test_data_np, np_x, np_y_map)
    np_tf_map_outputs = self._get_tf_interp1d(test_data_np, np_x, np_y_map)
    self.assertAllClose(scipy_map_outputs, np_tf_map_outputs)

  def test_tf_linear_interp1d_against_scipy_interpolate(self):
    """Tests parity of TF linear interpolation with SciPy."""
    length = 10
    np_x = np.linspace(0, 1, length)

    # Requires interpolation over 0.5 to 1 domain
    np_y_interp = np.linspace(0.5, 1, length)

    # Scipy interpolation for comparison
    test_data_np = np.linspace(0, 1, length * 10)
    scipy_interp_outputs = self._get_scipy_interp1d(test_data_np, np_x,
                                                    np_y_interp)
    np_tf_interp_outputs = self._get_tf_interp1d(test_data_np, np_x,
                                                 np_y_interp)
    self.assertAllClose(scipy_interp_outputs, np_tf_interp_outputs)

  @staticmethod
  def _add_function_approximation_to_calibration_proto(calibration_proto,
                                                       x_array, y_array,
                                                       class_id):
    """Adds a function approximation to calibration proto for a class id."""
    # Per-class calibration.
    if class_id is not None:
      function_approximation = (
          calibration_proto.class_id_function_approximations
          .class_id_xy_pairs_map[class_id])
    # Class-agnostic calibration.
    else:
      function_approximation = (
          calibration_proto.function_approximation.x_y_pairs)

    for x, y in zip(x_array, y_array):
      x_y_pair_message = function_approximation.x_y_pair.add()
      x_y_pair_message.x = x
      x_y_pair_message.y = y

  def test_class_agnostic_function_approximation(self):
    """Tests that calibration produces correct class-agnostic values."""
    # Generate fake calibration proto. For this interpolation, any input on
    # [0.0, 0.5] should be divided by 2 and any input on (0.5, 1.0] should have
    # 0.25 subtracted from it.
    class_agnostic_x = np.asarray([0.0, 0.5, 1.0])
    class_agnostic_y = np.asarray([0.0, 0.25, 0.75])
    calibration_config = calibration_pb2.CalibrationConfig()
    self._add_function_approximation_to_calibration_proto(
        calibration_config, class_agnostic_x, class_agnostic_y, class_id=None)

    od_graph = tf.Graph()
    with self.test_session(graph=od_graph) as sess:
      calibration_fn = calibration_builder.build(calibration_config)
      # batch_size = 2, num_classes = 2, num_anchors = 2.
      class_predictions_with_background = tf.constant(
          [[[0.1, 0.2, 0.3],
            [0.4, 0.5, 0.0]],
           [[0.6, 0.7, 0.8],
            [0.9, 1.0, 1.0]]], dtype=tf.float32)

      # Everything should map to 0.5 if classes are ignored.
      calibrated_scores = calibration_fn(class_predictions_with_background)
      calibrated_scores_np = sess.run(calibrated_scores)
    self.assertAllClose(calibrated_scores_np, [[[0.05, 0.1, 0.15],
                                                [0.2, 0.25, 0.0]],
                                               [[0.35, 0.45, 0.55],
                                                [0.65, 0.75, 0.75]]])

  def test_multiclass_function_approximations(self):
    """Tests that calibration produces correct multiclass values."""
    # Background class (0-index) maps all predictions to 0.5.
    class_0_x = np.asarray([0.0, 0.5, 1.0])
    class_0_y = np.asarray([0.5, 0.5, 0.5])
    calibration_config = calibration_pb2.CalibrationConfig()
    self._add_function_approximation_to_calibration_proto(
        calibration_config, class_0_x, class_0_y, class_id=0)

    # Class id 1 will interpolate using these values.
    class_1_x = np.asarray([0.0, 0.2, 1.0])
    class_1_y = np.asarray([0.0, 0.6, 1.0])
    self._add_function_approximation_to_calibration_proto(
        calibration_config, class_1_x, class_1_y, class_id=1)

    od_graph = tf.Graph()
    with self.test_session(graph=od_graph) as sess:
      calibration_fn = calibration_builder.build(calibration_config)
      # batch_size = 2, num_classes = 2, num_anchors = 2.
      class_predictions_with_background = tf.constant(
          [[[0.1, 0.2], [0.9, 0.1]],
           [[0.6, 0.4], [0.08, 0.92]]],
          dtype=tf.float32)
      calibrated_scores = calibration_fn(class_predictions_with_background)
      calibrated_scores_np = sess.run(calibrated_scores)
    self.assertAllClose(calibrated_scores_np, [[[0.5, 0.6], [0.5, 0.3]],
                                               [[0.5, 0.7], [0.5, 0.96]]])

  def test_temperature_scaling(self):
    """Tests that calibration produces correct temperature scaling values."""
    calibration_config = calibration_pb2.CalibrationConfig()
    calibration_config.temperature_scaling_calibration.scaler = 2.0

    od_graph = tf.Graph()
    with self.test_session(graph=od_graph) as sess:
      calibration_fn = calibration_builder.build(calibration_config)
      # batch_size = 2, num_classes = 2, num_anchors = 2.
      class_predictions_with_background = tf.constant(
          [[[0.1, 0.2, 0.3], [0.4, 0.5, 0.0]],
           [[0.6, 0.7, 0.8], [0.9, 1.0, 1.0]]],
          dtype=tf.float32)
      calibrated_scores = calibration_fn(class_predictions_with_background)
      calibrated_scores_np = sess.run(calibrated_scores)
    self.assertAllClose(calibrated_scores_np,
                        [[[0.05, 0.1, 0.15], [0.2, 0.25, 0.0]],
                         [[0.3, 0.35, 0.4], [0.45, 0.5, 0.5]]])

  def test_temperature_scaling_incorrect_value_error(self):
    calibration_config = calibration_pb2.CalibrationConfig()
    calibration_config.temperature_scaling_calibration.scaler = 0

    calibration_fn = calibration_builder.build(calibration_config)
    class_predictions_with_background = tf.constant(
        [[[0.1, 0.2, 0.3]]], dtype=tf.float32)
    with self.assertRaises(ValueError):
      calibration_fn(class_predictions_with_background)

  def test_skips_class_when_calibration_parameters_not_present(self):
    """Tests that graph fails when parameters not present for all classes."""
    # Only adding calibration parameters for class id = 0, even though class id
    # 1 is present in the data.
    class_0_x = np.asarray([0.0, 0.5, 1.0])
    class_0_y = np.asarray([0.5, 0.5, 0.5])
    calibration_config = calibration_pb2.CalibrationConfig()
    self._add_function_approximation_to_calibration_proto(
        calibration_config, class_0_x, class_0_y, class_id=0)
    od_graph = tf.Graph()
    with self.test_session(graph=od_graph) as sess:
      calibration_fn = calibration_builder.build(calibration_config)
      # batch_size = 2, num_classes = 2, num_anchors = 2.
      class_predictions_with_background = tf.constant(
          [[[0.1, 0.2], [0.9, 0.1]],
           [[0.6, 0.4], [0.08, 0.92]]],
          dtype=tf.float32)
      calibrated_scores = calibration_fn(class_predictions_with_background)
      calibrated_scores_np = sess.run(calibrated_scores)
    self.assertAllClose(calibrated_scores_np, [[[0.5, 0.2], [0.5, 0.1]],
                                               [[0.5, 0.4], [0.5, 0.92]]])

if __name__ == '__main__':
  tf.test.main()
