# Supplementary material for: A real-time approach of diagnosing rice leaf disease using deep learning-based faster R-CNN framework
Source: PeerJ Comput Sci. 2021 Apr 7;7:e432. doi: 10.7717/peerj-cs.432 (PMC8049121; doi:10.7717/peerj-cs.432)
Supplement: Supplemental Information 1 [file peerj-cs-07-432-s001.zip › Raw code with Instruction/builders/losses_builder_test.py]

# Copyright 2017 The TensorFlow Authors. All Rights Reserved.
#
# Licensed under the Apache License, Version 2.0 (the "License");
# you may not use this file except in compliance with the License.
# You may obtain a copy of the License at
#
#     http://www.apache.org/licenses/LICENSE-2.0
#
# Unless required by applicable law or agreed to in writing, software
# distributed under the License is distributed on an "AS IS" BASIS,
# WITHOUT WARRANTIES OR CONDITIONS OF ANY KIND, either express or implied.
# See the License for the specific language governing permissions and
# limitations under the License.
# ==============================================================================

"""Tests for losses_builder."""

import tensorflow as tf

from google.protobuf import text_format
from object_detection.builders import losses_builder
from object_detection.core import losses
from object_detection.protos import losses_pb2
from object_detection.utils import ops


class LocalizationLossBuilderTest(tf.test.TestCase):

  def test_build_weighted_l2_localization_loss(self):
    losses_text_proto = """
      localization_loss {
        weighted_l2 {
        }
      }
      classification_loss {
        weighted_softmax {
        }
      }
    """
    losses_proto = losses_pb2.Loss()
    text_format.Merge(losses_text_proto, losses_proto)
    _, localization_loss, _, _, _, _, _ = losses_builder.build(losses_proto)
    self.assertTrue(isinstance(localization_loss,
                               losses.WeightedL2LocalizationLoss))

  def test_build_weighted_smooth_l1_localization_loss_default_delta(self):
    losses_text_proto = """
      localization_loss {
        weighted_smooth_l1 {
        }
      }
      classification_loss {
        weighted_softmax {
        }
      }
    """
    losses_proto = losses_pb2.Loss()
    text_format.Merge(losses_text_proto, losses_proto)
    _, localization_loss, _, _, _, _, _ = losses_builder.build(losses_proto)
    self.assertTrue(isinstance(localization_loss,
                               losses.WeightedSmoothL1LocalizationLoss))
    self.assertAlmostEqual(localization_loss._delta, 1.0)

  def test_build_weighted_smooth_l1_localization_loss_non_default_delta(self):
    losses_text_proto = """
      localization_loss {
        weighted_smooth_l1 {
          delta: 0.1
        }
      }
      classification_loss {
        weighted_softmax {
        }
      }
    """
    losses_proto = losses_pb2.Loss()
    text_format.Merge(losses_text_proto, losses_proto)
    _, localization_loss, _, _, _, _, _ = losses_builder.build(losses_proto)
    self.assertTrue(isinstance(localization_loss,
                               losses.WeightedSmoothL1LocalizationLoss))
    self.assertAlmostEqual(localization_loss._delta, 0.1)

  def test_build_weighted_iou_localization_loss(self):
    losses_text_proto = """
      localization_loss {
        weighted_iou {
        }
      }
      classification_loss {
        weighted_softmax {
        }
      }
    """
    losses_proto = losses_pb2.Loss()
    text_format.Merge(losses_text_proto, losses_proto)
    _, localization_loss, _, _, _, _, _ = losses_builder.build(losses_proto)
    self.assertTrue(isinstance(localization_loss,
                               losses.WeightedIOULocalizationLoss))

  def test_anchorwise_output(self):
    losses_text_proto = """
      localization_loss {
        weighted_smooth_l1 {
        }
      }
      classification_loss {
        weighted_softmax {
        }
      }
    """
    losses_proto = losses_pb2.Loss()
    text_format.Merge(losses_text_proto, losses_proto)
    _, localization_loss, _, _, _, _, _ = losses_builder.build(losses_proto)
    self.assertTrue(isinstance(localization_loss,
                               losses.WeightedSmoothL1LocalizationLoss))
    predictions = tf.constant([[[0.0, 0.0, 1.0, 1.0], [0.0, 0.0, 1.0, 1.0]]])
    targets = tf.constant([[[0.0, 0.0, 1.0, 1.0], [0.0, 0.0, 1.0, 1.0]]])
    weights = tf.constant([[1.0, 1.0]])
    loss = localization_loss(predictions, targets, weights=weights)
    self.assertEqual(loss.shape, [1, 2])

  def test_raise_error_on_empty_localization_config(self):
    losses_text_proto = """
      classification_loss {
        weighted_softmax {
        }
      }
    """
    losses_proto = losses_pb2.Loss()
    text_format.Merge(losses_text_proto, losses_proto)
    with self.assertRaises(ValueError):
      losses_builder._build_localization_loss(losses_proto)


class ClassificationLossBuilderTest(tf.test.TestCase):

  def test_build_weighted_sigmoid_classification_loss(self):
    losses_text_proto = """
      classification_loss {
        weighted_sigmoid {
        }
      }
      localization_loss {
        weighted_l2 {
        }
      }
    """
    losses_proto = losses_pb2.Loss()
    text_format.Merge(losses_text_proto, losses_proto)
    classification_loss, _, _, _, _, _, _ = losses_builder.build(losses_proto)
    self.assertTrue(isinstance(classification_loss,
                               losses.WeightedSigmoidClassificationLoss))

  def test_build_weighted_sigmoid_focal_classification_loss(self):
    losses_text_proto = """
      classification_loss {
        weighted_sigmoid_focal {
        }
      }
      localization_loss {
        weighted_l2 {
        }
      }
    """
    losses_proto = losses_pb2.Loss()
    text_format.Merge(losses_text_proto, losses_proto)
    classification_loss, _, _, _, _, _, _ = losses_builder.build(losses_proto)
    self.assertTrue(isinstance(classification_loss,
                               losses.SigmoidFocalClassificationLoss))
    self.assertAlmostEqual(classification_loss._alpha, None)
    self.assertAlmostEqual(classification_loss._gamma, 2.0)

  def test_build_weighted_sigmoid_focal_loss_non_default(self):
    losses_text_proto = """
      classification_loss {
        weighted_sigmoid_focal {
          alpha: 0.25
          gamma: 3.0
        }
      }
      localization_loss {
        weighted_l2 {
        }
      }
    """
    losses_proto = losses_pb2.Loss()
    text_format.Merge(losses_text_proto, losses_proto)
    classification_loss, _, _, _, _, _, _ = losses_builder.build(losses_proto)
    self.assertTrue(isinstance(classification_loss,
                               losses.SigmoidFocalClassificationLoss))
    self.assertAlmostEqual(classification_loss._alpha, 0.25)
    self.assertAlmostEqual(classification_loss._gamma, 3.0)

  def test_build_weighted_softmax_classification_loss(self):
    losses_text_proto = """
      classification_loss {
        weighted_softmax {
        }
      }
      localization_loss {
        weighted_l2 {
        }
      }
    """
    losses_proto = losses_pb2.Loss()
    text_format.Merge(losses_text_proto, losses_proto)
    classification_loss, _, _, _, _, _, _ = losses_builder.build(losses_proto)
    self.assertTrue(isinstance(classification_loss,
                               losses.WeightedSoftmaxClassificationLoss))

  def test_build_weighted_logits_softmax_classification_loss(self):
    losses_text_proto = """
      classification_loss {
        weighted_logits_softmax {
        }
      }
      localization_loss {
        weighted_l2 {
        }
      }
    """
    losses_proto = losses_pb2.Loss()
    text_format.Merge(losses_text_proto, losses_proto)
    classification_loss, _, _, _, _, _, _ = losses_builder.build(losses_proto)
    self.assertTrue(
        isinstance(classification_loss,
                   losses.WeightedSoftmaxClassificationAgainstLogitsLoss))

  def test_build_weighted_softmax_classification_loss_with_logit_scale(self):
    losses_text_proto = """
      classification_loss {
        weighted_softmax {
          logit_scale: 2.0
        }
      }
      localization_loss {
        weighted_l2 {
        }
      }
    """
    losses_proto = losses_pb2.Loss()
    text_format.Merge(losses_text_proto, losses_proto)
    classification_loss, _, _, _, _, _, _ = losses_builder.build(losses_proto)
    self.assertTrue(isinstance(classification_loss,
                               losses.WeightedSoftmaxClassificationLoss))

  def test_build_bootstrapped_sigmoid_classification_loss(self):
    losses_text_proto = """
      classification_loss {
        bootstrapped_sigmoid {
          alpha: 0.5
        }
      }
      localization_loss {
        weighted_l2 {
        }
      }
    """
    losses_proto = losses_pb2.Loss()
    text_format.Merge(losses_text_proto, losses_proto)
    classification_loss, _, _, _, _, _, _ = losses_builder.build(losses_proto)
    self.assertTrue(isinstance(classification_loss,
                               losses.BootstrappedSigmoidClassificationLoss))

  def test_anchorwise_output(self):
    losses_text_proto = """
      classification_loss {
        weighted_sigmoid {
          anchorwise_output: true
        }
      }
      localization_loss {
        weighted_l2 {
        }
      }
    """
    losses_proto = losses_pb2.Loss()
    text_format.Merge(losses_text_proto, losses_proto)
    classification_loss, _, _, _, _, _, _ = losses_builder.build(losses_proto)
    self.assertTrue(isinstance(classification_loss,
                               losses.WeightedSigmoidClassificationLoss))
    predictions = tf.constant([[[0.0, 1.0, 0.0], [0.0, 0.5, 0.5]]])
    targets = tf.constant([[[0.0, 1.0, 0.0], [0.0, 0.0, 1.0]]])
    weights = tf.constant([[[1.0, 1.0, 1.0], [1.0, 1.0, 1.0]]])
    loss = classification_loss(predictions, targets, weights=weights)
    self.assertEqual(loss.shape, [1, 2, 3])

  def test_raise_error_on_empty_config(self):
    losses_text_proto = """
      localization_loss {
        weighted_l2 {
        }
      }
    """
    losses_proto = losses_pb2.Loss()
    text_format.Merge(losses_text_proto, losses_proto)
    with self.assertRaises(ValueError):
      losses_builder.build(losses_proto)


class HardExampleMinerBuilderTest(tf.test.TestCase):

  def test_do_not_build_hard_example_miner_by_default(self):
    losses_text_proto = """
      localization_loss {
        weighted_l2 {
        }
      }
      classification_loss {
        weighted_softmax {
        }
      }
    """
    losses_proto = losses_pb2.Loss()
    text_format.Merge(losses_text_proto, losses_proto)
    _, _, _, _, hard_example_miner, _, _ = losses_builder.build(losses_proto)
    self.assertEqual(hard_example_miner, None)

  def test_build_hard_example_miner_for_classification_loss(self):
    losses_text_proto = """
      localization_loss {
        weighted_l2 {
        }
      }
      classification_loss {
        weighted_softmax {
        }
      }
      hard_example_miner {
        loss_type: CLASSIFICATION
      }
    """
    losses_proto = losses_pb2.Loss()
    text_format.Merge(losses_text_proto, losses_proto)
    _, _, _, _, hard_example_miner, _, _ = losses_builder.build(losses_proto)
    self.assertTrue(isinstance(hard_example_miner, losses.HardExampleMiner))
    self.assertEqual(hard_example_miner._loss_type, 'cls')

  def test_build_hard_example_miner_for_localization_loss(self):
    losses_text_proto = """
      localization_loss {
        weighted_l2 {
        }
      }
      classification_loss {
        weighted_softmax {
        }
      }
      hard_example_miner {
        loss_type: LOCALIZATION
      }
    """
    losses_proto = losses_pb2.Loss()
    text_format.Merge(losses_text_proto, losses_proto)
    _, _, _, _, hard_example_miner, _, _ = losses_builder.build(losses_proto)
    self.assertTrue(isinstance(hard_example_miner, losses.HardExampleMiner))
    self.assertEqual(hard_example_miner._loss_type, 'loc')

  def test_build_hard_example_miner_with_non_default_values(self):
    losses_text_proto = """
      localization_loss {
        weighted_l2 {
        }
      }
      classification_loss {
        weighted_softmax {
        }
      }
      hard_example_miner {
        num_hard_examples: 32
        iou_threshold: 0.5
        loss_type: LOCALIZATION
        max_negatives_per_positive: 10
        min_negatives_per_image: 3
      }
    """
    losses_proto = losses_pb2.Loss()
    text_format.Merge(losses_text_proto, losses_proto)
    _, _, _, _, hard_example_miner, _, _ = losses_builder.build(losses_proto)
    self.assertTrue(isinstance(hard_example_miner, losses.HardExampleMiner))
    self.assertEqual(hard_example_miner._num_hard_examples, 32)
    self.assertAlmostEqual(hard_example_miner._iou_threshold, 0.5)
    self.assertEqual(hard_example_miner._max_negatives_per_positive, 10)
    self.assertEqual(hard_example_miner._min_negatives_per_image, 3)


class LossBuilderTest(tf.test.TestCase):

  def test_build_all_loss_parameters(self):
    losses_text_proto = """
      localization_loss {
        weighted_l2 {
        }
      }
      classification_loss {
        weighted_softmax {
        }
      }
      hard_example_miner {
      }
      classification_weight: 0.8
      localization_weight: 0.2
    """
    losses_proto = losses_pb2.Loss()
    text_format.Merge(losses_text_proto, losses_proto)
    (classification_loss, localization_loss, classification_weight,
     localization_weight, hard_example_miner, _,
     _) = losses_builder.build(losses_proto)
    self.assertTrue(isinstance(hard_example_miner, losses.HardExampleMiner))
    self.assertTrue(isinstance(classification_loss,
                               losses.WeightedSoftmaxClassificationLoss))
    self.assertTrue(isinstance(localization_loss,
                               losses.WeightedL2LocalizationLoss))
    self.assertAlmostEqual(classification_weight, 0.8)
    self.assertAlmostEqual(localization_weight, 0.2)

  def test_build_expected_sampling(self):
    losses_text_proto = """
      localization_loss {
        weighted_l2 {
        }
      }
      classification_loss {
        weighted_softmax {
        }
      }
      hard_example_miner {
      }
      classification_weight: 0.8
      localization_weight: 0.2
    """
    losses_proto = losses_pb2.Loss()
    text_format.Merge(losses_text_proto, losses_proto)
    (classification_loss, localization_loss, classification_weight,
     localization_weight, hard_example_miner, _,
     _) = losses_builder.build(losses_proto)
    self.assertTrue(isinstance(hard_example_miner, losses.HardExampleMiner))
    self.assertTrue(
        isinstance(classification_loss,
                   losses.WeightedSoftmaxClassificationLoss))
    self.assertTrue(
        isinstance(localization_loss, losses.WeightedL2LocalizationLoss))
    self.assertAlmostEqual(classification_weight, 0.8)
    self.assertAlmostEqual(localization_weight, 0.2)


  def test_build_reweighting_unmatched_anchors(self):
    losses_text_proto = """
      localization_loss {
        weighted_l2 {
        }
      }
      classification_loss {
        weighted_softmax {
        }
      }
      hard_example_miner {
      }
      classification_weight: 0.8
      localization_weight: 0.2
    """
    losses_proto = losses_pb2.Loss()
    text_format.Merge(losses_text_proto, losses_proto)
    (classification_loss, localization_loss, classification_weight,
     localization_weight, hard_example_miner, _,
     _) = losses_builder.build(losses_proto)
    self.assertTrue(isinstance(hard_example_miner, losses.HardExampleMiner))
    self.assertTrue(
        isinstance(classification_loss,
                   losses.WeightedSoftmaxClassificationLoss))
    self.assertTrue(
        isinstance(localization_loss, losses.WeightedL2LocalizationLoss))
    self.assertAlmostEqual(classification_weight, 0.8)
    self.assertAlmostEqual(localization_weight, 0.2)

  def test_raise_error_when_both_focal_loss_and_hard_example_miner(self):
    losses_text_proto = """
      localization_loss {
        weighted_l2 {
        }
      }
      classification_loss {
        weighted_sigmoid_focal {
        }
      }
      hard_example_miner {
      }
      classification_weight: 0.8
      localization_weight: 0.2
    """
    losses_proto = losses_pb2.Loss()
    text_format.Merge(losses_text_proto, losses_proto)
    with self.assertRaises(ValueError):
      losses_builder.build(losses_proto)


class FasterRcnnClassificationLossBuilderTest(tf.test.TestCase):

  def test_build_sigmoid_loss(self):
    losses_text_proto = """
      weighted_sigmoid {
      }
    """
    losses_proto = losses_pb2.ClassificationLoss()
    text_format.Merge(losses_text_proto, losses_proto)
    classification_loss = losses_builder.build_faster_rcnn_classification_loss(
        losses_proto)
    self.assertTrue(isinstance(classification_loss,
                               losses.WeightedSigmoidClassificationLoss))

  def test_build_softmax_loss(self):
    losses_text_proto = """
      weighted_softmax {
      }
    """
    losses_proto = losses_pb2.ClassificationLoss()
    text_format.Merge(losses_text_proto, losses_proto)
    classification_loss = losses_builder.build_faster_rcnn_classification_loss(
        losses_proto)
    self.assertTrue(isinstance(classification_loss,
                               losses.WeightedSoftmaxClassificationLoss))

  def test_build_logits_softmax_loss(self):
    losses_text_proto = """
      weighted_logits_softmax {
      }
    """
    losses_proto = losses_pb2.ClassificationLoss()
    text_format.Merge(losses_text_proto, losses_proto)
    classification_loss = losses_builder.build_faster_rcnn_classification_loss(
        losses_proto)
    self.assertTrue(
        isinstance(classification_loss,
                   losses.WeightedSoftmaxClassificationAgainstLogitsLoss))

  def test_build_sigmoid_focal_loss(self):
    losses_text_proto = """
      weighted_sigmoid_focal {
      }
    """
    losses_proto = losses_pb2.ClassificationLoss()
    text_format.Merge(losses_text_proto, losses_proto)
    classification_loss = losses_builder.build_faster_rcnn_classification_loss(
        losses_proto)
    self.assertTrue(
        isinstance(classification_loss,
                   losses.SigmoidFocalClassificationLoss))

  def test_build_softmax_loss_by_default(self):
    losses_text_proto = """
    """
    losses_proto = losses_pb2.ClassificationLoss()
    text_format.Merge(losses_text_proto, losses_proto)
    classification_loss = losses_builder.build_faster_rcnn_classification_loss(
        losses_proto)
    self.assertTrue(isinstance(classification_loss,
                               losses.WeightedSoftmaxClassificationLoss))


if __name__ == '__main__':
  tf.test.main()
