# Supplementary material for: A real-time approach of diagnosing rice leaf disease using deep learning-based faster R-CNN framework
Source: PeerJ Comput Sci. 2021 Apr 7;7:e432. doi: 10.7717/peerj-cs.432 (PMC8049121; doi:10.7717/peerj-cs.432)
Supplement: Supplemental Information 1 [file peerj-cs-07-432-s001.zip › Raw code with Instruction/builders/matcher_builder_test.py]

# Copyright 2017 The TensorFlow Authors. All Rights Reserved.
#
# Licensed under the Apache License, Version 2.0 (the "License");
# you may not use this file except in compliance with the License.
# You may obtain a copy of the License at
#
#     http://www.apache.org/licenses/LICENSE-2.0
#
# Unless required by applicable law or agreed to in writing, software
# distributed under the License is distributed on an "AS IS" BASIS,
# WITHOUT WARRANTIES OR CONDITIONS OF ANY KIND, either express or implied.
# See the License for the specific language governing permissions and
# limitations under the License.
# ==============================================================================

"""Tests for matcher_builder."""

import tensorflow as tf

from google.protobuf import text_format
from object_detection.builders import matcher_builder
from object_detection.matchers import argmax_matcher
from object_detection.matchers import bipartite_matcher
from object_detection.protos import matcher_pb2


class MatcherBuilderTest(tf.test.TestCase):

  def test_build_arg_max_matcher_with_defaults(self):
    matcher_text_proto = """
      argmax_matcher {
      }
    """
    matcher_proto = matcher_pb2.Matcher()
    text_format.Merge(matcher_text_proto, matcher_proto)
    matcher_object = matcher_builder.build(matcher_proto)
    self.assertTrue(isinstance(matcher_object, argmax_matcher.ArgMaxMatcher))
    self.assertAlmostEqual(matcher_object._matched_threshold, 0.5)
    self.assertAlmostEqual(matcher_object._unmatched_threshold, 0.5)
    self.assertTrue(matcher_object._negatives_lower_than_unmatched)
    self.assertFalse(matcher_object._force_match_for_each_row)

  def test_build_arg_max_matcher_without_thresholds(self):
    matcher_text_proto = """
      argmax_matcher {
        ignore_thresholds: true
      }
    """
    matcher_proto = matcher_pb2.Matcher()
    text_format.Merge(matcher_text_proto, matcher_proto)
    matcher_object = matcher_builder.build(matcher_proto)
    self.assertTrue(isinstance(matcher_object, argmax_matcher.ArgMaxMatcher))
    self.assertEqual(matcher_object._matched_threshold, None)
    self.assertEqual(matcher_object._unmatched_threshold, None)
    self.assertTrue(matcher_object._negatives_lower_than_unmatched)
    self.assertFalse(matcher_object._force_match_for_each_row)

  def test_build_arg_max_matcher_with_non_default_parameters(self):
    matcher_text_proto = """
      argmax_matcher {
        matched_threshold: 0.7
        unmatched_threshold: 0.3
        negatives_lower_than_unmatched: false
        force_match_for_each_row: true
        use_matmul_gather: true
      }
    """
    matcher_proto = matcher_pb2.Matcher()
    text_format.Merge(matcher_text_proto, matcher_proto)
    matcher_object = matcher_builder.build(matcher_proto)
    self.assertTrue(isinstance(matcher_object, argmax_matcher.ArgMaxMatcher))
    self.assertAlmostEqual(matcher_object._matched_threshold, 0.7)
    self.assertAlmostEqual(matcher_object._unmatched_threshold, 0.3)
    self.assertFalse(matcher_object._negatives_lower_than_unmatched)
    self.assertTrue(matcher_object._force_match_for_each_row)
    self.assertTrue(matcher_object._use_matmul_gather)

  def test_build_bipartite_matcher(self):
    matcher_text_proto = """
      bipartite_matcher {
      }
    """
    matcher_proto = matcher_pb2.Matcher()
    text_format.Merge(matcher_text_proto, matcher_proto)
    matcher_object = matcher_builder.build(matcher_proto)
    self.assertTrue(
        isinstance(matcher_object, bipartite_matcher.GreedyBipartiteMatcher))

  def test_raise_error_on_empty_matcher(self):
    matcher_text_proto = """
    """
    matcher_proto = matcher_pb2.Matcher()
    text_format.Merge(matcher_text_proto, matcher_proto)
    with self.assertRaises(ValueError):
      matcher_builder.build(matcher_proto)


if __name__ == '__main__':
  tf.test.main()
