# Supplementary material for: A real-time approach of diagnosing rice leaf disease using deep learning-based faster R-CNN framework
Source: PeerJ Comput Sci. 2021 Apr 7;7:e432. doi: 10.7717/peerj-cs.432 (PMC8049121; doi:10.7717/peerj-cs.432)
Supplement: Supplemental Information 1 [file peerj-cs-07-432-s001.zip › Raw code with Instruction/builders/post_processing_builder.py]

# Copyright 2019 The TensorFlow Authors. All Rights Reserved.
#
# Licensed under the Apache License, Version 2.0 (the "License");
# you may not use this file except in compliance with the License.
# You may obtain a copy of the License at
#
#     http://www.apache.org/licenses/LICENSE-2.0
#
# Unless required by applicable law or agreed to in writing, software
# distributed under the License is distributed on an "AS IS" BASIS,
# WITHOUT WARRANTIES OR CONDITIONS OF ANY KIND, either express or implied.
# See the License for the specific language governing permissions and
# limitations under the License.
# ==============================================================================

"""Builder function for post processing operations."""
import functools

import tensorflow as tf
from object_detection.builders import calibration_builder
from object_detection.core import post_processing
from object_detection.protos import post_processing_pb2


def build(post_processing_config):
  """Builds callables for post-processing operations.

  Builds callables for non-max suppression, score conversion, and (optionally)
  calibration based on the configuration.

  Non-max suppression callable takes `boxes`, `scores`, and optionally
  `clip_window`, `parallel_iterations` `masks, and `scope` as inputs. It returns
  `nms_boxes`, `nms_scores`, `nms_classes` `nms_masks` and `num_detections`. See
  post_processing.batch_multiclass_non_max_suppression for the type and shape
  of these tensors.

  Score converter callable should be called with `input` tensor. The callable
  returns the output from one of 3 tf operations based on the configuration -
  tf.identity, tf.sigmoid or tf.nn.softmax. If a calibration config is provided,
  score_converter also applies calibration transformations, as defined in
  calibration_builder.py. See tensorflow documentation for argument and return
  value descriptions.

  Args:
    post_processing_config: post_processing.proto object containing the
      parameters for the post-processing operations.

  Returns:
    non_max_suppressor_fn: Callable for non-max suppression.
    score_converter_fn: Callable for score conversion.

  Raises:
    ValueError: if the post_processing_config is of incorrect type.
  """
  if not isinstance(post_processing_config, post_processing_pb2.PostProcessing):
    raise ValueError('post_processing_config not of type '
                     'post_processing_pb2.Postprocessing.')
  non_max_suppressor_fn = _build_non_max_suppressor(
      post_processing_config.batch_non_max_suppression)
  score_converter_fn = _build_score_converter(
      post_processing_config.score_converter,
      post_processing_config.logit_scale)
  if post_processing_config.HasField('calibration_config'):
    score_converter_fn = _build_calibrated_score_converter(
        score_converter_fn,
        post_processing_config.calibration_config)
  return non_max_suppressor_fn, score_converter_fn


def _build_non_max_suppressor(nms_config):
  """Builds non-max suppresson based on the nms config.

  Args:
    nms_config: post_processing_pb2.PostProcessing.BatchNonMaxSuppression proto.

  Returns:
    non_max_suppressor_fn: Callable non-max suppressor.

  Raises:
    ValueError: On incorrect iou_threshold or on incompatible values of
      max_total_detections and max_detections_per_class or on negative
      soft_nms_sigma.
  """
  if nms_config.iou_threshold < 0 or nms_config.iou_threshold > 1.0:
    raise ValueError('iou_threshold not in [0, 1.0].')
  if nms_config.max_detections_per_class > nms_config.max_total_detections:
    raise ValueError('max_detections_per_class should be no greater than '
                     'max_total_detections.')
  if nms_config.soft_nms_sigma < 0.0:
    raise ValueError('soft_nms_sigma should be non-negative.')
  if nms_config.use_combined_nms and nms_config.use_class_agnostic_nms:
    raise ValueError('combined_nms does not support class_agnostic_nms.')
  non_max_suppressor_fn = functools.partial(
      post_processing.batch_multiclass_non_max_suppression,
      score_thresh=nms_config.score_threshold,
      iou_thresh=nms_config.iou_threshold,
      max_size_per_class=nms_config.max_detections_per_class,
      max_total_size=nms_config.max_total_detections,
      use_static_shapes=nms_config.use_static_shapes,
      use_class_agnostic_nms=nms_config.use_class_agnostic_nms,
      max_classes_per_detection=nms_config.max_classes_per_detection,
      soft_nms_sigma=nms_config.soft_nms_sigma,
      use_partitioned_nms=nms_config.use_partitioned_nms,
      use_combined_nms=nms_config.use_combined_nms,
      change_coordinate_frame=True)

  return non_max_suppressor_fn


def _score_converter_fn_with_logit_scale(tf_score_converter_fn, logit_scale):
  """Create a function to scale logits then apply a Tensorflow function."""
  def score_converter_fn(logits):
    scaled_logits = tf.divide(logits, logit_scale, name='scale_logits')
    return tf_score_converter_fn(scaled_logits, name='convert_scores')
  score_converter_fn.__name__ = '%s_with_logit_scale' % (
      tf_score_converter_fn.__name__)
  return score_converter_fn


def _build_score_converter(score_converter_config, logit_scale):
  """Builds score converter based on the config.

  Builds one of [tf.identity, tf.sigmoid, tf.softmax] score converters based on
  the config.

  Args:
    score_converter_config: post_processing_pb2.PostProcessing.score_converter.
    logit_scale: temperature to use for SOFTMAX score_converter.

  Returns:
    Callable score converter op.

  Raises:
    ValueError: On unknown score converter.
  """
  if score_converter_config == post_processing_pb2.PostProcessing.IDENTITY:
    return _score_converter_fn_with_logit_scale(tf.identity, logit_scale)
  if score_converter_config == post_processing_pb2.PostProcessing.SIGMOID:
    return _score_converter_fn_with_logit_scale(tf.sigmoid, logit_scale)
  if score_converter_config == post_processing_pb2.PostProcessing.SOFTMAX:
    return _score_converter_fn_with_logit_scale(tf.nn.softmax, logit_scale)
  raise ValueError('Unknown score converter.')


def _build_calibrated_score_converter(score_converter_fn, calibration_config):
  """Wraps a score_converter_fn, adding a calibration step.

  Builds a score converter function with a calibration transformation according
  to calibration_builder.py. The score conversion function may be applied before
  or after the calibration transformation, depending on the calibration method.
  If the method is temperature scaling, the score conversion is
  after the calibration transformation. Otherwise, the score conversion is
  before the calibration transformation. Calibration applies positive monotonic
  transformations to inputs (i.e. score ordering is strictly preserved or
  adjacent scores are mapped to the same score). When calibration is
  class-agnostic, the highest-scoring class remains unchanged, unless two
  adjacent scores are mapped to the same value and one class arbitrarily
  selected to break the tie. In per-class calibration, it's possible (though
  rare in practice) that the highest-scoring class will change, since positive
  monotonicity is only required to hold within each class.

  Args:
    score_converter_fn: callable that takes logit scores as input.
    calibration_config: post_processing_pb2.PostProcessing.calibration_config.

  Returns:
    Callable calibrated score coverter op.
  """
  calibration_fn = calibration_builder.build(calibration_config)
  def calibrated_score_converter_fn(logits):
    if (calibration_config.WhichOneof('calibrator') ==
        'temperature_scaling_calibration'):
      calibrated_logits = calibration_fn(logits)
      return score_converter_fn(calibrated_logits)
    else:
      converted_logits = score_converter_fn(logits)
      return calibration_fn(converted_logits)

  calibrated_score_converter_fn.__name__ = (
      'calibrate_with_%s' % calibration_config.WhichOneof('calibrator'))
  return calibrated_score_converter_fn
