# Supplementary material for: A real-time approach of diagnosing rice leaf disease using deep learning-based faster R-CNN framework
Source: PeerJ Comput Sci. 2021 Apr 7;7:e432. doi: 10.7717/peerj-cs.432 (PMC8049121; doi:10.7717/peerj-cs.432)
Supplement: Supplemental Information 1 [file peerj-cs-07-432-s001.zip › Raw code with Instruction/dataset_tools/create_oid_tf_record.py]

# Copyright 2017 The TensorFlow Authors. All Rights Reserved.
#
# Licensed under the Apache License, Version 2.0 (the "License");
# you may not use this file except in compliance with the License.
# You may obtain a copy of the License at
#
#     http://www.apache.org/licenses/LICENSE-2.0
#
# Unless required by applicable law or agreed to in writing, software
# distributed under the License is distributed on an "AS IS" BASIS,
# WITHOUT WARRANTIES OR CONDITIONS OF ANY KIND, either express or implied.
# See the License for the specific language governing permissions and
# limitations under the License.
# ==============================================================================
r"""Creates TFRecords of Open Images dataset for object detection.

Example usage:
  python object_detection/dataset_tools/create_oid_tf_record.py \
    --input_box_annotations_csv=/path/to/input/annotations-human-bbox.csv \
    --input_image_label_annotations_csv=/path/to/input/annotations-label.csv \
    --input_images_directory=/path/to/input/image_pixels_directory \
    --input_label_map=/path/to/input/labels_bbox_545.labelmap \
    --output_tf_record_path_prefix=/path/to/output/prefix.tfrecord

CSVs with bounding box annotations and image metadata (including the image URLs)
can be downloaded from the Open Images GitHub repository:
https://github.com/openimages/dataset

This script will include every image found in the input_images_directory in the
output TFRecord, even if the image has no corresponding bounding box annotations
in the input_annotations_csv. If input_image_label_annotations_csv is specified,
it will add image-level labels as well. Note that the information of whether a
label is positivelly or negativelly verified is NOT added to tfrecord.
"""
from __future__ import absolute_import
from __future__ import division
from __future__ import print_function

import os

import contextlib2
import pandas as pd
import tensorflow as tf

from object_detection.dataset_tools import oid_tfrecord_creation
from object_detection.dataset_tools import tf_record_creation_util
from object_detection.utils import label_map_util

tf.flags.DEFINE_string('input_box_annotations_csv', None,
                       'Path to CSV containing image bounding box annotations')
tf.flags.DEFINE_string('input_images_directory', None,
                       'Directory containing the image pixels '
                       'downloaded from the OpenImages GitHub repository.')
tf.flags.DEFINE_string('input_image_label_annotations_csv', None,
                       'Path to CSV containing image-level labels annotations')
tf.flags.DEFINE_string('input_label_map', None, 'Path to the label map proto')
tf.flags.DEFINE_string(
    'output_tf_record_path_prefix', None,
    'Path to the output TFRecord. The shard index and the number of shards '
    'will be appended for each output shard.')
tf.flags.DEFINE_integer('num_shards', 100, 'Number of TFRecord shards')

FLAGS = tf.flags.FLAGS


def main(_):
  tf.logging.set_verbosity(tf.logging.INFO)

  required_flags = [
      'input_box_annotations_csv', 'input_images_directory', 'input_label_map',
      'output_tf_record_path_prefix'
  ]
  for flag_name in required_flags:
    if not getattr(FLAGS, flag_name):
      raise ValueError('Flag --{} is required'.format(flag_name))

  label_map = label_map_util.get_label_map_dict(FLAGS.input_label_map)
  all_box_annotations = pd.read_csv(FLAGS.input_box_annotations_csv)
  if FLAGS.input_image_label_annotations_csv:
    all_label_annotations = pd.read_csv(FLAGS.input_image_label_annotations_csv)
    all_label_annotations.rename(
        columns={'Confidence': 'ConfidenceImageLabel'}, inplace=True)
  else:
    all_label_annotations = None
  all_images = tf.gfile.Glob(
      os.path.join(FLAGS.input_images_directory, '*.jpg'))
  all_image_ids = [os.path.splitext(os.path.basename(v))[0] for v in all_images]
  all_image_ids = pd.DataFrame({'ImageID': all_image_ids})
  all_annotations = pd.concat(
      [all_box_annotations, all_image_ids, all_label_annotations])

  tf.logging.log(tf.logging.INFO, 'Found %d images...', len(all_image_ids))

  with contextlib2.ExitStack() as tf_record_close_stack:
    output_tfrecords = tf_record_creation_util.open_sharded_output_tfrecords(
        tf_record_close_stack, FLAGS.output_tf_record_path_prefix,
        FLAGS.num_shards)

    for counter, image_data in enumerate(all_annotations.groupby('ImageID')):
      tf.logging.log_every_n(tf.logging.INFO, 'Processed %d images...', 1000,
                             counter)

      image_id, image_annotations = image_data
      # In OID image file names are formed by appending ".jpg" to the image ID.
      image_path = os.path.join(FLAGS.input_images_directory, image_id + '.jpg')
      with tf.gfile.Open(image_path) as image_file:
        encoded_image = image_file.read()

      tf_example = oid_tfrecord_creation.tf_example_from_annotations_data_frame(
          image_annotations, label_map, encoded_image)
      if tf_example:
        shard_idx = int(image_id, 16) % FLAGS.num_shards
        output_tfrecords[shard_idx].write(tf_example.SerializeToString())


if __name__ == '__main__':
  tf.app.run()
