# Supplementary material for: A real-time approach of diagnosing rice leaf disease using deep learning-based faster R-CNN framework
Source: PeerJ Comput Sci. 2021 Apr 7;7:e432. doi: 10.7717/peerj-cs.432 (PMC8049121; doi:10.7717/peerj-cs.432)
Supplement: Supplemental Information 1 [file peerj-cs-07-432-s001.zip › Raw code with Instruction/dataset_tools/download_and_preprocess_mscoco.sh]

#!/bin/bash
# Copyright 2017 The TensorFlow Authors. All Rights Reserved.
#
# Licensed under the Apache License, Version 2.0 (the "License");
# you may not use this file except in compliance with the License.
# You may obtain a copy of the License at
#
#     http://www.apache.org/licenses/LICENSE-2.0
#
# Unless required by applicable law or agreed to in writing, software
# distributed under the License is distributed on an "AS IS" BASIS,
# WITHOUT WARRANTIES OR CONDITIONS OF ANY KIND, either express or implied.
# See the License for the specific language governing permissions and
# limitations under the License.
# ==============================================================================

# Script to download and preprocess the MSCOCO data set for detection.
#
# The outputs of this script are TFRecord files containing serialized
# tf.Example protocol buffers. See create_coco_tf_record.py for details of how
# the tf.Example protocol buffers are constructed and see
# http://cocodataset.org/#overview for an overview of the dataset.
#
# usage:
#  bash object_detection/dataset_tools/download_and_preprocess_mscoco.sh \
#    /tmp/mscoco
set -e

if [ -z "$1" ]; then
  echo "usage download_and_preprocess_mscoco.sh [data dir]"
  exit
fi

if [ "$(uname)" == "Darwin" ]; then
  UNZIP="tar -xf"
else
  UNZIP="unzip -nq"
fi

# Create the output directories.
OUTPUT_DIR="${1%/}"
SCRATCH_DIR="${OUTPUT_DIR}/raw-data"
mkdir -p "${OUTPUT_DIR}"
mkdir -p "${SCRATCH_DIR}"
CURRENT_DIR=$(pwd)

# Helper function to download and unpack a .zip file.
function download_and_unzip() {
  local BASE_URL=${1}
  local FILENAME=${2}

  if [ ! -f ${FILENAME} ]; then
    echo "Downloading ${FILENAME} to $(pwd)"
    wget -nd -c "${BASE_URL}/${FILENAME}"
  else
    echo "Skipping download of ${FILENAME}"
  fi
  echo "Unzipping ${FILENAME}"
  ${UNZIP} ${FILENAME}
}

cd ${SCRATCH_DIR}

# Download the images.
BASE_IMAGE_URL="http://images.cocodataset.org/zips"

TRAIN_IMAGE_FILE="train2017.zip"
download_and_unzip ${BASE_IMAGE_URL} ${TRAIN_IMAGE_FILE}
TRAIN_IMAGE_DIR="${SCRATCH_DIR}/train2017"

VAL_IMAGE_FILE="val2017.zip"
download_and_unzip ${BASE_IMAGE_URL} ${VAL_IMAGE_FILE}
VAL_IMAGE_DIR="${SCRATCH_DIR}/val2017"

TEST_IMAGE_FILE="test2017.zip"
download_and_unzip ${BASE_IMAGE_URL} ${TEST_IMAGE_FILE}
TEST_IMAGE_DIR="${SCRATCH_DIR}/test2017"

# Download the annotations.
BASE_INSTANCES_URL="http://images.cocodataset.org/annotations"
INSTANCES_FILE="annotations_trainval2017.zip"
download_and_unzip ${BASE_INSTANCES_URL} ${INSTANCES_FILE}

TRAIN_ANNOTATIONS_FILE="${SCRATCH_DIR}/annotations/instances_train2017.json"
VAL_ANNOTATIONS_FILE="${SCRATCH_DIR}/annotations/instances_val2017.json"

# Download the test image info.
BASE_IMAGE_INFO_URL="http://images.cocodataset.org/annotations"
IMAGE_INFO_FILE="image_info_test2017.zip"
download_and_unzip ${BASE_IMAGE_INFO_URL} ${IMAGE_INFO_FILE}

TESTDEV_ANNOTATIONS_FILE="${SCRATCH_DIR}/annotations/image_info_test-dev2017.json"

# Build TFRecords of the image data.
cd "${CURRENT_DIR}"
python object_detection/dataset_tools/create_coco_tf_record.py \
  --logtostderr \
  --include_masks \
  --train_image_dir="${TRAIN_IMAGE_DIR}" \
  --val_image_dir="${VAL_IMAGE_DIR}" \
  --test_image_dir="${TEST_IMAGE_DIR}" \
  --train_annotations_file="${TRAIN_ANNOTATIONS_FILE}" \
  --val_annotations_file="${VAL_ANNOTATIONS_FILE}" \
  --testdev_annotations_file="${TESTDEV_ANNOTATIONS_FILE}" \
  --output_dir="${OUTPUT_DIR}"
