# Supplementary material for: A real-time approach of diagnosing rice leaf disease using deep learning-based faster R-CNN framework
Source: PeerJ Comput Sci. 2021 Apr 7;7:e432. doi: 10.7717/peerj-cs.432 (PMC8049121; doi:10.7717/peerj-cs.432)
Supplement: Supplemental Information 1 [file peerj-cs-07-432-s001.zip › Raw code with Instruction/training/graph.pbtxt]

node {
  name: "global_step/Initializer/zeros"
  op: "Const"
  attr {
    key: "_class"
    value {
      list {
        s: "loc:@global_step"
      }
    }
  }
  attr {
    key: "_output_shapes"
    value {
      list {
        shape {
        }
      }
    }
  }
  attr {
    key: "dtype"
    value {
      type: DT_INT64
    }
  }
  attr {
    key: "value"
    value {
      tensor {
        dtype: DT_INT64
        tensor_shape {
        }
        int64_val: 0
      }
    }
  }
}
node {
  name: "global_step"
  op: "VariableV2"
  device: "/device:CPU:0"
  attr {
    key: "_class"
    value {
      list {
        s: "loc:@global_step"
      }
    }
  }
  attr {
    key: "_output_shapes"
    value {
      list {
        shape {
        }
      }
    }
  }
  attr {
    key: "container"
    value {
      s: ""
    }
  }
  attr {
    key: "dtype"
    value {
      type: DT_INT64
    }
  }
  attr {
    key: "shape"
    value {
      shape {
      }
    }
  }
  attr {
    key: "shared_name"
    value {
      s: ""
    }
  }
}
node {
  name: "global_step/Assign"
  op: "Assign"
  input: "global_step"
  input: "global_step/Initializer/zeros"
  device: "/device:CPU:0"
  attr {
    key: "T"
    value {
      type: DT_INT64
    }
  }
  attr {
    key: "_class"
    value {
      list {
        s: "loc:@global_step"
      }
    }
  }
  attr {
    key: "_output_shapes"
    value {
      list {
        shape {
        }
      }
    }
  }
  attr {
    key: "use_locking"
    value {
      b: true
    }
  }
  attr {
    key: "validate_shape"
    value {
      b: true
    }
  }
}
node {
  name: "global_step/read"
  op: "Identity"
  input: "global_step"
  device: "/device:CPU:0"
  attr {
    key: "T"
    value {
      type: DT_INT64
    }
  }
  attr {
    key: "_class"
    value {
      list {
        s: "loc:@global_step"
      }
    }
  }
  attr {
    key: "_output_shapes"
    value {
      list {
        shape {
        }
      }
    }
  }
}
node {
  name: "Const"
  op: "Const"
  device: "/device:CPU:0"
  attr {
    key: "_output_shapes"
    value {
      list {
        shape {
          dim {
            size: 4
          }
        }
      }
    }
  }
  attr {
    key: "dtype"
    value {
      type: DT_STRING
    }
  }
  attr {
    key: "value"
    value {
      tensor {
        dtype: DT_STRING
        tensor_shape {
          dim {
            size: 4
          }
        }
        string_val: "riceblast"
        string_val: "brownspot"
        string_val: "hipsa"
        string_val: "healthy"
      }
    }
  }
}
node {
  name: "Const_1"
  op: "Const"
  device: "/device:CPU:0"
  attr {
    key: "_output_shapes"
    value {
      list {
        shape {
          dim {
            size: 4
          }
        }
      }
    }
  }
  attr {
    key: "dtype"
    value {
      type: DT_INT64
    }
  }
  attr {
    key: "value"
    value {
      tensor {
        dtype: DT_INT64
        tensor_shape {
          dim {
            size: 4
          }
        }
        tensor_content: "\004\000\000\000\000\000\000\000\003\000\000\000\000\000\000\000\002\000\000\000\000\000\000\000\001\000\000\000\000\000\000\000"
      }
    }
  }
}
node {
  name: "Const_2"
  op: "Const"
  device: "/device:CPU:0"
  attr {
    key: "_output_shapes"
    value {
      list {
        shape {
        }
      }
    }
  }
  attr {
    key: "dtype"
    value {
      type: DT_INT64
    }
  }
  attr {
    key: "value"
    value {
      tensor {
        dtype: DT_INT64
        tensor_shape {
        }
        int64_val: -1
      }
    }
  }
}
node {
  name: "hash_table"
  op: "HashTableV2"
  device: "/device:CPU:0"
  attr {
    key: "_output_shapes"
    value {
      list {
        shape {
        }
      }
    }
  }
  attr {
    key: "container"
    value {
      s: ""
    }
  }
  attr {
    key: "key_dtype"
    value {
      type: DT_STRING
    }
  }
  attr {
    key: "shared_name"
    value {
      s: ""
    }
  }
  attr {
    key: "use_node_name_sharing"
    value {
      b: false
    }
  }
  attr {
    key: "value_dtype"
    value {
      type: DT_INT64
    }
  }
}
node {
  name: "key_value_init/LookupTableImportV2"
  op: "LookupTableImportV2"
  input: "hash_table"
  input: "Const"
  input: "Const_1"
  device: "/device:CPU:0"
  attr {
    key: "Tin"
    value {
      type: DT_STRING
    }
  }
  attr {
    key: "Tout"
    value {
      type: DT_INT64
    }
  }
}
node {
  name: "Const_3"
  op: "Const"
  device: "/device:CPU:0"
  attr {
    key: "_output_shapes"
    value {
      list {
        shape {
          dim {
            size: 1
          }
        }
      }
    }
  }
  attr {
    key: "dtype"
    value {
      type: DT_STRING
    }
  }
  attr {
    key: "value"
    value {
      tensor {
        dtype: DT_STRING
        tensor_shape {
          dim {
            size: 1
          }
        }
        string_val: ""
      }
    }
  }
}
node {
  name: "Const_4"
  op: "Const"
  device: "/device:CPU:0"
  attr {
    key: "_output_shapes"
    value {
      list {
        shape {
          dim {
            size: 1
          }
        }
      }
    }
  }
  attr {
    key: "dtype"
    value {
      type: DT_INT64
    }
  }
  attr {
    key: "value"
    value {
      tensor {
        dtype: DT_INT64
        tensor_shape {
          dim {
            size: 1
          }
        }
        int64_val: 4
      }
    }
  }
}
node {
  name: "Const_5"
  op: "Const"
  device: "/device:CPU:0"
  attr {
    key: "_output_shapes"
    value {
      list {
        shape {
        }
      }
    }
  }
  attr {
    key: "dtype"
    value {
      type: DT_INT64
    }
  }
  attr {
    key: "value"
    value {
      tensor {
        dtype: DT_INT64
        tensor_shape {
        }
        int64_val: -1
      }
    }
  }
}
node {
  name: "hash_table_1"
  op: "HashTableV2"
  device: "/device:CPU:0"
  attr {
    key: "_output_shapes"
    value {
      list {
        shape {
        }
      }
    }
  }
  attr {
    key: "container"
    value {
      s: ""
    }
  }
  attr {
    key: "key_dtype"
    value {
      type: DT_STRING
    }
  }
  attr {
    key: "shared_name"
    value {
      s: ""
    }
  }
  attr {
    key: "use_node_name_sharing"
    value {
      b: false
    }
  }
  attr {
    key: "value_dtype"
    value {
      type: DT_INT64
    }
  }
}
node {
  name: "key_value_init_1/LookupTableImportV2"
  op: "LookupTableImportV2"
  input: "hash_table_1"
  input: "Const_3"
  input: "Const_4"
  device: "/device:CPU:0"
  attr {
    key: "Tin"
    value {
      type: DT_STRING
    }
  }
  attr {
    key: "Tout"
    value {
      type: DT_INT64
    }
  }
}
node {
  name: "Const_6"
  op: "Const"
  device: "/device:CPU:0"
  attr {
    key: "_output_shapes"
    value {
      list {
        shape {
          dim {
            size: 4
          }
        }
      }
    }
  }
  attr {
    key: "dtype"
    value {
      type: DT_STRING
    }
  }
  attr {
    key: "value"
    value {
      tensor {
        dtype: DT_STRING
        tensor_shape {
          dim {
            size: 4
          }
        }
        string_val: "riceblast"
        string_val: "brownspot"
        string_val: "hipsa"
        string_val: "healthy"
      }
    }
  }
}
node {
  name: "Const_7"
  op: "Const"
  device: "/device:CPU:0"
  attr {
    key: "_output_shapes"
    value {
      list {
        shape {
          dim {
            size: 4
          }
        }
      }
    }
  }
  attr {
    key: "dtype"
    value {
      type: DT_INT64
    }
  }
  attr {
    key: "value"
    value {
      tensor {
        dtype: DT_INT64
        tensor_shape {
          dim {
            size: 4
          }
        }
        tensor_content: "\004\000\000\000\000\000\000\000\003\000\000\000\000\000\000\000\002\000\000\000\000\000\000\000\001\000\000\000\000\000\000\000"
      }
    }
  }
}
node {
  name: "Const_8"
  op: "Const"
  device: "/device:CPU:0"
  attr {
    key: "_output_shapes"
    value {
      list {
        shape {
        }
      }
    }
  }
  attr {
    key: "dtype"
    value {
      type: DT_INT64
    }
  }
  attr {
    key: "value"
    value {
      tensor {
        dtype: DT_INT64
        tensor_shape {
        }
        int64_val: -1
      }
    }
  }
}
node {
  name: "hash_table_2"
  op: "HashTableV2"
  device: "/device:CPU:0"
  attr {
    key: "_output_shapes"
    value {
      list {
        shape {
        }
      }
    }
  }
  attr {
    key: "container"
    value {
      s: ""
    }
  }
  attr {
    key: "key_dtype"
    value {
      type: DT_STRING
    }
  }
  attr {
    key: "shared_name"
    value {
      s: ""
    }
  }
  attr {
    key: "use_node_name_sharing"
    value {
      b: false
    }
  }
  attr {
    key: "value_dtype"
    value {
      type: DT_INT64
    }
  }
}
node {
  name: "key_value_init_2/LookupTableImportV2"
  op: "LookupTableImportV2"
  input: "hash_table_2"
  input: "Const_6"
  input: "Const_7"
  device: "/device:CPU:0"
  attr {
    key: "Tin"
    value {
      type: DT_STRING
    }
  }
  attr {
    key: "Tout"
    value {
      type: DT_INT64
    }
  }
}
node {
  name: "Const_9"
  op: "Const"
  device: "/device:CPU:0"
  attr {
    key: "_output_shapes"
    value {
      list {
        shape {
          dim {
            size: 1
          }
        }
      }
    }
  }
  attr {
    key: "dtype"
    value {
      type: DT_STRING
    }
  }
  attr {
    key: "value"
    value {
      tensor {
        dtype: DT_STRING
        tensor_shape {
          dim {
            size: 1
          }
        }
        string_val: ""
      }
    }
  }
}
node {
  name: "Const_10"
  op: "Const"
  device: "/device:CPU:0"
  attr {
    key: "_output_shapes"
    value {
      list {
        shape {
          dim {
            size: 1
          }
        }
      }
    }
  }
  attr {
    key: "dtype"
    value {
      type: DT_INT64
    }
  }
  attr {
    key: "value"
    value {
      tensor {
        dtype: DT_INT64
        tensor_shape {
          dim {
            size: 1
          }
        }
        int64_val: 4
      }
    }
  }
}
node {
  name: "Const_11"
  op: "Const"
  device: "/device:CPU:0"
  attr {
    key: "_output_shapes"
    value {
      list {
        shape {
        }
      }
    }
  }
  attr {
    key: "dtype"
    value {
      type: DT_INT64
    }
  }
  attr {
    key: "value"
    value {
      tensor {
        dtype: DT_INT64
        tensor_shape {
        }
        int64_val: -1
      }
    }
  }
}
node {
  name: "hash_table_3"
  op: "HashTableV2"
  device: "/device:CPU:0"
  attr {
    key: "_output_shapes"
    value {
      list {
        shape {
        }
      }
    }
  }
  attr {
    key: "container"
    value {
      s: ""
    }
  }
  attr {
    key: "key_dtype"
    value {
      type: DT_STRING
    }
  }
  attr {
    key: "shared_name"
    value {
      s: ""
    }
  }
  attr {
    key: "use_node_name_sharing"
    value {
      b: false
    }
  }
  attr {
    key: "value_dtype"
    value {
      type: DT_INT64
    }
  }
}
node {
  name: "key_value_init_3/LookupTableImportV2"
  op: "LookupTableImportV2"
  input: "hash_table_3"
  input: "Const_9"
  input: "Const_10"
  device: "/device:CPU:0"
  attr {
    key: "Tin"
    value {
      type: DT_STRING
    }
  }
  attr {
    key: "Tout"
    value {
      type: DT_INT64
    }
  }
}
node {
  name: "tensors/normalize_tensors/component_0"
  op: "Const"
  device: "/device:CPU:0"
  attr {
    key: "_output_shapes"
    value {
      list {
        shape {
          dim {
            size: 1
          }
        }
      }
    }
  }
  attr {
    key: "dtype"
    value {
      type: DT_STRING
    }
  }
  attr {
    key: "value"
    value {
      tensor {
        dtype: DT_STRING
        tensor_shape {
          dim {
            size: 1
          }
        }
        string_val: "C:\\tensorflow1\\models\\research\\object_detection\\train.record"
      }
    }
  }
}
node {
  name: "TensorSliceDataset"
  op: "TensorSliceDataset"
  input: "tensors/normalize_tensors/component_0"
  device: "/device:CPU:0"
  attr {
    key: "Toutput_types"
    value {
      list {
        type: DT_STRING
      }
    }
  }
  attr {
    key: "_output_shapes"
    value {
      list {
        shape {
        }
      }
    }
  }
  attr {
    key: "output_shapes"
    value {
      list {
        shape {
        }
      }
    }
  }
}
node {
  name: "buffer_size"
  op: "Const"
  device: "/device:CPU:0"
  attr {
    key: "_output_shapes"
    value {
      list {
        shape {
        }
      }
    }
  }
  attr {
    key: "dtype"
    value {
      type: DT_INT64
    }
  }
  attr {
    key: "value"
    value {
      tensor {
        dtype: DT_INT64
        tensor_shape {
        }
        int64_val: 100
      }
    }
  }
}
node {
  name: "seed"
  op: "Const"
  device: "/device:CPU:0"
  attr {
    key: "_output_shapes"
    value {
      list {
        shape {
        }
      }
    }
  }
  attr {
    key: "dtype"
    value {
      type: DT_INT64
    }
  }
  attr {
    key: "value"
    value {
      tensor {
        dtype: DT_INT64
        tensor_shape {
        }
        int64_val: 0
      }
    }
  }
}
node {
  name: "seed2"
  op: "Const"
  device: "/device:CPU:0"
  attr {
    key: "_output_shapes"
    value {
      list {
        shape {
        }
      }
    }
  }
  attr {
    key: "dtype"
    value {
      type: DT_INT64
    }
  }
  attr {
    key: "value"
    value {
      tensor {
        dtype: DT_INT64
        tensor_shape {
        }
        int64_val: 0
      }
    }
  }
}
node {
  name: "ShuffleDataset"
  op: "ShuffleDataset"
  input: "TensorSliceDataset"
  input: "buffer_size"
  input: "seed"
  input: "seed2"
  device: "/device:CPU:0"
  attr {
    key: "_output_shapes"
    value {
      list {
        shape {
        }
      }
    }
  }
  attr {
    key: "output_shapes"
    value {
      list {
        shape {
        }
      }
    }
  }
  attr {
    key: "output_types"
    value {
      list {
        type: DT_STRING
      }
    }
  }
  attr {
    key: "reshuffle_each_iteration"
    value {
      b: true
    }
  }
}
node {
  name: "count"
  op: "Const"
  device: "/device:CPU:0"
  attr {
    key: "_output_shapes"
    value {
      list {
        shape {
        }
      }
    }
  }
  attr {
    key: "dtype"
    value {
      type: DT_INT64
    }
  }
  attr {
    key: "value"
    value {
      tensor {
        dtype: DT_INT64
        tensor_shape {
        }
        int64_val: -1
      }
    }
  }
}
node {
  name: "RepeatDataset"
  op: "RepeatDataset"
  input: "ShuffleDataset"
  input: "count"
  device: "/device:CPU:0"
  attr {
    key: "_output_shapes"
    value {
      list {
        shape {
        }
      }
    }
  }
  attr {
    key: "output_shapes"
    value {
      list {
        shape {
        }
      }
    }
  }
  attr {
    key: "output_types"
    value {
      list {
        type: DT_STRING
      }
    }
  }
}
node {
  name: "cycle_length"
  op: "Const"
  device: "/device:CPU:0"
  attr {
    key: "_output_shapes"
    value {
      list {
        shape {
        }
      }
    }
  }
  attr {
    key: "dtype"
    value {
      type: DT_INT64
    }
  }
  attr {
    key: "value"
    value {
      tensor {
        dtype: DT_INT64
        tensor_shape {
        }
        int64_val: 1
      }
    }
  }
}
node {
  name: "block_length"
  op: "Const"
  device: "/device:CPU:0"
  attr {
    key: "_output_shapes"
    value {
      list {
        shape {
        }
      }
    }
  }
  attr {
    key: "dtype"
    value {
      type: DT_INT64
    }
  }
  attr {
    key: "value"
    value {
      tensor {
        dtype: DT_INT64
        tensor_shape {
        }
        int64_val: 32
      }
    }
  }
}
node {
  name: "sloppy"
  op: "Const"
  device: "/device:CPU:0"
  attr {
    key: "_output_shapes"
    value {
      list {
        shape {
        }
      }
    }
  }
  attr {
    key: "dtype"
    value {
      type: DT_BOOL
    }
  }
  attr {
    key: "value"
    value {
      tensor {
        dtype: DT_BOOL
        tensor_shape {
        }
        bool_val: true
      }
    }
  }
}
node {
  name: "buffer_output_elements"
  op: "Const"
  device: "/device:CPU:0"
  attr {
    key: "_output_shapes"
    value {
      list {
        shape {
        }
      }
    }
  }
  attr {
    key: "dtype"
    value {
      type: DT_INT64
    }
  }
  attr {
    key: "value"
    value {
      tensor {
        dtype: DT_INT64
        tensor_shape {
        }
        int64_val: 64
      }
    }
  }
}
node {
  name: "prefetch_input_elements"
  op: "Const"
  device: "/device:CPU:0"
  attr {
    key: "_output_shapes"
    value {
      list {
        shape {
        }
      }
    }
  }
  attr {
    key: "dtype"
    value {
      type: DT_INT64
    }
  }
  attr {
    key: "value"
    value {
      tensor {
        dtype: DT_INT64
        tensor_shape {
        }
        int64_val: 2
      }
    }
  }
}
node {
  name: "ExperimentalParallelInterleaveDataset"
  op: "ExperimentalParallelInterleaveDataset"
  input: "RepeatDataset"
  input: "cycle_length"
  input: "block_length"
  input: "sloppy"
  input: "buffer_output_elements"
  input: "prefetch_input_elements"
  device: "/device:CPU:0"
  attr {
    key: "Targuments"
    value {
      list {
      }
    }
  }
  attr {
    key: "_output_shapes"
    value {
      list {
        shape {
        }
      }
    }
  }
  attr {
    key: "f"
    value {
      func {
        name: "__inference_tf_data_experimental_parallel_interleave_<class \'functools.partial\'>_43"
      }
    }
  }
  attr {
    key: "output_shapes"
    value {
      list {
        shape {
        }
      }
    }
  }
  attr {
    key: "output_types"
    value {
      list {
        type: DT_STRING
      }
    }
  }
}
node {
  name: "buffer_size_1"
  op: "Const"
  device: "/device:CPU:0"
  attr {
    key: "_output_shapes"
    value {
      list {
        shape {
        }
      }
    }
  }
  attr {
    key: "dtype"
    value {
      type: DT_INT64
    }
  }
  attr {
    key: "value"
    value {
      tensor {
        dtype: DT_INT64
        tensor_shape {
        }
        int64_val: 2048
      }
    }
  }
}
node {
  name: "seed_1"
  op: "Const"
  device: "/device:CPU:0"
  attr {
    key: "_output_shapes"
    value {
      list {
        shape {
        }
      }
    }
  }
  attr {
    key: "dtype"
    value {
      type: DT_INT64
    }
  }
  attr {
    key: "value"
    value {
      tensor {
        dtype: DT_INT64
        tensor_shape {
        }
        int64_val: 0
      }
    }
  }
}
node {
  name: "seed2_1"
  op: "Const"
  device: "/device:CPU:0"
  attr {
    key: "_output_shapes"
    value {
      list {
        shape {
        }
      }
    }
  }
  attr {
    key: "dtype"
    value {
      type: DT_INT64
    }
  }
  attr {
    key: "value"
    value {
      tensor {
        dtype: DT_INT64
        tensor_shape {
        }
        int64_val: 0
      }
    }
  }
}
node {
  name: "ShuffleDataset_1"
  op: "ShuffleDataset"
  input: "ExperimentalParallelInterleaveDataset"
  input: "buffer_size_1"
  input: "seed_1"
  input: "seed2_1"
  device: "/device:CPU:0"
  attr {
    key: "_output_shapes"
    value {
      list {
        shape {
        }
      }
    }
  }
  attr {
    key: "output_shapes"
    value {
      list {
        shape {
        }
      }
    }
  }
  attr {
    key: "output_types"
    value {
      list {
        type: DT_STRING
      }
    }
  }
  attr {
    key: "reshuffle_each_iteration"
    value {
      b: true
    }
  }
}
node {
  name: "num_parallel_calls"
  op: "Const"
  device: "/device:CPU:0"
  attr {
    key: "_output_shapes"
    value {
      list {
        shape {
        }
      }
    }
  }
  attr {
    key: "dtype"
    value {
      type: DT_INT32
    }
  }
  attr {
    key: "value"
    value {
      tensor {
        dtype: DT_INT32
        tensor_shape {
        }
        int_val: 64
      }
    }
  }
}
node {
  name: "ParallelMapDataset"
  op: "ParallelMapDataset"
  input: "ShuffleDataset_1"
  input: "hash_table_2"
  input: "Const_8"
  input: "hash_table_3"
  input: "Const_11"
  input: "hash_table"
  input: "Const_2"
  input: "hash_table_1"
  input: "Const_5"
  input: "num_parallel_calls"
  device: "/device:CPU:0"
  attr {
    key: "Targuments"
    value {
      list {
        type: DT_RESOURCE
        type: DT_INT64
        type: DT_RESOURCE
        type: DT_INT64
        type: DT_RESOURCE
        type: DT_INT64
        type: DT_RESOURCE
        type: DT_INT64
      }
    }
  }
  attr {
    key: "_output_shapes"
    value {
      list {
        shape {
        }
      }
    }
  }
  attr {
    key: "f"
    value {
      func {
        name: "Dataset_map_process_fn_54"
      }
    }
  }
  attr {
    key: "output_shapes"
    value {
      list {
        shape {
        }
        shape {
          dim {
            size: -1
          }
        }
        shape {
          dim {
            size: -1
          }
          dim {
            size: 4
          }
        }
        shape {
          dim {
            size: -1
          }
        }
        shape {
          dim {
            size: -1
          }
        }
        shape {
          dim {
            size: -1
          }
        }
        shape {
          dim {
            size: -1
          }
        }
        shape {
          dim {
            size: -1
          }
        }
        shape {
          dim {
            size: -1
          }
        }
        shape {
          dim {
            size: -1
          }
          dim {
            size: -1
          }
          dim {
            size: 3
          }
        }
        shape {
        }
        shape {
          dim {
            size: 2
          }
        }
        shape {
        }
      }
    }
  }
  attr {
    key: "output_types"
    value {
      list {
        type: DT_STRING
        type: DT_FLOAT
        type: DT_FLOAT
        type: DT_INT64
        type: DT_INT64
        type: DT_INT64
        type: DT_INT64
        type: DT_BOOL
        type: DT_FLOAT
        type: DT_UINT8
        type: DT_STRING
        type: DT_INT32
        type: DT_STRING
      }
    }
  }
  attr {
    key: "preserve_cardinality"
    value {
      b: false
    }
  }
  attr {
    key: "sloppy"
    value {
      b: false
    }
  }
  attr {
    key: "use_inter_op_parallelism"
    value {
      b: true
    }
  }
}
node {
  name: "buffer_size_2"
  op: "Const"
  device: "/device:CPU:0"
  attr {
    key: "_output_shapes"
    value {
      list {
        shape {
        }
      }
    }
  }
  attr {
    key: "dtype"
    value {
      type: DT_INT64
    }
  }
  attr {
    key: "value"
    value {
      tensor {
        dtype: DT_INT64
        tensor_shape {
        }
        int64_val: 2
      }
    }
  }
}
node {
  name: "PrefetchDataset"
  op: "PrefetchDataset"
  input: "ParallelMapDataset"
  input: "buffer_size_2"
  device: "/device:CPU:0"
  attr {
    key: "_output_shapes"
    value {
      list {
        shape {
        }
      }
    }
  }
  attr {
    key: "output_shapes"
    value {
      list {
        shape {
        }
        shape {
          dim {
            size: -1
          }
        }
        shape {
          dim {
            size: -1
          }
          dim {
            size: 4
          }
        }
        shape {
          dim {
            size: -1
          }
        }
        shape {
          dim {
            size: -1
          }
        }
        shape {
          dim {
            size: -1
          }
        }
        shape {
          dim {
            size: -1
          }
        }
        shape {
          dim {
            size: -1
          }
        }
        shape {
          dim {
            size: -1
          }
        }
        shape {
          dim {
            size: -1
          }
          dim {
            size: -1
          }
          dim {
            size: 3
          }
        }
        shape {
        }
        shape {
          dim {
            size: 2
          }
        }
        shape {
        }
      }
    }
  }
  attr {
    key: "output_types"
    value {
      list {
        type: DT_STRING
        type: DT_FLOAT
        type: DT_FLOAT
        type: DT_INT64
        type: DT_INT64
        type: DT_INT64
        type: DT_INT64
        type: DT_BOOL
        type: DT_FLOAT
        type: DT_UINT8
        type: DT_STRING
        type: DT_INT32
        type: DT_STRING
      }
    }
  }
  attr {
    key: "slack_period"
    value {
      i: 0
    }
  }
}
node {
  name: "optimizations"
  op: "Const"
  device: "/device:CPU:0"
  attr {
    key: "_output_shapes"
    value {
      list {
        shape {
          dim {
            size: 3
          }
        }
      }
    }
  }
  attr {
    key: "dtype"
    value {
      type: DT_STRING
    }
  }
  attr {
    key: "value"
    value {
      tensor {
        dtype: DT_STRING
        tensor_shape {
          dim {
            size: 3
          }
        }
        string_val: "map_and_batch_fusion"
        string_val: "noop_elimination"
        string_val: "shuffle_and_repeat_fusion"
      }
    }
  }
}
node {
  name: "OptimizeDataset"
  op: "OptimizeDataset"
  input: "PrefetchDataset"
  input: "optimizations"
  device: "/device:CPU:0"
  attr {
    key: "_output_shapes"
    value {
      list {
        shape {
        }
      }
    }
  }
  attr {
    key: "optimization_configs"
    value {
      list {
        s: "map_vectorization:use_choose_fastest:false"
      }
    }
  }
  attr {
    key: "output_shapes"
    value {
      list {
        shape {
        }
        shape {
          dim {
            size: -1
          }
        }
        shape {
          dim {
            size: -1
          }
          dim {
            size: 4
          }
        }
        shape {
          dim {
            size: -1
          }
        }
        shape {
          dim {
            size: -1
          }
        }
        shape {
          dim {
            size: -1
          }
        }
        shape {
          dim {
            size: -1
          }
        }
        shape {
          dim {
            size: -1
          }
        }
        shape {
          dim {
            size: -1
          }
        }
        shape {
          dim {
            size: -1
          }
          dim {
            size: -1
          }
          dim {
            size: 3
          }
        }
        shape {
        }
        shape {
          dim {
            size: 2
          }
        }
        shape {
        }
      }
    }
  }
  attr {
    key: "output_types"
    value {
      list {
        type: DT_STRING
        type: DT_FLOAT
        type: DT_FLOAT
        type: DT_INT64
        type: DT_INT64
        type: DT_INT64
        type: DT_INT64
        type: DT_BOOL
        type: DT_FLOAT
        type: DT_UINT8
        type: DT_STRING
        type: DT_INT32
        type: DT_STRING
      }
    }
  }
}
node {
  name: "ModelDataset"
  op: "ModelDataset"
  input: "OptimizeDataset"
  device: "/device:CPU:0"
  attr {
    key: "_output_shapes"
    value {
      list {
        shape {
        }
      }
    }
  }
  attr {
    key: "cpu_budget"
    value {
      i: 0
    }
  }
  attr {
    key: "output_shapes"
    value {
      list {
        shape {
        }
        shape {
          dim {
            size: -1
          }
        }
        shape {
          dim {
            size: -1
          }
          dim {
            size: 4
          }
        }
        shape {
          dim {
            size: -1
          }
        }
        shape {
          dim {
            size: -1
          }
        }
        shape {
          dim {
            size: -1
          }
        }
        shape {
          dim {
            size: -1
          }
        }
        shape {
          dim {
            size: -1
          }
        }
        shape {
          dim {
            size: -1
          }
        }
        shape {
          dim {
            size: -1
          }
          dim {
            size: -1
          }
          dim {
            size: 3
          }
        }
        shape {
        }
        shape {
          dim {
            size: 2
          }
        }
        shape {
        }
      }
    }
  }
  attr {
    key: "output_types"
    value {
      list {
        type: DT_STRING
        type: DT_FLOAT
        type: DT_FLOAT
        type: DT_INT64
        type: DT_INT64
        type: DT_INT64
        type: DT_INT64
        type: DT_BOOL
        type: DT_FLOAT
        type: DT_UINT8
        type: DT_STRING
        type: DT_INT32
        type: DT_STRING
      }
    }
  }
}
node {
  name: "IteratorV2"
  op: "IteratorV2"
  device: "/device:CPU:0"
  attr {
    key: "_output_shapes"
    value {
      list {
        shape {
        }
      }
    }
  }
  attr {
    key: "container"
    value {
      s: ""
    }
  }
  attr {
    key: "output_shapes"
    value {
      list {
        shape {
        }
        shape {
          dim {
            size: -1
          }
        }
        shape {
          dim {
            size: -1
          }
          dim {
            size: 4
          }
        }
        shape {
          dim {
            size: -1
          }
        }
        shape {
          dim {
            size: -1
          }
        }
        shape {
          dim {
            size: -1
          }
        }
        shape {
          dim {
            size: -1
          }
        }
        shape {
          dim {
            size: -1
          }
        }
        shape {
          dim {
            size: -1
          }
        }
        shape {
          dim {
            size: -1
          }
          dim {
            size: -1
          }
          dim {
            size: 3
          }
        }
        shape {
        }
        shape {
          dim {
            size: 2
          }
        }
        shape {
        }
      }
    }
  }
  attr {
    key: "output_types"
    value {
      list {
        type: DT_STRING
        type: DT_FLOAT
        type: DT_FLOAT
        type: DT_INT64
        type: DT_INT64
        type: DT_INT64
        type: DT_INT64
        type: DT_BOOL
        type: DT_FLOAT
        type: DT_UINT8
        type: DT_STRING
        type: DT_INT32
        type: DT_STRING
      }
    }
  }
  attr {
    key: "shared_name"
    value {
      s: ""
    }
  }
}
node {
  name: "MakeIterator"
  op: "MakeIterator"
  input: "ModelDataset"
  input: "IteratorV2"
  device: "/device:CPU:0"
  attr {
    key: "_class"
    value {
      list {
        s: "loc:@IteratorV2"
      }
    }
  }
}
node {
  name: "IteratorToStringHandle"
  op: "IteratorToStringHandle"
  input: "IteratorV2"
  device: "/device:CPU:0"
  attr {
    key: "_output_shapes"
    value {
      list {
        shape {
        }
      }
    }
  }
}
node {
  name: "IteratorGetNext"
  op: "IteratorGetNext"
  input: "IteratorV2"
  device: "/device:CPU:0"
  attr {
    key: "_output_shapes"
    value {
      list {
        shape {
        }
        shape {
          dim {
            size: -1
          }
        }
        shape {
          dim {
            size: -1
          }
          dim {
            size: 4
          }
        }
        shape {
          dim {
            size: -1
          }
        }
        shape {
          dim {
            size: -1
          }
        }
        shape {
          dim {
            size: -1
          }
        }
        shape {
          dim {
            size: -1
          }
        }
        shape {
          dim {
            size: -1
          }
        }
        shape {
          dim {
            size: -1
          }
        }
        shape {
          dim {
            size: -1
          }
          dim {
            size: -1
          }
          dim {
            size: 3
          }
        }
        shape {
        }
        shape {
          dim {
            size: 2
          }
        }
        shape {
        }
      }
    }
  }
  attr {
    key: "output_shapes"
    value {
      list {
        shape {
        }
        shape {
          dim {
            size: -1
          }
        }
        shape {
          dim {
            size: -1
          }
          dim {
            size: 4
          }
        }
        shape {
          dim {
            size: -1
          }
        }
        shape {
          dim {
            size: -1
          }
        }
        shape {
          dim {
            size: -1
          }
        }
        shape {
          dim {
            size: -1
          }
        }
        shape {
          dim {
            size: -1
          }
        }
        shape {
          dim {
            size: -1
          }
        }
        shape {
          dim {
            size: -1
          }
          dim {
            size: -1
          }
          dim {
            size: 3
          }
        }
        shape {
        }
        shape {
          dim {
            size: 2
          }
        }
        shape {
        }
      }
    }
  }
  attr {
    key: "output_types"
    value {
      list {
        type: DT_STRING
        type: DT_FLOAT
        type: DT_FLOAT
        type: DT_INT64
        type: DT_INT64
        type: DT_INT64
        type: DT_INT64
        type: DT_BOOL
        type: DT_FLOAT
        type: DT_UINT8
        type: DT_STRING
        type: DT_INT32
        type: DT_STRING
      }
    }
  }
}
node {
  name: "ExpandDims/dim"
  op: "Const"
  device: "/device:CPU:0"
  attr {
    key: "_output_shapes"
    value {
      list {
        shape {
        }
      }
    }
  }
  attr {
    key: "dtype"
    value {
      type: DT_INT32
    }
  }
  attr {
    key: "value"
    value {
      tensor {
        dtype: DT_INT32
        tensor_shape {
        }
        int_val: 0
      }
    }
  }
}
node {
  name: "ExpandDims"
  op: "ExpandDims"
  input: "IteratorGetNext:9"
  input: "ExpandDims/dim"
  device: "/device:CPU:0"
  attr {
    key: "T"
    value {
      type: DT_UINT8
    }
  }
  attr {
    key: "Tdim"
    value {
      type: DT_INT32
    }
  }
  attr {
    key: "_output_shapes"
    value {
      list {
        shape {
          dim {
            size: 1
          }
          dim {
            size: -1
          }
          dim {
            size: -1
          }
          dim {
            size: 3
          }
        }
      }
    }
  }
}
node {
  name: "Cast"
  op: "Cast"
  input: "ExpandDims"
  device: "/device:CPU:0"
  attr {
    key: "DstT"
    value {
      type: DT_FLOAT
    }
  }
  attr {
    key: "SrcT"
    value {
      type: DT_UINT8
    }
  }
  attr {
    key: "Truncate"
    value {
      b: false
    }
  }
  attr {
    key: "_output_shapes"
    value {
      list {
        shape {
          dim {
            size: 1
          }
          dim {
            size: -1
          }
          dim {
            size: -1
          }
          dim {
            size: 3
          }
        }
      }
    }
  }
}
node {
  name: "Squeeze"
  op: "Squeeze"
  input: "Cast"
  device: "/device:CPU:0"
  attr {
    key: "T"
    value {
      type: DT_FLOAT
    }
  }
  attr {
    key: "_output_shapes"
    value {
      list {
        shape {
          dim {
            size: -1
          }
          dim {
            size: -1
          }
          dim {
            size: 3
          }
        }
      }
    }
  }
  attr {
    key: "squeeze_dims"
    value {
      list {
        i: 0
      }
    }
  }
}
node {
  name: "RandomHorizontalFlip/random_uniform/shape"
  op: "Const"
  device: "/device:CPU:0"
  attr {
    key: "_output_shapes"
    value {
      list {
        shape {
          dim {
          }
        }
      }
    }
  }
  attr {
    key: "dtype"
    value {
      type: DT_INT32
    }
  }
  attr {
    key: "value"
    value {
      tensor {
        dtype: DT_INT32
        tensor_shape {
          dim {
          }
        }
      }
    }
  }
}
node {
  name: "RandomHorizontalFlip/random_uniform/min"
  op: "Const"
  device: "/device:CPU:0"
  attr {
    key: "_output_shapes"
    value {
      list {
        shape {
        }
      }
    }
  }
  attr {
    key: "dtype"
    value {
      type: DT_FLOAT
    }
  }
  attr {
    key: "value"
    value {
      tensor {
        dtype: DT_FLOAT
        tensor_shape {
        }
        float_val: 0.0
      }
    }
  }
}
node {
  name: "RandomHorizontalFlip/random_uniform/max"
  op: "Const"
  device: "/device:CPU:0"
  attr {
    key: "_output_shapes"
    value {
      list {
        shape {
        }
      }
    }
  }
  attr {
    key: "dtype"
    value {
      type: DT_FLOAT
    }
  }
  attr {
    key: "value"
    value {
      tensor {
        dtype: DT_FLOAT
        tensor_shape {
        }
        float_val: 1.0
      }
    }
  }
}
node {
  name: "RandomHorizontalFlip/random_uniform/RandomUniform"
  op: "RandomUniform"
  input: "RandomHorizontalFlip/random_uniform/shape"
  device: "/device:CPU:0"
  attr {
    key: "T"
    value {
      type: DT_INT32
    }
  }
  attr {
    key: "_output_shapes"
    value {
      list {
        shape {
        }
      }
    }
  }
  attr {
    key: "dtype"
    value {
      type: DT_FLOAT
    }
  }
  attr {
    key: "seed"
    value {
      i: 0
    }
  }
  attr {
    key: "seed2"
    value {
      i: 0
    }
  }
}
node {
  name: "RandomHorizontalFlip/random_uniform/sub"
  op: "Sub"
  input: "RandomHorizontalFlip/random_uniform/max"
  input: "RandomHorizontalFlip/random_uniform/min"
  device: "/device:CPU:0"
  attr {
    key: "T"
    value {
      type: DT_FLOAT
    }
  }
  attr {
    key: "_output_shapes"
    value {
      list {
        shape {
        }
      }
    }
  }
}
node {
  name: "RandomHorizontalFlip/random_uniform/mul"
  op: "Mul"
  input: "RandomHorizontalFlip/random_uniform/RandomUniform"
  input: "RandomHorizontalFlip/random_uniform/sub"
  device: "/device:CPU:0"
  attr {
    key: "T"
    value {
      type: DT_FLOAT
    }
  }
  attr {
    key: "_output_shapes"
    value {
      list {
        shape {
        }
      }
    }
  }
}
node {
  name: "RandomHorizontalFlip/random_uniform"
  op: "Add"
  input: "RandomHorizontalFlip/random_uniform/mul"
  input: "RandomHorizontalFlip/random_uniform/min"
  device: "/device:CPU:0"
  attr {
    key: "T"
    value {
      type: DT_FLOAT
    }
  }
  attr {
    key: "_output_shapes"
    value {
      list {
        shape {
        }
      }
    }
  }
}
node {
  name: "RandomHorizontalFlip/Greater/y"
  op: "Const"
  device: "/device:CPU:0"
  attr {
    key: "_output_shapes"
    value {
      list {
        shape {
        }
      }
    }
  }
  attr {
    key: "dtype"
    value {
      type: DT_FLOAT
    }
  }
  attr {
    key: "value"
    value {
      tensor {
        dtype: DT_FLOAT
        tensor_shape {
        }
        float_val: 0.5
      }
    }
  }
}
node {
  name: "RandomHorizontalFlip/Greater"
  op: "Greater"
  input: "RandomHorizontalFlip/random_uniform"
  input: "RandomHorizontalFlip/Greater/y"
  device: "/device:CPU:0"
  attr {
    key: "T"
    value {
      type: DT_FLOAT
    }
  }
  attr {
    key: "_output_shapes"
    value {
      list {
        shape {
        }
      }
    }
  }
}
node {
  name: "RandomHorizontalFlip/cond/Switch"
  op: "Switch"
  input: "RandomHorizontalFlip/Greater"
  input: "RandomHorizontalFlip/Greater"
  device: "/device:CPU:0"
  attr {
    key: "T"
    value {
      type: DT_BOOL
    }
  }
  attr {
    key: "_output_shapes"
    value {
      list {
        shape {
        }
        shape {
        }
      }
    }
  }
}
node {
  name: "RandomHorizontalFlip/cond/switch_t"
  op: "Identity"
  input: "RandomHorizontalFlip/cond/Switch:1"
  device: "/device:CPU:0"
  attr {
    key: "T"
    value {
      type: DT_BOOL
    }
  }
  attr {
    key: "_output_shapes"
    value {
      list {
        shape {
        }
      }
    }
  }
}
node {
  name: "RandomHorizontalFlip/cond/switch_f"
  op: "Identity"
  input: "RandomHorizontalFlip/cond/Switch"
  device: "/device:CPU:0"
  attr {
    key: "T"
    value {
      type: DT_BOOL
    }
  }
  attr {
    key: "_output_shapes"
    value {
      list {
        shape {
        }
      }
    }
  }
}
node {
  name: "RandomHorizontalFlip/cond/pred_id"
  op: "Identity"
  input: "RandomHorizontalFlip/Greater"
  device: "/device:CPU:0"
  attr {
    key: "T"
    value {
      type: DT_BOOL
    }
  }
  attr {
    key: "_output_shapes"
    value {
      list {
        shape {
        }
      }
    }
  }
}
node {
  name: "RandomHorizontalFlip/cond/flip_left_right/Shape"
  op: "Shape"
  input: "RandomHorizontalFlip/cond/flip_left_right/Shape/Switch:1"
  device: "/device:CPU:0"
  attr {
    key: "T"
    value {
      type: DT_FLOAT
    }
  }
  attr {
    key: "_output_shapes"
    value {
      list {
        shape {
          dim {
            size: 3
          }
        }
      }
    }
  }
  attr {
    key: "out_type"
    value {
      type: DT_INT32
    }
  }
}
node {
  name: "RandomHorizontalFlip/cond/flip_left_right/Shape/Switch"
  op: "Switch"
  input: "Squeeze"
  input: "RandomHorizontalFlip/cond/pred_id"
  device: "/device:CPU:0"
  attr {
    key: "T"
    value {
      type: DT_FLOAT
    }
  }
  attr {
    key: "_class"
    value {
      list {
        s: "loc:@Squeeze"
      }
    }
  }
  attr {
    key: "_output_shapes"
    value {
      list {
        shape {
          dim {
            size: -1
          }
          dim {
            size: -1
          }
          dim {
            size: 3
          }
        }
        shape {
          dim {
            size: -1
          }
          dim {
            size: -1
          }
          dim {
            size: 3
          }
        }
      }
    }
  }
}
node {
  name: "RandomHorizontalFlip/cond/flip_left_right/assert_positive/Const"
  op: "Const"
  input: "^RandomHorizontalFlip/cond/switch_t"
  device: "/device:CPU:0"
  attr {
    key: "_output_shapes"
    value {
      list {
        shape {
        }
      }
    }
  }
  attr {
    key: "dtype"
    value {
      type: DT_INT32
    }
  }
  attr {
    key: "value"
    value {
      tensor {
        dtype: DT_INT32
        tensor_shape {
        }
        int_val: 0
      }
    }
  }
}
node {
  name: "RandomHorizontalFlip/cond/flip_left_right/assert_positive/assert_less/Less"
  op: "Less"
  input: "RandomHorizontalFlip/cond/flip_left_right/assert_positive/Const"
  input: "RandomHorizontalFlip/cond/flip_left_right/Shape"
  device: "/device:CPU:0"
  attr {
    key: "T"
    value {
      type: DT_INT32
    }
  }
  attr {
    key: "_output_shapes"
    value {
      list {
        shape {
          dim {
            size: 3
          }
        }
      }
    }
  }
}
node {
  name: "RandomHorizontalFlip/cond/flip_left_right/assert_positive/assert_less/Const"
  op: "Const"
  input: "^RandomHorizontalFlip/cond/switch_t"
  device: "/device:CPU:0"
  attr {
    key: "_output_shapes"
    value {
      list {
        shape {
          dim {
            size: 1
          }
        }
      }
    }
  }
  attr {
    key: "dtype"
    value {
      type: DT_INT32
    }
  }
  attr {
    key: "value"
    value {
      tensor {
        dtype: DT_INT32
        tensor_shape {
          dim {
            size: 1
          }
        }
        int_val: 0
      }
    }
  }
}
node {
  name: "RandomHorizontalFlip/cond/flip_left_right/assert_positive/assert_less/All"
  op: "All"
  input: "RandomHorizontalFlip/cond/flip_left_right/assert_positive/assert_less/Less"
  input: "RandomHorizontalFlip/cond/flip_left_right/assert_positive/assert_less/Const"
  device: "/device:CPU:0"
  attr {
    key: "Tidx"
    value {
      type: DT_INT32
    }
  }
  attr {
    key: "_output_shapes"
    value {
      list {
        shape {
        }
      }
    }
  }
  attr {
    key: "keep_dims"
    value {
      b: false
    }
  }
}
node {
  name: "RandomHorizontalFlip/cond/flip_left_right/assert_positive/assert_less/Assert/Const"
  op: "Const"
  input: "^RandomHorizontalFlip/cond/switch_t"
  device: "/device:CPU:0"
  attr {
    key: "_output_shapes"
    value {
      list {
        shape {
        }
      }
    }
  }
  attr {
    key: "dtype"
    value {
      type: DT_STRING
    }
  }
  attr {
    key: "value"
    value {
      tensor {
        dtype: DT_STRING
        tensor_shape {
        }
        string_val: "all dims of \'image.shape\' must be > 0."
      }
    }
  }
}
node {
  name: "RandomHorizontalFlip/cond/flip_left_right/assert_positive/assert_less/Assert/Assert/data_0"
  op: "Const"
  input: "^RandomHorizontalFlip/cond/switch_t"
  device: "/device:CPU:0"
  attr {
    key: "_output_shapes"
    value {
      list {
        shape {
        }
      }
    }
  }
  attr {
    key: "dtype"
    value {
      type: DT_STRING
    }
  }
  attr {
    key: "value"
    value {
      tensor {
        dtype: DT_STRING
        tensor_shape {
        }
        string_val: "all dims of \'image.shape\' must be > 0."
      }
    }
  }
}
node {
  name: "RandomHorizontalFlip/cond/flip_left_right/assert_positive/assert_less/Assert/Assert"
  op: "Assert"
  input: "RandomHorizontalFlip/cond/flip_left_right/assert_positive/assert_less/All"
  input: "RandomHorizontalFlip/cond/flip_left_right/assert_positive/assert_less/Assert/Assert/data_0"
  device: "/device:CPU:0"
  attr {
    key: "T"
    value {
      list {
        type: DT_STRING
      }
    }
  }
  attr {
    key: "summarize"
    value {
      i: 3
    }
  }
}
node {
  name: "RandomHorizontalFlip/cond/flip_left_right/Rank"
  op: "Const"
  input: "^RandomHorizontalFlip/cond/switch_t"
  device: "/device:CPU:0"
  attr {
    key: "_output_shapes"
    value {
      list {
        shape {
        }
      }
    }
  }
  attr {
    key: "dtype"
    value {
      type: DT_INT32
    }
  }
  attr {
    key: "value"
    value {
      tensor {
        dtype: DT_INT32
        tensor_shape {
        }
        int_val: 3
      }
    }
  }
}
node {
  name: "RandomHorizontalFlip/cond/flip_left_right/assert_greater_equal/y"
  op: "Const"
  input: "^RandomHorizontalFlip/cond/switch_t"
  device: "/device:CPU:0"
  attr {
    key: "_output_shapes"
    value {
      list {
        shape {
        }
      }
    }
  }
  attr {
    key: "dtype"
    value {
      type: DT_INT32
    }
  }
  attr {
    key: "value"
    value {
      tensor {
        dtype: DT_INT32
        tensor_shape {
        }
        int_val: 3
      }
    }
  }
}
node {
  name: "RandomHorizontalFlip/cond/flip_left_right/assert_greater_equal/GreaterEqual"
  op: "GreaterEqual"
  input: "RandomHorizontalFlip/cond/flip_left_right/Rank"
  input: "RandomHorizontalFlip/cond/flip_left_right/assert_greater_equal/y"
  device: "/device:CPU:0"
  attr {
    key: "T"
    value {
      type: DT_INT32
    }
  }
  attr {
    key: "_output_shapes"
    value {
      list {
        shape {
        }
      }
    }
  }
}
node {
  name: "RandomHorizontalFlip/cond/flip_left_right/assert_greater_equal/Const"
  op: "Const"
  input: "^RandomHorizontalFlip/cond/switch_t"
  device: "/device:CPU:0"
  attr {
    key: "_output_shapes"
    value {
      list {
        shape {
          dim {
          }
        }
      }
    }
  }
  attr {
    key: "dtype"
    value {
      type: DT_INT32
    }
  }
  attr {
    key: "value"
    value {
      tensor {
        dtype: DT_INT32
        tensor_shape {
          dim {
          }
        }
      }
    }
  }
}
node {
  name: "RandomHorizontalFlip/cond/flip_left_right/assert_greater_equal/All"
  op: "All"
  input: "RandomHorizontalFlip/cond/flip_left_right/assert_greater_equal/GreaterEqual"
  input: "RandomHorizontalFlip/cond/flip_left_right/assert_greater_equal/Const"
  device: "/device:CPU:0"
  attr {
    key: "Tidx"
    value {
      type: DT_INT32
    }
  }
  attr {
    key: "_output_shapes"
    value {
      list {
        shape {
        }
      }
    }
  }
  attr {
    key: "keep_dims"
    value {
      b: false
    }
  }
}
node {
  name: "RandomHorizontalFlip/cond/flip_left_right/assert_greater_equal/Assert/Const"
  op: "Const"
  input: "^RandomHorizontalFlip/cond/switch_t"
  device: "/device:CPU:0"
  attr {
    key: "_output_shapes"
    value {
      list {
        shape {
        }
      }
    }
  }
  attr {
    key: "dtype"
    value {
      type: DT_STRING
    }
  }
  attr {
    key: "value"
    value {
      tensor {
        dtype: DT_STRING
        tensor_shape {
        }
        string_val: "\'image\' must be at least three-dimensional."
      }
    }
  }
}
node {
  name: "RandomHorizontalFlip/cond/flip_left_right/assert_greater_equal/Assert/Const_1"
  op: "Const"
  input: "^RandomHorizontalFlip/cond/switch_t"
  device: "/device:CPU:0"
  attr {
    key: "_output_shapes"
    value {
      list {
        shape {
        }
      }
    }
  }
  attr {
    key: "dtype"
    value {
      type: DT_STRING
    }
  }
  attr {
    key: "value"
    value {
      tensor {
        dtype: DT_STRING
        tensor_shape {
        }
        string_val: "Condition x >= y did not hold element-wise:x (RandomHorizontalFlip/cond/flip_left_right/Rank:0) = "
      }
    }
  }
}
node {
  name: "RandomHorizontalFlip/cond/flip_left_right/assert_greater_equal/Assert/Const_2"
  op: "Const"
  input: "^RandomHorizontalFlip/cond/switch_t"
  device: "/device:CPU:0"
  attr {
    key: "_output_shapes"
    value {
      list {
        shape {
        }
      }
    }
  }
  attr {
    key: "dtype"
    value {
      type: DT_STRING
    }
  }
  attr {
    key: "value"
    value {
      tensor {
        dtype: DT_STRING
        tensor_shape {
        }
        string_val: "y (RandomHorizontalFlip/cond/flip_left_right/assert_greater_equal/y:0) = "
      }
    }
  }
}
node {
  name: "RandomHorizontalFlip/cond/flip_left_right/assert_greater_equal/Assert/Assert/data_0"
  op: "Const"
  input: "^RandomHorizontalFlip/cond/switch_t"
  device: "/device:CPU:0"
  attr {
    key: "_output_shapes"
    value {
      list {
        shape {
        }
      }
    }
  }
  attr {
    key: "dtype"
    value {
      type: DT_STRING
    }
  }
  attr {
    key: "value"
    value {
      tensor {
        dtype: DT_STRING
        tensor_shape {
        }
        string_val: "\'image\' must be at least three-dimensional."
      }
    }
  }
}
node {
  name: "RandomHorizontalFlip/cond/flip_left_right/assert_greater_equal/Assert/Assert/data_1"
  op: "Const"
  input: "^RandomHorizontalFlip/cond/switch_t"
  device: "/device:CPU:0"
  attr {
    key: "_output_shapes"
    value {
      list {
        shape {
        }
      }
    }
  }
  attr {
    key: "dtype"
    value {
      type: DT_STRING
    }
  }
  attr {
    key: "value"
    value {
      tensor {
        dtype: DT_STRING
        tensor_shape {
        }
        string_val: "Condition x >= y did not hold element-wise:x (RandomHorizontalFlip/cond/flip_left_right/Rank:0) = "
      }
    }
  }
}
node {
  name: "RandomHorizontalFlip/cond/flip_left_right/assert_greater_equal/Assert/Assert/data_3"
  op: "Const"
  input: "^RandomHorizontalFlip/cond/switch_t"
  device: "/device:CPU:0"
  attr {
    key: "_output_shapes"
    value {
      list {
        shape {
        }
      }
    }
  }
  attr {
    key: "dtype"
    value {
      type: DT_STRING
    }
  }
  attr {
    key: "value"
    value {
      tensor {
        dtype: DT_STRING
        tensor_shape {
        }
        string_val: "y (RandomHorizontalFlip/cond/flip_left_right/assert_greater_equal/y:0) = "
      }
    }
  }
}
node {
  name: "RandomHorizontalFlip/cond/flip_left_right/assert_greater_equal/Assert/Assert"
  op: "Assert"
  input: "RandomHorizontalFlip/cond/flip_left_right/assert_greater_equal/All"
  input: "RandomHorizontalFlip/cond/flip_left_right/assert_greater_equal/Assert/Assert/data_0"
  input: "RandomHorizontalFlip/cond/flip_left_right/assert_greater_equal/Assert/Assert/data_1"
  input: "RandomHorizontalFlip/cond/flip_left_right/Rank"
  input: "RandomHorizontalFlip/cond/flip_left_right/assert_greater_equal/Assert/Assert/data_3"
  input: "RandomHorizontalFlip/cond/flip_left_right/assert_greater_equal/y"
  device: "/device:CPU:0"
  attr {
    key: "T"
    value {
      list {
        type: DT_STRING
        type: DT_STRING
        type: DT_INT32
        type: DT_STRING
        type: DT_INT32
      }
    }
  }
  attr {
    key: "summarize"
    value {
      i: 3
    }
  }
}
node {
  name: "RandomHorizontalFlip/cond/flip_left_right/control_dependency"
  op: "Identity"
  input: "RandomHorizontalFlip/cond/flip_left_right/Shape/Switch:1"
  input: "^RandomHorizontalFlip/cond/flip_left_right/assert_greater_equal/Assert/Assert"
  input: "^RandomHorizontalFlip/cond/flip_left_right/assert_positive/assert_less/Assert/Assert"
  device: "/device:CPU:0"
  attr {
    key: "T"
    value {
      type: DT_FLOAT
    }
  }
  attr {
    key: "_class"
    value {
      list {
        s: "loc:@Squeeze"
      }
    }
  }
  attr {
    key: "_output_shapes"
    value {
      list {
        shape {
          dim {
            size: -1
          }
          dim {
            size: -1
          }
          dim {
            size: 3
          }
        }
      }
    }
  }
}
node {
  name: "RandomHorizontalFlip/cond/flip_left_right/ReverseV2/axis"
  op: "Const"
  input: "^RandomHorizontalFlip/cond/switch_t"
  device: "/device:CPU:0"
  attr {
    key: "_output_shapes"
    value {
      list {
        shape {
          dim {
            size: 1
          }
        }
      }
    }
  }
  attr {
    key: "dtype"
    value {
      type: DT_INT32
    }
  }
  attr {
    key: "value"
    value {
      tensor {
        dtype: DT_INT32
        tensor_shape {
          dim {
            size: 1
          }
        }
        int_val: 1
      }
    }
  }
}
node {
  name: "RandomHorizontalFlip/cond/flip_left_right/ReverseV2"
  op: "ReverseV2"
  input: "RandomHorizontalFlip/cond/flip_left_right/control_dependency"
  input: "RandomHorizontalFlip/cond/flip_left_right/ReverseV2/axis"
  device: "/device:CPU:0"
  attr {
    key: "T"
    value {
      type: DT_FLOAT
    }
  }
  attr {
    key: "Tidx"
    value {
      type: DT_INT32
    }
  }
  attr {
    key: "_output_shapes"
    value {
      list {
        shape {
          dim {
            size: -1
          }
          dim {
            size: -1
          }
          dim {
            size: 3
          }
        }
      }
    }
  }
}
node {
  name: "RandomHorizontalFlip/cond/Switch_1"
  op: "Switch"
  input: "Squeeze"
  input: "RandomHorizontalFlip/cond/pred_id"
  device: "/device:CPU:0"
  attr {
    key: "T"
    value {
      type: DT_FLOAT
    }
  }
  attr {
    key: "_class"
    value {
      list {
        s: "loc:@Squeeze"
      }
    }
  }
  attr {
    key: "_output_shapes"
    value {
      list {
        shape {
          dim {
            size: -1
          }
          dim {
            size: -1
          }
          dim {
            size: 3
          }
        }
        shape {
          dim {
            size: -1
          }
          dim {
            size: -1
          }
          dim {
            size: 3
          }
        }
      }
    }
  }
}
node {
  name: "RandomHorizontalFlip/cond/Merge"
  op: "Merge"
  input: "RandomHorizontalFlip/cond/Switch_1"
  input: "RandomHorizontalFlip/cond/flip_left_right/ReverseV2"
  device: "/device:CPU:0"
  attr {
    key: "N"
    value {
      i: 2
    }
  }
  attr {
    key: "T"
    value {
      type: DT_FLOAT
    }
  }
  attr {
    key: "_output_shapes"
    value {
      list {
        shape {
          dim {
            size: -1
          }
          dim {
            size: -1
          }
          dim {
            size: 3
          }
        }
        shape {
        }
      }
    }
  }
}
node {
  name: "RandomHorizontalFlip/cond_1/Switch"
  op: "Switch"
  input: "RandomHorizontalFlip/Greater"
  input: "RandomHorizontalFlip/Greater"
  device: "/device:CPU:0"
  attr {
    key: "T"
    value {
      type: DT_BOOL
    }
  }
  attr {
    key: "_output_shapes"
    value {
      list {
        shape {
        }
        shape {
        }
      }
    }
  }
}
node {
  name: "RandomHorizontalFlip/cond_1/switch_t"
  op: "Identity"
  input: "RandomHorizontalFlip/cond_1/Switch:1"
  device: "/device:CPU:0"
  attr {
    key: "T"
    value {
      type: DT_BOOL
    }
  }
  attr {
    key: "_output_shapes"
    value {
      list {
        shape {
        }
      }
    }
  }
}
node {
  name: "RandomHorizontalFlip/cond_1/switch_f"
  op: "Identity"
  input: "RandomHorizontalFlip/cond_1/Switch"
  device: "/device:CPU:0"
  attr {
    key: "T"
    value {
      type: DT_BOOL
    }
  }
  attr {
    key: "_output_shapes"
    value {
      list {
        shape {
        }
      }
    }
  }
}
node {
  name: "RandomHorizontalFlip/cond_1/pred_id"
  op: "Identity"
  input: "RandomHorizontalFlip/Greater"
  device: "/device:CPU:0"
  attr {
    key: "T"
    value {
      type: DT_BOOL
    }
  }
  attr {
    key: "_output_shapes"
    value {
      list {
        shape {
        }
      }
    }
  }
}
node {
  name: "RandomHorizontalFlip/cond_1/Const"
  op: "Const"
  input: "^RandomHorizontalFlip/cond_1/switch_t"
  device: "/device:CPU:0"
  attr {
    key: "_output_shapes"
    value {
      list {
        shape {
        }
      }
    }
  }
  attr {
    key: "dtype"
    value {
      type: DT_INT32
    }
  }
  attr {
    key: "value"
    value {
      tensor {
        dtype: DT_INT32
        tensor_shape {
        }
        int_val: 4
      }
    }
  }
}
node {
  name: "RandomHorizontalFlip/cond_1/split/split_dim"
  op: "Const"
  input: "^RandomHorizontalFlip/cond_1/switch_t"
  device: "/device:CPU:0"
  attr {
    key: "_output_shapes"
    value {
      list {
        shape {
        }
      }
    }
  }
  attr {
    key: "dtype"
    value {
      type: DT_INT32
    }
  }
  attr {
    key: "value"
    value {
      tensor {
        dtype: DT_INT32
        tensor_shape {
        }
        int_val: 1
      }
    }
  }
}
node {
  name: "RandomHorizontalFlip/cond_1/split"
  op: "Split"
  input: "RandomHorizontalFlip/cond_1/split/split_dim"
  input: "RandomHorizontalFlip/cond_1/split/Switch:1"
  device: "/device:CPU:0"
  attr {
    key: "T"
    value {
      type: DT_FLOAT
    }
  }
  attr {
    key: "_output_shapes"
    value {
      list {
        shape {
          dim {
            size: -1
          }
          dim {
            size: 1
          }
        }
        shape {
          dim {
            size: -1
          }
          dim {
            size: 1
          }
        }
        shape {
          dim {
            size: -1
          }
          dim {
            size: 1
          }
        }
        shape {
          dim {
            size: -1
          }
          dim {
            size: 1
          }
        }
      }
    }
  }
  attr {
    key: "num_split"
    value {
      i: 4
    }
  }
}
node {
  name: "RandomHorizontalFlip/cond_1/split/Switch"
  op: "Switch"
  input: "IteratorGetNext:2"
  input: "RandomHorizontalFlip/cond_1/pred_id"
  device: "/device:CPU:0"
  attr {
    key: "T"
    value {
      type: DT_FLOAT
    }
  }
  attr {
    key: "_class"
    value {
      list {
        s: "loc:@IteratorGetNext"
      }
    }
  }
  attr {
    key: "_output_shapes"
    value {
      list {
        shape {
          dim {
            size: -1
          }
          dim {
            size: 4
          }
        }
        shape {
          dim {
            size: -1
          }
          dim {
            size: 4
          }
        }
      }
    }
  }
}
node {
  name: "RandomHorizontalFlip/cond_1/Sub/x"
  op: "Const"
  input: "^RandomHorizontalFlip/cond_1/switch_t"
  device: "/device:CPU:0"
  attr {
    key: "_output_shapes"
    value {
      list {
        shape {
        }
      }
    }
  }
  attr {
    key: "dtype"
    value {
      type: DT_FLOAT
    }
  }
  attr {
    key: "value"
    value {
      tensor {
        dtype: DT_FLOAT
        tensor_shape {
        }
        float_val: 1.0
      }
    }
  }
}
node {
  name: "RandomHorizontalFlip/cond_1/Sub"
  op: "Sub"
  input: "RandomHorizontalFlip/cond_1/Sub/x"
  input: "RandomHorizontalFlip/cond_1/split:3"
  device: "/device:CPU:0"
  attr {
    key: "T"
    value {
      type: DT_FLOAT
    }
  }
  attr {
    key: "_output_shapes"
    value {
      list {
        shape {
          dim {
            size: -1
          }
          dim {
            size: 1
          }
        }
      }
    }
  }
}
node {
  name: "RandomHorizontalFlip/cond_1/Sub_1/x"
  op: "Const"
  input: "^RandomHorizontalFlip/cond_1/switch_t"
  device: "/device:CPU:0"
  attr {
    key: "_output_shapes"
    value {
      list {
        shape {
        }
      }
    }
  }
  attr {
    key: "dtype"
    value {
      type: DT_FLOAT
    }
  }
  attr {
    key: "value"
    value {
      tensor {
        dtype: DT_FLOAT
        tensor_shape {
        }
        float_val: 1.0
      }
    }
  }
}
node {
  name: "RandomHorizontalFlip/cond_1/Sub_1"
  op: "Sub"
  input: "RandomHorizontalFlip/cond_1/Sub_1/x"
  input: "RandomHorizontalFlip/cond_1/split:1"
  device: "/device:CPU:0"
  attr {
    key: "T"
    value {
      type: DT_FLOAT
    }
  }
  attr {
    key: "_output_shapes"
    value {
      list {
        shape {
          dim {
            size: -1
          }
          dim {
            size: 1
          }
        }
      }
    }
  }
}
node {
  name: "RandomHorizontalFlip/cond_1/concat/axis"
  op: "Const"
  input: "^RandomHorizontalFlip/cond_1/switch_t"
  device: "/device:CPU:0"
  attr {
    key: "_output_shapes"
    value {
      list {
        shape {
        }
      }
    }
  }
  attr {
    key: "dtype"
    value {
      type: DT_INT32
    }
  }
  attr {
    key: "value"
    value {
      tensor {
        dtype: DT_INT32
        tensor_shape {
        }
        int_val: 1
      }
    }
  }
}
node {
  name: "RandomHorizontalFlip/cond_1/concat"
  op: "ConcatV2"
  input: "RandomHorizontalFlip/cond_1/split"
  input: "RandomHorizontalFlip/cond_1/Sub"
  input: "RandomHorizontalFlip/cond_1/split:2"
  input: "RandomHorizontalFlip/cond_1/Sub_1"
  input: "RandomHorizontalFlip/cond_1/concat/axis"
  device: "/device:CPU:0"
  attr {
    key: "N"
    value {
      i: 4
    }
  }
  attr {
    key: "T"
    value {
      type: DT_FLOAT
    }
  }
  attr {
    key: "Tidx"
    value {
      type: DT_INT32
    }
  }
  attr {
    key: "_output_shapes"
    value {
      list {
        shape {
          dim {
            size: -1
          }
          dim {
            size: 4
          }
        }
      }
    }
  }
}
node {
  name: "RandomHorizontalFlip/cond_1/Switch_1"
  op: "Switch"
  input: "IteratorGetNext:2"
  input: "RandomHorizontalFlip/cond_1/pred_id"
  device: "/device:CPU:0"
  attr {
    key: "T"
    value {
      type: DT_FLOAT
    }
  }
  attr {
    key: "_class"
    value {
      list {
        s: "loc:@IteratorGetNext"
      }
    }
  }
  attr {
    key: "_output_shapes"
    value {
      list {
        shape {
          dim {
            size: -1
          }
          dim {
            size: 4
          }
        }
        shape {
          dim {
            size: -1
          }
          dim {
            size: 4
          }
        }
      }
    }
  }
}
node {
  name: "RandomHorizontalFlip/cond_1/Merge"
  op: "Merge"
  input: "RandomHorizontalFlip/cond_1/Switch_1"
  input: "RandomHorizontalFlip/cond_1/concat"
  device: "/device:CPU:0"
  attr {
    key: "N"
    value {
      i: 2
    }
  }
  attr {
    key: "T"
    value {
      type: DT_FLOAT
    }
  }
  attr {
    key: "_output_shapes"
    value {
      list {
        shape {
          dim {
            size: -1
          }
          dim {
            size: 4
          }
        }
        shape {
        }
      }
    }
  }
}
node {
  name: "ExpandDims_1/dim"
  op: "Const"
  device: "/device:CPU:0"
  attr {
    key: "_output_shapes"
    value {
      list {
        shape {
        }
      }
    }
  }
  attr {
    key: "dtype"
    value {
      type: DT_INT32
    }
  }
  attr {
    key: "value"
    value {
      tensor {
        dtype: DT_INT32
        tensor_shape {
        }
        int_val: 0
      }
    }
  }
}
node {
  name: "ExpandDims_1"
  op: "ExpandDims"
  input: "RandomHorizontalFlip/cond/Merge"
  input: "ExpandDims_1/dim"
  device: "/device:CPU:0"
  attr {
    key: "T"
    value {
      type: DT_FLOAT
    }
  }
  attr {
    key: "Tdim"
    value {
      type: DT_INT32
    }
  }
  attr {
    key: "_output_shapes"
    value {
      list {
        shape {
          dim {
            size: 1
          }
          dim {
            size: -1
          }
          dim {
            size: -1
          }
          dim {
            size: 3
          }
        }
      }
    }
  }
}
node {
  name: "Shape"
  op: "Shape"
  input: "RandomHorizontalFlip/cond_1/Merge"
  device: "/device:CPU:0"
  attr {
    key: "T"
    value {
      type: DT_FLOAT
    }
  }
  attr {
    key: "_output_shapes"
    value {
      list {
        shape {
          dim {
            size: 2
          }
        }
      }
    }
  }
  attr {
    key: "out_type"
    value {
      type: DT_INT32
    }
  }
}
node {
  name: "Shape_1"
  op: "Shape"
  input: "IteratorGetNext:5"
  device: "/device:CPU:0"
  attr {
    key: "T"
    value {
      type: DT_INT64
    }
  }
  attr {
    key: "_output_shapes"
    value {
      list {
        shape {
          dim {
            size: 1
          }
        }
      }
    }
  }
  attr {
    key: "out_type"
    value {
      type: DT_INT32
    }
  }
}
node {
  name: "Shape_2"
  op: "Const"
  device: "/device:CPU:0"
  attr {
    key: "_output_shapes"
    value {
      list {
        shape {
          dim {
          }
        }
      }
    }
  }
  attr {
    key: "dtype"
    value {
      type: DT_INT32
    }
  }
  attr {
    key: "value"
    value {
      tensor {
        dtype: DT_INT32
        tensor_shape {
          dim {
          }
        }
      }
    }
  }
}
node {
  name: "Shape_3"
  op: "Shape"
  input: "ExpandDims_1"
  device: "/device:CPU:0"
  attr {
    key: "T"
    value {
      type: DT_FLOAT
    }
  }
  attr {
    key: "_output_shapes"
    value {
      list {
        shape {
          dim {
            size: 4
          }
        }
      }
    }
  }
  attr {
    key: "out_type"
    value {
      type: DT_INT32
    }
  }
}
node {
  name: "Shape_4"
  op: "Shape"
  input: "IteratorGetNext:1"
  device: "/device:CPU:0"
  attr {
    key: "T"
    value {
      type: DT_FLOAT
    }
  }
  attr {
    key: "_output_shapes"
    value {
      list {
        shape {
          dim {
            size: 1
          }
        }
      }
    }
  }
  attr {
    key: "out_type"
    value {
      type: DT_INT32
    }
  }
}
node {
  name: "Shape_5"
  op: "Shape"
  input: "IteratorGetNext:8"
  device: "/device:CPU:0"
  attr {
    key: "T"
    value {
      type: DT_FLOAT
    }
  }
  attr {
    key: "_output_shapes"
    value {
      list {
        shape {
          dim {
            size: 1
          }
        }
      }
    }
  }
  attr {
    key: "out_type"
    value {
      type: DT_INT32
    }
  }
}
node {
  name: "Shape_6"
  op: "Shape"
  input: "IteratorGetNext:6"
  device: "/device:CPU:0"
  attr {
    key: "T"
    value {
      type: DT_INT64
    }
  }
  attr {
    key: "_output_shapes"
    value {
      list {
        shape {
          dim {
            size: 1
          }
        }
      }
    }
  }
  attr {
    key: "out_type"
    value {
      type: DT_INT32
    }
  }
}
node {
  name: "Shape_7"
  op: "Const"
  device: "/device:CPU:0"
  attr {
    key: "_output_shapes"
    value {
      list {
        shape {
          dim {
            size: 1
          }
        }
      }
    }
  }
  attr {
    key: "dtype"
    value {
      type: DT_INT32
    }
  }
  attr {
    key: "value"
    value {
      tensor {
        dtype: DT_INT32
        tensor_shape {
          dim {
            size: 1
          }
        }
        int_val: 2
      }
    }
  }
}
node {
  name: "Shape_8"
  op: "Const"
  device: "/device:CPU:0"
  attr {
    key: "_output_shapes"
    value {
      list {
        shape {
          dim {
          }
        }
      }
    }
  }
  attr {
    key: "dtype"
    value {
      type: DT_INT32
    }
  }
  attr {
    key: "value"
    value {
      tensor {
        dtype: DT_INT32
        tensor_shape {
          dim {
          }
        }
      }
    }
  }
}
node {
  name: "Shape_9"
  op: "Shape"
  input: "IteratorGetNext:3"
  device: "/device:CPU:0"
  attr {
    key: "T"
    value {
      type: DT_INT64
    }
  }
  attr {
    key: "_output_shapes"
    value {
      list {
        shape {
          dim {
            size: 1
          }
        }
      }
    }
  }
  attr {
    key: "out_type"
    value {
      type: DT_INT32
    }
  }
}
node {
  name: "Shape_10"
  op: "Const"
  device: "/device:CPU:0"
  attr {
    key: "_output_shapes"
    value {
      list {
        shape {
          dim {
          }
        }
      }
    }
  }
  attr {
    key: "dtype"
    value {
      type: DT_INT32
    }
  }
  attr {
    key: "value"
    value {
      tensor {
        dtype: DT_INT32
        tensor_shape {
          dim {
          }
        }
      }
    }
  }
}
node {
  name: "Shape_11"
  op: "Shape"
  input: "IteratorGetNext:4"
  device: "/device:CPU:0"
  attr {
    key: "T"
    value {
      type: DT_INT64
    }
  }
  attr {
    key: "_output_shapes"
    value {
      list {
        shape {
          dim {
            size: 1
          }
        }
      }
    }
  }
  attr {
    key: "out_type"
    value {
      type: DT_INT32
    }
  }
}
node {
  name: "Shape_12"
  op: "Shape"
  input: "IteratorGetNext:7"
  device: "/device:CPU:0"
  attr {
    key: "T"
    value {
      type: DT_BOOL
    }
  }
  attr {
    key: "_output_shapes"
    value {
      list {
        shape {
          dim {
            size: 1
          }
        }
      }
    }
  }
  attr {
    key: "out_type"
    value {
      type: DT_INT32
    }
  }
}
node {
  name: "batch/Const"
  op: "Const"
  device: "/device:CPU:0"
  attr {
    key: "_output_shapes"
    value {
      list {
        shape {
        }
      }
    }
  }
  attr {
    key: "dtype"
    value {
      type: DT_BOOL
    }
  }
  attr {
    key: "value"
    value {
      tensor {
        dtype: DT_BOOL
        tensor_shape {
        }
        bool_val: true
      }
    }
  }
}
node {
  name: "batch/padding_fifo_queue"
  op: "PaddingFIFOQueueV2"
  device: "/device:CPU:0"
  attr {
    key: "_output_shapes"
    value {
      list {
        shape {
        }
      }
    }
  }
  attr {
    key: "capacity"
    value {
      i: 150
    }
  }
  attr {
    key: "component_types"
    value {
      list {
        type: DT_STRING
        type: DT_INT32
        type: DT_FLOAT
        type: DT_INT32
        type: DT_FLOAT
        type: DT_INT32
        type: DT_INT64
        type: DT_INT32
        type: DT_INT64
        type: DT_INT32
        type: DT_INT64
        type: DT_INT32
        type: DT_INT64
        type: DT_INT32
        type: DT_BOOL
        type: DT_INT32
        type: DT_FLOAT
        type: DT_INT32
        type: DT_FLOAT
        type: DT_INT32
        type: DT_STRING
        type: DT_INT32
        type: DT_INT32
        type: DT_INT32
        type: DT_STRING
        type: DT_INT32
      }
    }
  }
  attr {
    key: "container"
    value {
      s: ""
    }
  }
  attr {
    key: "shapes"
    value {
      list {
        shape {
        }
        shape {
          dim {
          }
        }
        shape {
          dim {
            size: -1
          }
        }
        shape {
          dim {
            size: 1
          }
        }
        shape {
          dim {
            size: -1
          }
          dim {
            size: 4
          }
        }
        shape {
          dim {
            size: 2
          }
        }
        shape {
          dim {
            size: -1
          }
        }
        shape {
          dim {
            size: 1
          }
        }
        shape {
          dim {
            size: -1
          }
        }
        shape {
          dim {
            size: 1
          }
        }
        shape {
          dim {
            size: -1
          }
        }
        shape {
          dim {
            size: 1
          }
        }
        shape {
          dim {
            size: -1
          }
        }
        shape {
          dim {
            size: 1
          }
        }
        shape {
          dim {
            size: -1
          }
        }
        shape {
          dim {
            size: 1
          }
        }
        shape {
          dim {
            size: -1
          }
        }
        shape {
          dim {
            size: 1
          }
        }
        shape {
          dim {
            size: 1
          }
          dim {
            size: -1
          }
          dim {
            size: -1
          }
          dim {
            size: 3
          }
        }
        shape {
          dim {
            size: 4
          }
        }
        shape {
        }
        shape {
          dim {
          }
        }
        shape {
          dim {
            size: 2
          }
        }
        shape {
          dim {
            size: 1
          }
        }
        shape {
        }
        shape {
          dim {
          }
        }
      }
    }
  }
  attr {
    key: "shared_name"
    value {
      s: ""
    }
  }
}
node {
  name: "batch/padding_fifo_queue_enqueue"
  op: "QueueEnqueueV2"
  input: "batch/padding_fifo_queue"
  input: "IteratorGetNext"
  input: "Shape_10"
  input: "IteratorGetNext:1"
  input: "Shape_4"
  input: "RandomHorizontalFlip/cond_1/Merge"
  input: "Shape"
  input: "IteratorGetNext:3"
  input: "Shape_9"
  input: "IteratorGetNext:4"
  input: "Shape_11"
  input: "IteratorGetNext:5"
  input: "Shape_1"
  input: "IteratorGetNext:6"
  input: "Shape_6"
  input: "IteratorGetNext:7"
  input: "Shape_12"
  input: "IteratorGetNext:8"
  input: "Shape_5"
  input: "ExpandDims_1"
  input: "Shape_3"
  input: "IteratorGetNext:10"
  input: "Shape_2"
  input: "IteratorGetNext:11"
  input: "Shape_7"
  input: "IteratorGetNext:12"
  input: "Shape_8"
  device: "/device:CPU:0"
  attr {
    key: "Tcomponents"
    value {
      list {
        type: DT_STRING
        type: DT_INT32
        type: DT_FLOAT
        type: DT_INT32
        type: DT_FLOAT
        type: DT_INT32
        type: DT_INT64
        type: DT_INT32
        type: DT_INT64
        type: DT_INT32
        type: DT_INT64
        type: DT_INT32
        type: DT_INT64
        type: DT_INT32
        type: DT_BOOL
        type: DT_INT32
        type: DT_FLOAT
        type: DT_INT32
        type: DT_FLOAT
        type: DT_INT32
        type: DT_STRING
        type: DT_INT32
        type: DT_INT32
        type: DT_INT32
        type: DT_STRING
        type: DT_INT32
      }
    }
  }
  attr {
    key: "timeout_ms"
    value {
      i: -1
    }
  }
}
node {
  name: "batch/padding_fifo_queue_Close"
  op: "QueueCloseV2"
  input: "batch/padding_fifo_queue"
  device: "/device:CPU:0"
  attr {
    key: "cancel_pending_enqueues"
    value {
      b: false
    }
  }
}
node {
  name: "batch/padding_fifo_queue_Close_1"
  op: "QueueCloseV2"
  input: "batch/padding_fifo_queue"
  device: "/device:CPU:0"
  attr {
    key: "cancel_pending_enqueues"
    value {
      b: true
    }
  }
}
node {
  name: "batch/padding_fifo_queue_Size"
  op: "QueueSizeV2"
  input: "batch/padding_fifo_queue"
  device: "/device:CPU:0"
  attr {
    key: "_output_shapes"
    value {
      list {
        shape {
        }
      }
    }
  }
}
node {
  name: "batch/Cast"
  op: "Cast"
  input: "batch/padding_fifo_queue_Size"
  device: "/device:CPU:0"
  attr {
    key: "DstT"
    value {
      type: DT_FLOAT
    }
  }
  attr {
    key: "SrcT"
    value {
      type: DT_INT32
    }
  }
  attr {
    key: "Truncate"
    value {
      b: false
    }
  }
  attr {
    key: "_output_shapes"
    value {
      list {
        shape {
        }
      }
    }
  }
}
node {
  name: "batch/mul/y"
  op: "Const"
  device: "/device:CPU:0"
  attr {
    key: "_output_shapes"
    value {
      list {
        shape {
        }
      }
    }
  }
  attr {
    key: "dtype"
    value {
      type: DT_FLOAT
    }
  }
  attr {
    key: "value"
    value {
      tensor {
        dtype: DT_FLOAT
        tensor_shape {
        }
        float_val: 0.006666666828095913
      }
    }
  }
}
node {
  name: "batch/mul"
  op: "Mul"
  input: "batch/Cast"
  input: "batch/mul/y"
  device: "/device:CPU:0"
  attr {
    key: "T"
    value {
      type: DT_FLOAT
    }
  }
  attr {
    key: "_output_shapes"
    value {
      list {
        shape {
        }
      }
    }
  }
}
node {
  name: "batch/fraction_of_150_full/tags"
  op: "Const"
  device: "/device:CPU:0"
  attr {
    key: "_output_shapes"
    value {
      list {
        shape {
        }
      }
    }
  }
  attr {
    key: "dtype"
    value {
      type: DT_STRING
    }
  }
  attr {
    key: "value"
    value {
      tensor {
        dtype: DT_STRING
        tensor_shape {
        }
        string_val: "batch/fraction_of_150_full"
      }
    }
  }
}
node {
  name: "batch/fraction_of_150_full"
  op: "ScalarSummary"
  input: "batch/fraction_of_150_full/tags"
  input: "batch/mul"
  device: "/device:CPU:0"
  attr {
    key: "T"
    value {
      type: DT_FLOAT
    }
  }
  attr {
    key: "_output_shapes"
    value {
      list {
        shape {
        }
      }
    }
  }
}
node {
  name: "batch/n"
  op: "Const"
  device: "/device:CPU:0"
  attr {
    key: "_output_shapes"
    value {
      list {
        shape {
        }
      }
    }
  }
  attr {
    key: "dtype"
    value {
      type: DT_INT32
    }
  }
  attr {
    key: "value"
    value {
      tensor {
        dtype: DT_INT32
        tensor_shape {
        }
        int_val: 1
      }
    }
  }
}
node {
  name: "batch"
  op: "QueueDequeueManyV2"
  input: "batch/padding_fifo_queue"
  input: "batch/n"
  device: "/device:CPU:0"
  attr {
    key: "_output_shapes"
    value {
      list {
        shape {
          dim {
            size: 1
          }
        }
        shape {
          dim {
            size: 1
          }
          dim {
          }
        }
        shape {
          dim {
            size: 1
          }
          dim {
            size: -1
          }
        }
        shape {
          dim {
            size: 1
          }
          dim {
            size: 1
          }
        }
        shape {
          dim {
            size: 1
          }
          dim {
            size: -1
          }
          dim {
            size: 4
          }
        }
        shape {
          dim {
            size: 1
          }
          dim {
            size: 2
          }
        }
        shape {
          dim {
            size: 1
          }
          dim {
            size: -1
          }
        }
        shape {
          dim {
            size: 1
          }
          dim {
            size: 1
          }
        }
        shape {
          dim {
            size: 1
          }
          dim {
            size: -1
          }
        }
        shape {
          dim {
            size: 1
          }
          dim {
            size: 1
          }
        }
        shape {
          dim {
            size: 1
          }
          dim {
            size: -1
          }
        }
        shape {
          dim {
            size: 1
          }
          dim {
            size: 1
          }
        }
        shape {
          dim {
            size: 1
          }
          dim {
            size: -1
          }
        }
        shape {
          dim {
            size: 1
          }
          dim {
            size: 1
          }
        }
        shape {
          dim {
            size: 1
          }
          dim {
            size: -1
          }
        }
        shape {
          dim {
            size: 1
          }
          dim {
            size: 1
          }
        }
        shape {
          dim {
            size: 1
          }
          dim {
            size: -1
          }
        }
        shape {
          dim {
            size: 1
          }
          dim {
            size: 1
          }
        }
        shape {
          dim {
            size: 1
          }
          dim {
            size: 1
          }
          dim {
            size: -1
          }
          dim {
            size: -1
          }
          dim {
            size: 3
          }
        }
        shape {
          dim {
            size: 1
          }
          dim {
            size: 4
          }
        }
        shape {
          dim {
            size: 1
          }
        }
        shape {
          dim {
            size: 1
          }
          dim {
          }
        }
        shape {
          dim {
            size: 1
          }
          dim {
            size: 2
          }
        }
        shape {
          dim {
            size: 1
          }
          dim {
            size: 1
          }
        }
        shape {
          dim {
            size: 1
          }
        }
        shape {
          dim {
            size: 1
          }
          dim {
          }
        }
      }
    }
  }
  attr {
    key: "component_types"
    value {
      list {
        type: DT_STRING
        type: DT_INT32
        type: DT_FLOAT
        type: DT_INT32
        type: DT_FLOAT
        type: DT_INT32
        type: DT_INT64
        type: DT_INT32
        type: DT_INT64
        type: DT_INT32
        type: DT_INT64
        type: DT_INT32
        type: DT_INT64
        type: DT_INT32
        type: DT_BOOL
        type: DT_INT32
        type: DT_FLOAT
        type: DT_INT32
        type: DT_FLOAT
        type: DT_INT32
        type: DT_STRING
        type: DT_INT32
        type: DT_INT32
        type: DT_INT32
        type: DT_STRING
        type: DT_INT32
      }
    }
  }
  attr {
    key: "timeout_ms"
    value {
      i: -1
    }
  }
}
node {
  name: "prefetch_queue"
  op: "PaddingFIFOQueueV2"
  device: "/device:CPU:0"
  attr {
    key: "_output_shapes"
    value {
      list {
        shape {
        }
      }
    }
  }
  attr {
    key: "capacity"
    value {
      i: 5
    }
  }
  attr {
    key: "component_types"
    value {
      list {
        type: DT_FLOAT
        type: DT_INT32
        type: DT_FLOAT
        type: DT_FLOAT
        type: DT_INT32
        type: DT_INT32
        type: DT_INT32
        type: DT_INT32
        type: DT_FLOAT
        type: DT_STRING
        type: DT_STRING
        type: DT_INT64
        type: DT_STRING
        type: DT_INT64
        type: DT_INT32
        type: DT_INT64
        type: DT_INT64
        type: DT_INT32
        type: DT_INT32
        type: DT_INT32
        type: DT_INT32
        type: DT_INT32
        type: DT_INT32
        type: DT_INT32
        type: DT_BOOL
        type: DT_INT32
      }
    }
  }
  attr {
    key: "container"
    value {
      s: ""
    }
  }
  attr {
    key: "shapes"
    value {
      list {
        shape {
          dim {
            size: 1
          }
          dim {
            size: -1
          }
          dim {
            size: 4
          }
        }
        shape {
          dim {
            size: 1
          }
          dim {
            size: 1
          }
        }
        shape {
          dim {
            size: 1
          }
          dim {
            size: -1
          }
        }
        shape {
          dim {
            size: 1
          }
          dim {
            size: 1
          }
          dim {
            size: -1
          }
          dim {
            size: -1
          }
          dim {
            size: 3
          }
        }
        shape {
          dim {
            size: 1
          }
          dim {
            size: 1
          }
        }
        shape {
          dim {
            size: 1
          }
          dim {
            size: 1
          }
        }
        shape {
          dim {
            size: 1
          }
          dim {
            size: 1
          }
        }
        shape {
          dim {
            size: 1
          }
          dim {
            size: 1
          }
        }
        shape {
          dim {
            size: 1
          }
          dim {
            size: -1
          }
        }
        shape {
          dim {
            size: 1
          }
        }
        shape {
          dim {
            size: 1
          }
        }
        shape {
          dim {
            size: 1
          }
          dim {
            size: -1
          }
        }
        shape {
          dim {
            size: 1
          }
        }
        shape {
          dim {
            size: 1
          }
          dim {
            size: -1
          }
        }
        shape {
          dim {
            size: 1
          }
          dim {
          }
        }
        shape {
          dim {
            size: 1
          }
          dim {
            size: -1
          }
        }
        shape {
          dim {
            size: 1
          }
          dim {
            size: -1
          }
        }
        shape {
          dim {
            size: 1
          }
          dim {
          }
        }
        shape {
          dim {
            size: 1
          }
          dim {
            size: 2
          }
        }
        shape {
          dim {
            size: 1
          }
          dim {
            size: 1
          }
        }
        shape {
          dim {
            size: 1
          }
          dim {
            size: 2
          }
        }
        shape {
          dim {
            size: 1
          }
          dim {
            size: 1
          }
        }
        shape {
          dim {
            size: 1
          }
          dim {
          }
        }
        shape {
          dim {
            size: 1
          }
          dim {
            size: 4
          }
        }
        shape {
          dim {
            size: 1
          }
          dim {
            size: -1
          }
        }
        shape {
          dim {
            size: 1
          }
          dim {
            size: 1
          }
        }
      }
    }
  }
  attr {
    key: "shared_name"
    value {
      s: ""
    }
  }
}
node {
  name: "prefetch_queue_enqueue"
  op: "QueueEnqueueV2"
  input: "prefetch_queue"
  input: "batch:4"
  input: "batch:9"
  input: "batch:2"
  input: "batch:18"
  input: "batch:23"
  input: "batch:7"
  input: "batch:17"
  input: "batch:13"
  input: "batch:16"
  input: "batch:24"
  input: "batch"
  input: "batch:6"
  input: "batch:20"
  input: "batch:8"
  input: "batch:21"
  input: "batch:10"
  input: "batch:12"
  input: "batch:1"
  input: "batch:5"
  input: "batch:15"
  input: "batch:22"
  input: "batch:3"
  input: "batch:25"
  input: "batch:19"
  input: "batch:14"
  input: "batch:11"
  device: "/device:CPU:0"
  attr {
    key: "Tcomponents"
    value {
      list {
        type: DT_FLOAT
        type: DT_INT32
        type: DT_FLOAT
        type: DT_FLOAT
        type: DT_INT32
        type: DT_INT32
        type: DT_INT32
        type: DT_INT32
        type: DT_FLOAT
        type: DT_STRING
        type: DT_STRING
        type: DT_INT64
        type: DT_STRING
        type: DT_INT64
        type: DT_INT32
        type: DT_INT64
        type: DT_INT64
        type: DT_INT32
        type: DT_INT32
        type: DT_INT32
        type: DT_INT32
        type: DT_INT32
        type: DT_INT32
        type: DT_INT32
        type: DT_BOOL
        type: DT_INT32
      }
    }
  }
  attr {
    key: "timeout_ms"
    value {
      i: -1
    }
  }
}
node {
  name: "prefetch_queue_Close"
  op: "QueueCloseV2"
  input: "prefetch_queue"
  device: "/device:CPU:0"
  attr {
    key: "cancel_pending_enqueues"
    value {
      b: false
    }
  }
}
node {
  name: "prefetch_queue_Close_1"
  op: "QueueCloseV2"
  input: "prefetch_queue"
  device: "/device:CPU:0"
  attr {
    key: "cancel_pending_enqueues"
    value {
      b: true
    }
  }
}
node {
  name: "prefetch_queue_Size"
  op: "QueueSizeV2"
  input: "prefetch_queue"
  device: "/device:CPU:0"
  attr {
    key: "_output_shapes"
    value {
      list {
        shape {
        }
      }
    }
  }
}
node {
  name: "Cast_1"
  op: "Cast"
  input: "prefetch_queue_Size"
  device: "/device:CPU:0"
  attr {
    key: "DstT"
    value {
      type: DT_FLOAT
    }
  }
  attr {
    key: "SrcT"
    value {
      type: DT_INT32
    }
  }
  attr {
    key: "Truncate"
    value {
      b: false
    }
  }
  attr {
    key: "_output_shapes"
    value {
      list {
        shape {
        }
      }
    }
  }
}
node {
  name: "mul/y"
  op: "Const"
  device: "/device:CPU:0"
  attr {
    key: "_output_shapes"
    value {
      list {
        shape {
        }
      }
    }
  }
  attr {
    key: "dtype"
    value {
      type: DT_FLOAT
    }
  }
  attr {
    key: "value"
    value {
      tensor {
        dtype: DT_FLOAT
        tensor_shape {
        }
        float_val: 0.20000000298023224
      }
    }
  }
}
node {
  name: "mul"
  op: "Mul"
  input: "Cast_1"
  input: "mul/y"
  device: "/device:CPU:0"
  attr {
    key: "T"
    value {
      type: DT_FLOAT
    }
  }
  attr {
    key: "_output_shapes"
    value {
      list {
        shape {
        }
      }
    }
  }
}
node {
  name: "queue/prefetch_queue/fraction_of_5_full/tags"
  op: "Const"
  device: "/device:CPU:0"
  attr {
    key: "_output_shapes"
    value {
      list {
        shape {
        }
      }
    }
  }
  attr {
    key: "dtype"
    value {
      type: DT_STRING
    }
  }
  attr {
    key: "value"
    value {
      tensor {
        dtype: DT_STRING
        tensor_shape {
        }
        string_val: "queue/prefetch_queue/fraction_of_5_full"
      }
    }
  }
}
node {
  name: "queue/prefetch_queue/fraction_of_5_full"
  op: "ScalarSummary"
  input: "queue/prefetch_queue/fraction_of_5_full/tags"
  input: "mul"
  device: "/device:CPU:0"
  attr {
    key: "T"
    value {
      type: DT_FLOAT
    }
  }
  attr {
    key: "_output_shapes"
    value {
      list {
        shape {
        }
      }
    }
  }
}
node {
  name: "prefetch_queue_Dequeue"
  op: "QueueDequeueV2"
  input: "prefetch_queue"
  device: "/device:GPU:0"
  attr {
    key: "_output_shapes"
    value {
      list {
        shape {
          dim {
            size: 1
          }
          dim {
            size: -1
          }
          dim {
            size: 4
          }
        }
        shape {
          dim {
            size: 1
          }
          dim {
            size: 1
          }
        }
        shape {
          dim {
            size: 1
          }
          dim {
            size: -1
          }
        }
        shape {
          dim {
            size: 1
          }
          dim {
            size: 1
          }
          dim {
            size: -1
          }
          dim {
            size: -1
          }
          dim {
            size: 3
          }
        }
        shape {
          dim {
            size: 1
          }
          dim {
            size: 1
          }
        }
        shape {
          dim {
            size: 1
          }
          dim {
            size: 1
          }
        }
        shape {
          dim {
            size: 1
          }
          dim {
            size: 1
          }
        }
        shape {
          dim {
            size: 1
          }
          dim {
            size: 1
          }
        }
        shape {
          dim {
            size: 1
          }
          dim {
            size: -1
          }
        }
        shape {
          dim {
            size: 1
          }
        }
        shape {
          dim {
            size: 1
          }
        }
        shape {
          dim {
            size: 1
          }
          dim {
            size: -1
          }
        }
        shape {
          dim {
            size: 1
          }
        }
        shape {
          dim {
            size: 1
          }
          dim {
            size: -1
          }
        }
        shape {
          dim {
            size: 1
          }
          dim {
          }
        }
        shape {
          dim {
            size: 1
          }
          dim {
            size: -1
          }
        }
        shape {
          dim {
            size: 1
          }
          dim {
            size: -1
          }
        }
        shape {
          dim {
            size: 1
          }
          dim {
          }
        }
        shape {
          dim {
            size: 1
          }
          dim {
            size: 2
          }
        }
        shape {
          dim {
            size: 1
          }
          dim {
            size: 1
          }
        }
        shape {
          dim {
            size: 1
          }
          dim {
            size: 2
          }
        }
        shape {
          dim {
            size: 1
          }
          dim {
            size: 1
          }
        }
        shape {
          dim {
            size: 1
          }
          dim {
          }
        }
        shape {
          dim {
            size: 1
          }
          dim {
            size: 4
          }
        }
        shape {
          dim {
            size: 1
          }
          dim {
            size: -1
          }
        }
        shape {
          dim {
            size: 1
          }
          dim {
            size: 1
          }
        }
      }
    }
  }
  attr {
    key: "component_types"
    value {
      list {
        type: DT_FLOAT
        type: DT_INT32
        type: DT_FLOAT
        type: DT_FLOAT
        type: DT_INT32
        type: DT_INT32
        type: DT_INT32
        type: DT_INT32
        type: DT_FLOAT
        type: DT_STRING
        type: DT_STRING
        type: DT_INT64
        type: DT_STRING
        type: DT_INT64
        type: DT_INT32
        type: DT_INT64
        type: DT_INT64
        type: DT_INT32
        type: DT_INT32
        type: DT_INT32
        type: DT_INT32
        type: DT_INT32
        type: DT_INT32
        type: DT_INT32
        type: DT_BOOL
        type: DT_INT32
      }
    }
  }
  attr {
    key: "timeout_ms"
    value {
      i: -1
    }
  }
}
node {
  name: "unstack"
  op: "Unpack"
  input: "prefetch_queue_Dequeue"
  device: "/device:GPU:0"
  attr {
    key: "T"
    value {
      type: DT_FLOAT
    }
  }
  attr {
    key: "_output_shapes"
    value {
      list {
        shape {
          dim {
            size: -1
          }
          dim {
            size: 4
          }
        }
      }
    }
  }
  attr {
    key: "axis"
    value {
      i: 0
    }
  }
  attr {
    key: "num"
    value {
      i: 1
    }
  }
}
node {
  name: "unstack_1"
  op: "Unpack"
  input: "prefetch_queue_Dequeue:1"
  device: "/device:GPU:0"
  attr {
    key: "T"
    value {
      type: DT_INT32
    }
  }
  attr {
    key: "_output_shapes"
    value {
      list {
        shape {
          dim {
            size: 1
          }
        }
      }
    }
  }
  attr {
    key: "axis"
    value {
      i: 0
    }
  }
  attr {
    key: "num"
    value {
      i: 1
    }
  }
}
node {
  name: "unstack_2"
  op: "Unpack"
  input: "prefetch_queue_Dequeue:2"
  device: "/device:GPU:0"
  attr {
    key: "T"
    value {
      type: DT_FLOAT
    }
  }
  attr {
    key: "_output_shapes"
    value {
      list {
        shape {
          dim {
            size: -1
          }
        }
      }
    }
  }
  attr {
    key: "axis"
    value {
      i: 0
    }
  }
  attr {
    key: "num"
    value {
      i: 1
    }
  }
}
node {
  name: "unstack_3"
  op: "Unpack"
  input: "prefetch_queue_Dequeue:3"
  device: "/device:GPU:0"
  attr {
    key: "T"
    value {
      type: DT_FLOAT
    }
  }
  attr {
    key: "_output_shapes"
    value {
      list {
        shape {
          dim {
            size: 1
          }
          dim {
            size: -1
          }
          dim {
            size: -1
          }
          dim {
            size: 3
          }
        }
      }
    }
  }
  attr {
    key: "axis"
    value {
      i: 0
    }
  }
  attr {
    key: "num"
    value {
      i: 1
    }
  }
}
node {
  name: "unstack_4"
  op: "Unpack"
  input: "prefetch_queue_Dequeue:7"
  device: "/device:GPU:0"
  attr {
    key: "T"
    value {
      type: DT_INT32
    }
  }
  attr {
    key: "_output_shapes"
    value {
      list {
        shape {
          dim {
            size: 1
          }
        }
      }
    }
  }
  attr {
    key: "axis"
    value {
      i: 0
    }
  }
  attr {
    key: "num"
    value {
      i: 1
    }
  }
}
node {
  name: "unstack_5"
  op: "Unpack"
  input: "prefetch_queue_Dequeue:5"
  device: "/device:GPU:0"
  attr {
    key: "T"
    value {
      type: DT_INT32
    }
  }
  attr {
    key: "_output_shapes"
    value {
      list {
        shape {
          dim {
            size: 1
          }
        }
      }
    }
  }
  attr {
    key: "axis"
    value {
      i: 0
    }
  }
  attr {
    key: "num"
    value {
      i: 1
    }
  }
}
node {
  name: "unstack_6"
  op: "Unpack"
  input: "prefetch_queue_Dequeue:4"
  device: "/device:GPU:0"
  attr {
    key: "T"
    value {
      type: DT_INT32
    }
  }
  attr {
    key: "_output_shapes"
    value {
      list {
        shape {
          dim {
            size: 1
          }
        }
      }
    }
  }
  attr {
    key: "axis"
    value {
      i: 0
    }
  }
  attr {
    key: "num"
    value {
      i: 1
    }
  }
}
node {
  name: "unstack_7"
  op: "Unpack"
  input: "prefetch_queue_Dequeue:8"
  device: "/device:GPU:0"
  attr {
    key: "T"
    value {
      type: DT_FLOAT
    }
  }
  attr {
    key: "_output_shapes"
    value {
      list {
        shape {
          dim {
            size: -1
          }
        }
      }
    }
  }
  attr {
    key: "axis"
    value {
      i: 0
    }
  }
  attr {
    key: "num"
    value {
      i: 1
    }
  }
}
node {
  name: "unstack_8"
  op: "Unpack"
  input: "prefetch_queue_Dequeue:23"
  device: "/device:GPU:0"
  attr {
    key: "T"
    value {
      type: DT_INT32
    }
  }
  attr {
    key: "_output_shapes"
    value {
      list {
        shape {
          dim {
            size: 4
          }
        }
      }
    }
  }
  attr {
    key: "axis"
    value {
      i: 0
    }
  }
  attr {
    key: "num"
    value {
      i: 1
    }
  }
}
node {
  name: "unstack_9"
  op: "Unpack"
  input: "prefetch_queue_Dequeue:9"
  device: "/device:GPU:0"
  attr {
    key: "T"
    value {
      type: DT_STRING
    }
  }
  attr {
    key: "_output_shapes"
    value {
      list {
        shape {
        }
      }
    }
  }
  attr {
    key: "axis"
    value {
      i: 0
    }
  }
  attr {
    key: "num"
    value {
      i: 1
    }
  }
}
node {
  name: "unstack_10"
  op: "Unpack"
  input: "prefetch_queue_Dequeue:11"
  device: "/device:GPU:0"
  attr {
    key: "T"
    value {
      type: DT_INT64
    }
  }
  attr {
    key: "_output_shapes"
    value {
      list {
        shape {
          dim {
            size: -1
          }
        }
      }
    }
  }
  attr {
    key: "axis"
    value {
      i: 0
    }
  }
  attr {
    key: "num"
    value {
      i: 1
    }
  }
}
node {
  name: "unstack_11"
  op: "Unpack"
  input: "prefetch_queue_Dequeue:10"
  device: "/device:GPU:0"
  attr {
    key: "T"
    value {
      type: DT_STRING
    }
  }
  attr {
    key: "_output_shapes"
    value {
      list {
        shape {
        }
      }
    }
  }
  attr {
    key: "axis"
    value {
      i: 0
    }
  }
  attr {
    key: "num"
    value {
      i: 1
    }
  }
}
node {
  name: "unstack_12"
  op: "Unpack"
  input: "prefetch_queue_Dequeue:12"
  device: "/device:GPU:0"
  attr {
    key: "T"
    value {
      type: DT_STRING
    }
  }
  attr {
    key: "_output_shapes"
    value {
      list {
        shape {
        }
      }
    }
  }
  attr {
    key: "axis"
    value {
      i: 0
    }
  }
  attr {
    key: "num"
    value {
      i: 1
    }
  }
}
node {
  name: "unstack_13"
  op: "Unpack"
  input: "prefetch_queue_Dequeue:13"
  device: "/device:GPU:0"
  attr {
    key: "T"
    value {
      type: DT_INT64
    }
  }
  attr {
    key: "_output_shapes"
    value {
      list {
        shape {
          dim {
            size: -1
          }
        }
      }
    }
  }
  attr {
    key: "axis"
    value {
      i: 0
    }
  }
  attr {
    key: "num"
    value {
      i: 1
    }
  }
}
node {
  name: "unstack_14"
  op: "Unpack"
  input: "prefetch_queue_Dequeue:14"
  device: "/device:GPU:0"
  attr {
    key: "T"
    value {
      type: DT_INT32
    }
  }
  attr {
    key: "_output_shapes"
    value {
      list {
        shape {
          dim {
          }
        }
      }
    }
  }
  attr {
    key: "axis"
    value {
      i: 0
    }
  }
  attr {
    key: "num"
    value {
      i: 1
    }
  }
}
node {
  name: "unstack_15"
  op: "Unpack"
  input: "prefetch_queue_Dequeue:15"
  device: "/device:GPU:0"
  attr {
    key: "T"
    value {
      type: DT_INT64
    }
  }
  attr {
    key: "_output_shapes"
    value {
      list {
        shape {
          dim {
            size: -1
          }
        }
      }
    }
  }
  attr {
    key: "axis"
    value {
      i: 0
    }
  }
  attr {
    key: "num"
    value {
      i: 1
    }
  }
}
node {
  name: "unstack_16"
  op: "Unpack"
  input: "prefetch_queue_Dequeue:16"
  device: "/device:GPU:0"
  attr {
    key: "T"
    value {
      type: DT_INT64
    }
  }
  attr {
    key: "_output_shapes"
    value {
      list {
        shape {
          dim {
            size: -1
          }
        }
      }
    }
  }
  attr {
    key: "axis"
    value {
      i: 0
    }
  }
  attr {
    key: "num"
    value {
      i: 1
    }
  }
}
node {
  name: "unstack_17"
  op: "Unpack"
  input: "prefetch_queue_Dequeue:17"
  device: "/device:GPU:0"
  attr {
    key: "T"
    value {
      type: DT_INT32
    }
  }
  attr {
    key: "_output_shapes"
    value {
      list {
        shape {
          dim {
          }
        }
      }
    }
  }
  attr {
    key: "axis"
    value {
      i: 0
    }
  }
  attr {
    key: "num"
    value {
      i: 1
    }
  }
}
node {
  name: "unstack_18"
  op: "Unpack"
  input: "prefetch_queue_Dequeue:18"
  device: "/device:GPU:0"
  attr {
    key: "T"
    value {
      type: DT_INT32
    }
  }
  attr {
    key: "_output_shapes"
    value {
      list {
        shape {
          dim {
            size: 2
          }
        }
      }
    }
  }
  attr {
    key: "axis"
    value {
      i: 0
    }
  }
  attr {
    key: "num"
    value {
      i: 1
    }
  }
}
node {
  name: "unstack_19"
  op: "Unpack"
  input: "prefetch_queue_Dequeue:19"
  device: "/device:GPU:0"
  attr {
    key: "T"
    value {
      type: DT_INT32
    }
  }
  attr {
    key: "_output_shapes"
    value {
      list {
        shape {
          dim {
            size: 1
          }
        }
      }
    }
  }
  attr {
    key: "axis"
    value {
      i: 0
    }
  }
  attr {
    key: "num"
    value {
      i: 1
    }
  }
}
node {
  name: "unstack_20"
  op: "Unpack"
  input: "prefetch_queue_Dequeue:20"
  device: "/device:GPU:0"
  attr {
    key: "T"
    value {
      type: DT_INT32
    }
  }
  attr {
    key: "_output_shapes"
    value {
      list {
        shape {
          dim {
            size: 2
          }
        }
      }
    }
  }
  attr {
    key: "axis"
    value {
      i: 0
    }
  }
  attr {
    key: "num"
    value {
      i: 1
    }
  }
}
node {
  name: "unstack_21"
  op: "Unpack"
  input: "prefetch_queue_Dequeue:21"
  device: "/device:GPU:0"
  attr {
    key: "T"
    value {
      type: DT_INT32
    }
  }
  attr {
    key: "_output_shapes"
    value {
      list {
        shape {
          dim {
            size: 1
          }
        }
      }
    }
  }
  attr {
    key: "axis"
    value {
      i: 0
    }
  }
  attr {
    key: "num"
    value {
      i: 1
    }
  }
}
node {
  name: "unstack_22"
  op: "Unpack"
  input: "prefetch_queue_Dequeue:25"
  device: "/device:GPU:0"
  attr {
    key: "T"
    value {
      type: DT_INT32
    }
  }
  attr {
    key: "_output_shapes"
    value {
      list {
        shape {
          dim {
            size: 1
          }
        }
      }
    }
  }
  attr {
    key: "axis"
    value {
      i: 0
    }
  }
  attr {
    key: "num"
    value {
      i: 1
    }
  }
}
node {
  name: "unstack_23"
  op: "Unpack"
  input: "prefetch_queue_Dequeue:6"
  device: "/device:GPU:0"
  attr {
    key: "T"
    value {
      type: DT_INT32
    }
  }
  attr {
    key: "_output_shapes"
    value {
      list {
        shape {
          dim {
            size: 1
          }
        }
      }
    }
  }
  attr {
    key: "axis"
    value {
      i: 0
    }
  }
  attr {
    key: "num"
    value {
      i: 1
    }
  }
}
node {
  name: "unstack_24"
  op: "Unpack"
  input: "prefetch_queue_Dequeue:24"
  device: "/device:GPU:0"
  attr {
    key: "T"
    value {
      type: DT_BOOL
    }
  }
  attr {
    key: "_output_shapes"
    value {
      list {
        shape {
          dim {
            size: -1
          }
        }
      }
    }
  }
  attr {
    key: "axis"
    value {
      i: 0
    }
  }
  attr {
    key: "num"
    value {
      i: 1
    }
  }
}
node {
  name: "unstack_25"
  op: "Unpack"
  input: "prefetch_queue_Dequeue:22"
  device: "/device:GPU:0"
  attr {
    key: "T"
    value {
      type: DT_INT32
    }
  }
  attr {
    key: "_output_shapes"
    value {
      list {
        shape {
          dim {
          }
        }
      }
    }
  }
  attr {
    key: "axis"
    value {
      i: 0
    }
  }
  attr {
    key: "num"
    value {
      i: 1
    }
  }
}
node {
  name: "zeros_like"
  op: "Const"
  device: "/device:GPU:0"
  attr {
    key: "_output_shapes"
    value {
      list {
        shape {
          dim {
            size: 2
          }
        }
      }
    }
  }
  attr {
    key: "dtype"
    value {
      type: DT_INT32
    }
  }
  attr {
    key: "value"
    value {
      tensor {
        dtype: DT_INT32
        tensor_shape {
          dim {
            size: 2
          }
        }
        int_val: 0
      }
    }
  }
}
node {
  name: "Slice"
  op: "Slice"
  input: "unstack"
  input: "zeros_like"
  input: "unstack_18"
  device: "/device:GPU:0"
  attr {
    key: "Index"
    value {
      type: DT_INT32
    }
  }
  attr {
    key: "T"
    value {
      type: DT_FLOAT
    }
  }
  attr {
    key: "_output_shapes"
    value {
      list {
        shape {
          dim {
            size: -1
          }
          dim {
            size: 4
          }
        }
      }
    }
  }
}
node {
  name: "zeros_like_1"
  op: "Const"
  device: "/device:GPU:0"
  attr {
    key: "_output_shapes"
    value {
      list {
        shape {
          dim {
            size: 1
          }
        }
      }
    }
  }
  attr {
    key: "dtype"
    value {
      type: DT_INT32
    }
  }
  attr {
    key: "value"
    value {
      tensor {
        dtype: DT_INT32
        tensor_shape {
          dim {
            size: 1
          }
        }
        int_val: 0
      }
    }
  }
}
node {
  name: "Slice_1"
  op: "Slice"
  input: "unstack_15"
  input: "zeros_like_1"
  input: "unstack_22"
  device: "/device:GPU:0"
  attr {
    key: "Index"
    value {
      type: DT_INT32
    }
  }
  attr {
    key: "T"
    value {
      type: DT_INT64
    }
  }
  attr {
    key: "_output_shapes"
    value {
      list {
        shape {
          dim {
            size: -1
          }
        }
      }
    }
  }
}
node {
  name: "zeros_like_2"
  op: "Const"
  device: "/device:GPU:0"
  attr {
    key: "_output_shapes"
    value {
      list {
        shape {
          dim {
          }
        }
      }
    }
  }
  attr {
    key: "dtype"
    value {
      type: DT_INT32
    }
  }
  attr {
    key: "value"
    value {
      tensor {
        dtype: DT_INT32
        tensor_shape {
          dim {
          }
        }
      }
    }
  }
}
node {
  name: "Slice_2"
  op: "Slice"
  input: "unstack_12"
  input: "zeros_like_2"
  input: "unstack_14"
  device: "/device:GPU:0"
  attr {
    key: "Index"
    value {
      type: DT_INT32
    }
  }
  attr {
    key: "T"
    value {
      type: DT_STRING
    }
  }
  attr {
    key: "_output_shapes"
    value {
      list {
        shape {
        }
      }
    }
  }
}
node {
  name: "zeros_like_3"
  op: "Const"
  device: "/device:GPU:0"
  attr {
    key: "_output_shapes"
    value {
      list {
        shape {
          dim {
            size: 4
          }
        }
      }
    }
  }
  attr {
    key: "dtype"
    value {
      type: DT_INT32
    }
  }
  attr {
    key: "value"
    value {
      tensor {
        dtype: DT_INT32
        tensor_shape {
          dim {
            size: 4
          }
        }
        int_val: 0
      }
    }
  }
}
node {
  name: "Slice_3"
  op: "Slice"
  input: "unstack_3"
  input: "zeros_like_3"
  input: "unstack_8"
  device: "/device:GPU:0"
  attr {
    key: "Index"
    value {
      type: DT_INT32
    }
  }
  attr {
    key: "T"
    value {
      type: DT_FLOAT
    }
  }
  attr {
    key: "_output_shapes"
    value {
      list {
        shape {
          dim {
            size: 1
          }
          dim {
            size: -1
          }
          dim {
            size: -1
          }
          dim {
            size: 3
          }
        }
      }
    }
  }
}
node {
  name: "zeros_like_4"
  op: "Const"
  device: "/device:GPU:0"
  attr {
    key: "_output_shapes"
    value {
      list {
        shape {
          dim {
            size: 1
          }
        }
      }
    }
  }
  attr {
    key: "dtype"
    value {
      type: DT_INT32
    }
  }
  attr {
    key: "value"
    value {
      tensor {
        dtype: DT_INT32
        tensor_shape {
          dim {
            size: 1
          }
        }
        int_val: 0
      }
    }
  }
}
node {
  name: "Slice_4"
  op: "Slice"
  input: "unstack_2"
  input: "zeros_like_4"
  input: "unstack_21"
  device: "/device:GPU:0"
  attr {
    key: "Index"
    value {
      type: DT_INT32
    }
  }
  attr {
    key: "T"
    value {
      type: DT_FLOAT
    }
  }
  attr {
    key: "_output_shapes"
    value {
      list {
        shape {
          dim {
            size: -1
          }
        }
      }
    }
  }
}
node {
  name: "zeros_like_5"
  op: "Const"
  device: "/device:GPU:0"
  attr {
    key: "_output_shapes"
    value {
      list {
        shape {
          dim {
            size: 1
          }
        }
      }
    }
  }
  attr {
    key: "dtype"
    value {
      type: DT_INT32
    }
  }
  attr {
    key: "value"
    value {
      tensor {
        dtype: DT_INT32
        tensor_shape {
          dim {
            size: 1
          }
        }
        int_val: 0
      }
    }
  }
}
node {
  name: "Slice_5"
  op: "Slice"
  input: "unstack_7"
  input: "zeros_like_5"
  input: "unstack_23"
  device: "/device:GPU:0"
  attr {
    key: "Index"
    value {
      type: DT_INT32
    }
  }
  attr {
    key: "T"
    value {
      type: DT_FLOAT
    }
  }
  attr {
    key: "_output_shapes"
    value {
      list {
        shape {
          dim {
            size: -1
          }
        }
      }
    }
  }
}
node {
  name: "zeros_like_6"
  op: "Const"
  device: "/device:GPU:0"
  attr {
    key: "_output_shapes"
    value {
      list {
        shape {
          dim {
            size: 1
          }
        }
      }
    }
  }
  attr {
    key: "dtype"
    value {
      type: DT_INT32
    }
  }
  attr {
    key: "value"
    value {
      tensor {
        dtype: DT_INT32
        tensor_shape {
          dim {
            size: 1
          }
        }
        int_val: 0
      }
    }
  }
}
node {
  name: "Slice_6"
  op: "Slice"
  input: "unstack_16"
  input: "zeros_like_6"
  input: "unstack_4"
  device: "/device:GPU:0"
  attr {
    key: "Index"
    value {
      type: DT_INT32
    }
  }
  attr {
    key: "T"
    value {
      type: DT_INT64
    }
  }
  attr {
    key: "_output_shapes"
    value {
      list {
        shape {
          dim {
            size: -1
          }
        }
      }
    }
  }
}
node {
  name: "zeros_like_7"
  op: "Const"
  device: "/device:GPU:0"
  attr {
    key: "_output_shapes"
    value {
      list {
        shape {
          dim {
            size: 1
          }
        }
      }
    }
  }
  attr {
    key: "dtype"
    value {
      type: DT_INT32
    }
  }
  attr {
    key: "value"
    value {
      tensor {
        dtype: DT_INT32
        tensor_shape {
          dim {
            size: 1
          }
        }
        int_val: 0
      }
    }
  }
}
node {
  name: "Slice_7"
  op: "Slice"
  input: "unstack_20"
  input: "zeros_like_7"
  input: "unstack_6"
  device: "/device:GPU:0"
  attr {
    key: "Index"
    value {
      type: DT_INT32
    }
  }
  attr {
    key: "T"
    value {
      type: DT_INT32
    }
  }
  attr {
    key: "_output_shapes"
    value {
      list {
        shape {
          dim {
            size: 2
          }
        }
      }
    }
  }
}
node {
  name: "zeros_like_8"
  op: "Const"
  device: "/device:GPU:0"
  attr {
    key: "_output_shapes"
    value {
      list {
        shape {
          dim {
          }
        }
      }
    }
  }
  attr {
    key: "dtype"
    value {
      type: DT_INT32
    }
  }
  attr {
    key: "value"
    value {
      tensor {
        dtype: DT_INT32
        tensor_shape {
          dim {
          }
        }
      }
    }
  }
}
node {
  name: "Slice_8"
  op: "Slice"
  input: "unstack_9"
  input: "zeros_like_8"
  input: "unstack_25"
  device: "/device:GPU:0"
  attr {
    key: "Index"
    value {
      type: DT_INT32
    }
  }
  attr {
    key: "T"
    value {
      type: DT_STRING
    }
  }
  attr {
    key: "_output_shapes"
    value {
      list {
        shape {
        }
      }
    }
  }
}
node {
  name: "zeros_like_9"
  op: "Const"
  device: "/device:GPU:0"
  attr {
    key: "_output_shapes"
    value {
      list {
        shape {
          dim {
            size: 1
          }
        }
      }
    }
  }
  attr {
    key: "dtype"
    value {
      type: DT_INT32
    }
  }
  attr {
    key: "value"
    value {
      tensor {
        dtype: DT_INT32
        tensor_shape {
          dim {
            size: 1
          }
        }
        int_val: 0
      }
    }
  }
}
node {
  name: "Slice_9"
  op: "Slice"
  input: "unstack_10"
  input: "zeros_like_9"
  input: "unstack_5"
  device: "/device:GPU:0"
  attr {
    key: "Index"
    value {
      type: DT_INT32
    }
  }
  attr {
    key: "T"
    value {
      type: DT_INT64
    }
  }
  attr {
    key: "_output_shapes"
    value {
      list {
        shape {
          dim {
            size: -1
          }
        }
      }
    }
  }
}
node {
  name: "zeros_like_10"
  op: "Const"
  device: "/device:GPU:0"
  attr {
    key: "_output_shapes"
    value {
      list {
        shape {
          dim {
          }
        }
      }
    }
  }
  attr {
    key: "dtype"
    value {
      type: DT_INT32
    }
  }
  attr {
    key: "value"
    value {
      tensor {
        dtype: DT_INT32
        tensor_shape {
          dim {
          }
        }
      }
    }
  }
}
node {
  name: "Slice_10"
  op: "Slice"
  input: "unstack_11"
  input: "zeros_like_10"
  input: "unstack_17"
  device: "/device:GPU:0"
  attr {
    key: "Index"
    value {
      type: DT_INT32
    }
  }
  attr {
    key: "T"
    value {
      type: DT_STRING
    }
  }
  attr {
    key: "_output_shapes"
    value {
      list {
        shape {
        }
      }
    }
  }
}
node {
  name: "zeros_like_11"
  op: "Const"
  device: "/device:GPU:0"
  attr {
    key: "_output_shapes"
    value {
      list {
        shape {
          dim {
            size: 1
          }
        }
      }
    }
  }
  attr {
    key: "dtype"
    value {
      type: DT_INT32
    }
  }
  attr {
    key: "value"
    value {
      tensor {
        dtype: DT_INT32
        tensor_shape {
          dim {
            size: 1
          }
        }
        int_val: 0
      }
    }
  }
}
node {
  name: "Slice_11"
  op: "Slice"
  input: "unstack_13"
  input: "zeros_like_11"
  input: "unstack_1"
  device: "/device:GPU:0"
  attr {
    key: "Index"
    value {
      type: DT_INT32
    }
  }
  attr {
    key: "T"
    value {
      type: DT_INT64
    }
  }
  attr {
    key: "_output_shapes"
    value {
      list {
        shape {
          dim {
            size: -1
          }
        }
      }
    }
  }
}
node {
  name: "zeros_like_12"
  op: "Const"
  device: "/device:GPU:0"
  attr {
    key: "_output_shapes"
    value {
      list {
        shape {
          dim {
            size: 1
          }
        }
      }
    }
  }
  attr {
    key: "dtype"
    value {
      type: DT_INT32
    }
  }
  attr {
    key: "value"
    value {
      tensor {
        dtype: DT_INT32
        tensor_shape {
          dim {
            size: 1
          }
        }
        int_val: 0
      }
    }
  }
}
node {
  name: "Slice_12"
  op: "Slice"
  input: "unstack_24"
  input: "zeros_like_12"
  input: "unstack_19"
  device: "/device:GPU:0"
  attr {
    key: "Index"
    value {
      type: DT_INT32
    }
  }
  attr {
    key: "T"
    value {
      type: DT_BOOL
    }
  }
  attr {
    key: "_output_shapes"
    value {
      list {
        shape {
          dim {
            size: -1
          }
        }
      }
    }
  }
}
node {
  name: "Cast_2"
  op: "Cast"
  input: "Slice_9"
  device: "/device:GPU:0"
  attr {
    key: "DstT"
    value {
      type: DT_INT32
    }
  }
  attr {
    key: "SrcT"
    value {
      type: DT_INT64
    }
  }
  attr {
    key: "Truncate"
    value {
      b: false
    }
  }
  attr {
    key: "_output_shapes"
    value {
      list {
        shape {
          dim {
            size: -1
          }
        }
      }
    }
  }
}
node {
  name: "sub/y"
  op: "Const"
  device: "/device:GPU:0"
  attr {
    key: "_output_shapes"
    value {
      list {
        shape {
        }
      }
    }
  }
  attr {
    key: "dtype"
    value {
      type: DT_INT32
    }
  }
  attr {
    key: "value"
    value {
      tensor {
        dtype: DT_INT32
        tensor_shape {
        }
        int_val: 1
      }
    }
  }
}
node {
  name: "sub"
  op: "Sub"
  input: "Cast_2"
  input: "sub/y"
  device: "/device:GPU:0"
  attr {
    key: "T"
    value {
      type: DT_INT32
    }
  }
  attr {
    key: "_output_shapes"
    value {
      list {
        shape {
          dim {
            size: -1
          }
        }
      }
    }
  }
}
node {
  name: "Size"
  op: "Size"
  input: "sub"
  device: "/device:GPU:0"
  attr {
    key: "T"
    value {
      type: DT_INT32
    }
  }
  attr {
    key: "_output_shapes"
    value {
      list {
        shape {
        }
      }
    }
  }
  attr {
    key: "out_type"
    value {
      type: DT_INT32
    }
  }
}
node {
  name: "Greater/y"
  op: "Const"
  device: "/device:GPU:0"
  attr {
    key: "_output_shapes"
    value {
      list {
        shape {
        }
      }
    }
  }
  attr {
    key: "dtype"
    value {
      type: DT_INT32
    }
  }
  attr {
    key: "value"
    value {
      tensor {
        dtype: DT_INT32
        tensor_shape {
        }
        int_val: 0
      }
    }
  }
}
node {
  name: "Greater"
  op: "Greater"
  input: "Size"
  input: "Greater/y"
  device: "/device:GPU:0"
  attr {
    key: "T"
    value {
      type: DT_INT32
    }
  }
  attr {
    key: "_output_shapes"
    value {
      list {
        shape {
        }
      }
    }
  }
}
node {
  name: "cond/Switch"
  op: "Switch"
  input: "Greater"
  input: "Greater"
  device: "/device:GPU:0"
  attr {
    key: "T"
    value {
      type: DT_BOOL
    }
  }
  attr {
    key: "_output_shapes"
    value {
      list {
        shape {
        }
        shape {
        }
      }
    }
  }
}
node {
  name: "cond/switch_t"
  op: "Identity"
  input: "cond/Switch:1"
  device: "/device:GPU:0"
  attr {
    key: "T"
    value {
      type: DT_BOOL
    }
  }
  attr {
    key: "_output_shapes"
    value {
      list {
        shape {
        }
      }
    }
  }
}
node {
  name: "cond/switch_f"
  op: "Identity"
  input: "cond/Switch"
  device: "/device:GPU:0"
  attr {
    key: "T"
    value {
      type: DT_BOOL
    }
  }
  attr {
    key: "_output_shapes"
    value {
      list {
        shape {
        }
      }
    }
  }
}
node {
  name: "cond/pred_id"
  op: "Identity"
  input: "Greater"
  device: "/device:GPU:0"
  attr {
    key: "T"
    value {
      type: DT_BOOL
    }
  }
  attr {
    key: "_output_shapes"
    value {
      list {
        shape {
        }
      }
    }
  }
}
node {
  name: "cond/Cast"
  op: "Cast"
  input: "cond/Cast/Switch:1"
  device: "/device:GPU:0"
  attr {
    key: "DstT"
    value {
      type: DT_INT64
    }
  }
  attr {
    key: "SrcT"
    value {
      type: DT_INT32
    }
  }
  attr {
    key: "Truncate"
    value {
      b: false
    }
  }
  attr {
    key: "_output_shapes"
    value {
      list {
        shape {
          dim {
            size: -1
          }
        }
      }
    }
  }
}
node {
  name: "cond/Cast/Switch"
  op: "Switch"
  input: "sub"
  input: "cond/pred_id"
  device: "/device:GPU:0"
  attr {
    key: "T"
    value {
      type: DT_INT32
    }
  }
  attr {
    key: "_class"
    value {
      list {
        s: "loc:@sub"
      }
    }
  }
  attr {
    key: "_output_shapes"
    value {
      list {
        shape {
          dim {
            size: -1
          }
        }
        shape {
          dim {
            size: -1
          }
        }
      }
    }
  }
}
node {
  name: "cond/one_hot/Const"
  op: "Const"
  input: "^cond/switch_t"
  device: "/device:GPU:0"
  attr {
    key: "_output_shapes"
    value {
      list {
        shape {
        }
      }
    }
  }
  attr {
    key: "dtype"
    value {
      type: DT_INT32
    }
  }
  attr {
    key: "value"
    value {
      tensor {
        dtype: DT_INT32
        tensor_shape {
        }
        int_val: 1
      }
    }
  }
}
node {
  name: "cond/one_hot/Const_1"
  op: "Const"
  input: "^cond/switch_t"
  device: "/device:GPU:0"
  attr {
    key: "_output_shapes"
    value {
      list {
        shape {
        }
      }
    }
  }
  attr {
    key: "dtype"
    value {
      type: DT_INT32
    }
  }
  attr {
    key: "value"
    value {
      tensor {
        dtype: DT_INT32
        tensor_shape {
        }
        int_val: 0
      }
    }
  }
}
node {
  name: "cond/one_hot/depth"
  op: "Const"
  input: "^cond/switch_t"
  device: "/device:GPU:0"
  attr {
    key: "_output_shapes"
    value {
      list {
        shape {
        }
      }
    }
  }
  attr {
    key: "dtype"
    value {
      type: DT_INT32
    }
  }
  attr {
    key: "value"
    value {
      tensor {
        dtype: DT_INT32
        tensor_shape {
        }
        int_val: 4
      }
    }
  }
}
node {
  name: "cond/one_hot/on_value"
  op: "Const"
  input: "^cond/switch_t"
  device: "/device:GPU:0"
  attr {
    key: "_output_shapes"
    value {
      list {
        shape {
        }
      }
    }
  }
  attr {
    key: "dtype"
    value {
      type: DT_INT32
    }
  }
  attr {
    key: "value"
    value {
      tensor {
        dtype: DT_INT32
        tensor_shape {
        }
        int_val: 1
      }
    }
  }
}
node {
  name: "cond/one_hot/off_value"
  op: "Const"
  input: "^cond/switch_t"
  device: "/device:GPU:0"
  attr {
    key: "_output_shapes"
    value {
      list {
        shape {
        }
      }
    }
  }
  attr {
    key: "dtype"
    value {
      type: DT_INT32
    }
  }
  attr {
    key: "value"
    value {
      tensor {
        dtype: DT_INT32
        tensor_shape {
        }
        int_val: 0
      }
    }
  }
}
node {
  name: "cond/one_hot"
  op: "OneHot"
  input: "cond/Cast"
  input: "cond/one_hot/depth"
  input: "cond/one_hot/on_value"
  input: "cond/one_hot/off_value"
  device: "/device:GPU:0"
  attr {
    key: "T"
    value {
      type: DT_INT32
    }
  }
  attr {
    key: "TI"
    value {
      type: DT_INT64
    }
  }
  attr {
    key: "_output_shapes"
    value {
      list {
        shape {
          dim {
            size: -1
          }
          dim {
            size: 4
          }
        }
      }
    }
  }
  attr {
    key: "axis"
    value {
      i: -1
    }
  }
}
node {
  name: "cond/Cast_1"
  op: "Cast"
  input: "cond/one_hot"
  device: "/device:GPU:0"
  attr {
    key: "DstT"
    value {
      type: DT_FLOAT
    }
  }
  attr {
    key: "SrcT"
    value {
      type: DT_INT32
    }
  }
  attr {
    key: "Truncate"
    value {
      b: false
    }
  }
  attr {
    key: "_output_shapes"
    value {
      list {
        shape {
          dim {
            size: -1
          }
          dim {
            size: 4
          }
        }
      }
    }
  }
}
node {
  name: "cond/Pad/paddings"
  op: "Const"
  input: "^cond/switch_t"
  device: "/device:GPU:0"
  attr {
    key: "_output_shapes"
    value {
      list {
        shape {
          dim {
            size: 2
          }
          dim {
            size: 2
          }
        }
      }
    }
  }
  attr {
    key: "dtype"
    value {
      type: DT_INT32
    }
  }
  attr {
    key: "value"
    value {
      tensor {
        dtype: DT_INT32
        tensor_shape {
          dim {
            size: 2
          }
          dim {
            size: 2
          }
        }
        tensor_content: "\000\000\000\000\000\000\000\000\000\000\000\000\000\000\000\000"
      }
    }
  }
}
node {
  name: "cond/Pad"
  op: "Pad"
  input: "cond/Cast_1"
  input: "cond/Pad/paddings"
  device: "/device:GPU:0"
  attr {
    key: "T"
    value {
      type: DT_FLOAT
    }
  }
  attr {
    key: "Tpaddings"
    value {
      type: DT_INT32
    }
  }
  attr {
    key: "_output_shapes"
    value {
      list {
        shape {
          dim {
            size: -1
          }
          dim {
            size: 4
          }
        }
      }
    }
  }
}
node {
  name: "cond/zeros"
  op: "Const"
  input: "^cond/switch_f"
  device: "/device:GPU:0"
  attr {
    key: "_output_shapes"
    value {
      list {
        shape {
          dim {
            size: 4
          }
          dim {
          }
        }
      }
    }
  }
  attr {
    key: "dtype"
    value {
      type: DT_FLOAT
    }
  }
  attr {
    key: "value"
    value {
      tensor {
        dtype: DT_FLOAT
        tensor_shape {
          dim {
            size: 4
          }
          dim {
          }
        }
      }
    }
  }
}
node {
  name: "cond/Merge"
  op: "Merge"
  input: "cond/zeros"
  input: "cond/Pad"
  device: "/device:GPU:0"
  attr {
    key: "N"
    value {
      i: 2
    }
  }
  attr {
    key: "T"
    value {
      type: DT_FLOAT
    }
  }
  attr {
    key: "_output_shapes"
    value {
      list {
        shape {
          dim {
            size: -1
          }
          dim {
            size: -1
          }
        }
        shape {
        }
      }
    }
  }
}
node {
  name: "Reshape/shape"
  op: "Const"
  device: "/device:GPU:0"
  attr {
    key: "_output_shapes"
    value {
      list {
        shape {
          dim {
            size: 2
          }
        }
      }
    }
  }
  attr {
    key: "dtype"
    value {
      type: DT_INT32
    }
  }
  attr {
    key: "value"
    value {
      tensor {
        dtype: DT_INT32
        tensor_shape {
          dim {
            size: 2
          }
        }
        tensor_content: "\377\377\377\377\004\000\000\000"
      }
    }
  }
}
node {
  name: "Reshape"
  op: "Reshape"
  input: "cond/Merge"
  input: "Reshape/shape"
  device: "/device:GPU:0"
  attr {
    key: "T"
    value {
      type: DT_FLOAT
    }
  }
  attr {
    key: "Tshape"
    value {
      type: DT_INT32
    }
  }
  attr {
    key: "_output_shapes"
    value {
      list {
        shape {
          dim {
            size: -1
          }
          dim {
            size: 4
          }
        }
      }
    }
  }
}
node {
  name: "Preprocessor/unstack"
  op: "Unpack"
  input: "Slice_3"
  device: "/device:GPU:0"
  attr {
    key: "T"
    value {
      type: DT_FLOAT
    }
  }
  attr {
    key: "_output_shapes"
    value {
      list {
        shape {
          dim {
            size: -1
          }
          dim {
            size: -1
          }
          dim {
            size: 3
          }
        }
      }
    }
  }
  attr {
    key: "axis"
    value {
      i: 0
    }
  }
  attr {
    key: "num"
    value {
      i: 1
    }
  }
}
node {
  name: "Preprocessor/ResizeToRange/Shape"
  op: "Shape"
  input: "Preprocessor/unstack"
  device: "/device:GPU:0"
  attr {
    key: "T"
    value {
      type: DT_FLOAT
    }
  }
  attr {
    key: "_output_shapes"
    value {
      list {
        shape {
          dim {
            size: 3
          }
        }
      }
    }
  }
  attr {
    key: "out_type"
    value {
      type: DT_INT32
    }
  }
}
node {
  name: "Preprocessor/ResizeToRange/strided_slice/stack"
  op: "Const"
  device: "/device:GPU:0"
  attr {
    key: "_output_shapes"
    value {
      list {
        shape {
          dim {
            size: 1
          }
        }
      }
    }
  }
  attr {
    key: "dtype"
    value {
      type: DT_INT32
    }
  }
  attr {
    key: "value"
    value {
      tensor {
        dtype: DT_INT32
        tensor_shape {
          dim {
            size: 1
          }
        }
        int_val: 0
      }
    }
  }
}
node {
  name: "Preprocessor/ResizeToRange/strided_slice/stack_1"
  op: "Const"
  device: "/device:GPU:0"
  attr {
    key: "_output_shapes"
    value {
      list {
        shape {
          dim {
            size: 1
          }
        }
      }
    }
  }
  attr {
    key: "dtype"
    value {
      type: DT_INT32
    }
  }
  attr {
    key: "value"
    value {
      tensor {
        dtype: DT_INT32
        tensor_shape {
          dim {
            size: 1
          }
        }
        int_val: 1
      }
    }
  }
}
node {
  name: "Preprocessor/ResizeToRange/strided_slice/stack_2"
  op: "Const"
  device: "/device:GPU:0"
  attr {
    key: "_output_shapes"
    value {
      list {
        shape {
          dim {
            size: 1
          }
        }
      }
    }
  }
  attr {
    key: "dtype"
    value {
      type: DT_INT32
    }
  }
  attr {
    key: "value"
    value {
      tensor {
        dtype: DT_INT32
        tensor_shape {
          dim {
            size: 1
          }
        }
        int_val: 1
      }
    }
  }
}
node {
  name: "Preprocessor/ResizeToRange/strided_slice"
  op: "StridedSlice"
  input: "Preprocessor/ResizeToRange/Shape"
  input: "Preprocessor/ResizeToRange/strided_slice/stack"
  input: "Preprocessor/ResizeToRange/strided_slice/stack_1"
  input: "Preprocessor/ResizeToRange/strided_slice/stack_2"
  device: "/device:GPU:0"
  attr {
    key: "Index"
    value {
      type: DT_INT32
    }
  }
  attr {
    key: "T"
    value {
      type: DT_INT32
    }
  }
  attr {
    key: "_output_shapes"
    value {
      list {
        shape {
        }
      }
    }
  }
  attr {
    key: "begin_mask"
    value {
      i: 0
    }
  }
  attr {
    key: "ellipsis_mask"
    value {
      i: 0
    }
  }
  attr {
    key: "end_mask"
    value {
      i: 0
    }
  }
  attr {
    key: "new_axis_mask"
    value {
      i: 0
    }
  }
  attr {
    key: "shrink_axis_mask"
    value {
      i: 1
    }
  }
}
node {
  name: "Preprocessor/ResizeToRange/Shape_1"
  op: "Shape"
  input: "Preprocessor/unstack"
  device: "/device:GPU:0"
  attr {
    key: "T"
    value {
      type: DT_FLOAT
    }
  }
  attr {
    key: "_output_shapes"
    value {
      list {
        shape {
          dim {
            size: 3
          }
        }
      }
    }
  }
  attr {
    key: "out_type"
    value {
      type: DT_INT32
    }
  }
}
node {
  name: "Preprocessor/ResizeToRange/strided_slice_1/stack"
  op: "Const"
  device: "/device:GPU:0"
  attr {
    key: "_output_shapes"
    value {
      list {
        shape {
          dim {
            size: 1
          }
        }
      }
    }
  }
  attr {
    key: "dtype"
    value {
      type: DT_INT32
    }
  }
  attr {
    key: "value"
    value {
      tensor {
        dtype: DT_INT32
        tensor_shape {
          dim {
            size: 1
          }
        }
        int_val: 1
      }
    }
  }
}
node {
  name: "Preprocessor/ResizeToRange/strided_slice_1/stack_1"
  op: "Const"
  device: "/device:GPU:0"
  attr {
    key: "_output_shapes"
    value {
      list {
        shape {
          dim {
            size: 1
          }
        }
      }
    }
  }
  attr {
    key: "dtype"
    value {
      type: DT_INT32
    }
  }
  attr {
    key: "value"
    value {
      tensor {
        dtype: DT_INT32
        tensor_shape {
          dim {
            size: 1
          }
        }
        int_val: 2
      }
    }
  }
}
node {
  name: "Preprocessor/ResizeToRange/strided_slice_1/stack_2"
  op: "Const"
  device: "/device:GPU:0"
  attr {
    key: "_output_shapes"
    value {
      list {
        shape {
          dim {
            size: 1
          }
        }
      }
    }
  }
  attr {
    key: "dtype"
    value {
      type: DT_INT32
    }
  }
  attr {
    key: "value"
    value {
      tensor {
        dtype: DT_INT32
        tensor_shape {
          dim {
            size: 1
          }
        }
        int_val: 1
      }
    }
  }
}
node {
  name: "Preprocessor/ResizeToRange/strided_slice_1"
  op: "StridedSlice"
  input: "Preprocessor/ResizeToRange/Shape_1"
  input: "Preprocessor/ResizeToRange/strided_slice_1/stack"
  input: "Preprocessor/ResizeToRange/strided_slice_1/stack_1"
  input: "Preprocessor/ResizeToRange/strided_slice_1/stack_2"
  device: "/device:GPU:0"
  attr {
    key: "Index"
    value {
      type: DT_INT32
    }
  }
  attr {
    key: "T"
    value {
      type: DT_INT32
    }
  }
  attr {
    key: "_output_shapes"
    value {
      list {
        shape {
        }
      }
    }
  }
  attr {
    key: "begin_mask"
    value {
      i: 0
    }
  }
  attr {
    key: "ellipsis_mask"
    value {
      i: 0
    }
  }
  attr {
    key: "end_mask"
    value {
      i: 0
    }
  }
  attr {
    key: "new_axis_mask"
    value {
      i: 0
    }
  }
  attr {
    key: "shrink_axis_mask"
    value {
      i: 1
    }
  }
}
node {
  name: "Preprocessor/ResizeToRange/Less"
  op: "Less"
  input: "Preprocessor/ResizeToRange/strided_slice"
  input: "Preprocessor/ResizeToRange/strided_slice_1"
  device: "/device:GPU:0"
  attr {
    key: "T"
    value {
      type: DT_INT32
    }
  }
  attr {
    key: "_output_shapes"
    value {
      list {
        shape {
        }
      }
    }
  }
}
node {
  name: "Preprocessor/ResizeToRange/cond/Switch"
  op: "Switch"
  input: "Preprocessor/ResizeToRange/Less"
  input: "Preprocessor/ResizeToRange/Less"
  device: "/device:GPU:0"
  attr {
    key: "T"
    value {
      type: DT_BOOL
    }
  }
  attr {
    key: "_output_shapes"
    value {
      list {
        shape {
        }
        shape {
        }
      }
    }
  }
}
node {
  name: "Preprocessor/ResizeToRange/cond/switch_t"
  op: "Identity"
  input: "Preprocessor/ResizeToRange/cond/Switch:1"
  device: "/device:GPU:0"
  attr {
    key: "T"
    value {
      type: DT_BOOL
    }
  }
  attr {
    key: "_output_shapes"
    value {
      list {
        shape {
        }
      }
    }
  }
}
node {
  name: "Preprocessor/ResizeToRange/cond/switch_f"
  op: "Identity"
  input: "Preprocessor/ResizeToRange/cond/Switch"
  device: "/device:GPU:0"
  attr {
    key: "T"
    value {
      type: DT_BOOL
    }
  }
  attr {
    key: "_output_shapes"
    value {
      list {
        shape {
        }
      }
    }
  }
}
node {
  name: "Preprocessor/ResizeToRange/cond/pred_id"
  op: "Identity"
  input: "Preprocessor/ResizeToRange/Less"
  device: "/device:GPU:0"
  attr {
    key: "T"
    value {
      type: DT_BOOL
    }
  }
  attr {
    key: "_output_shapes"
    value {
      list {
        shape {
        }
      }
    }
  }
}
node {
  name: "Preprocessor/ResizeToRange/cond/stack"
  op: "Const"
  input: "^Preprocessor/ResizeToRange/cond/switch_t"
  device: "/device:GPU:0"
  attr {
    key: "_output_shapes"
    value {
      list {
        shape {
          dim {
            size: 2
          }
        }
      }
    }
  }
  attr {
    key: "dtype"
    value {
      type: DT_INT32
    }
  }
  attr {
    key: "value"
    value {
      tensor {
        dtype: DT_INT32
        tensor_shape {
          dim {
            size: 2
          }
        }
        tensor_content: "X\002\000\000\000\004\000\000"
      }
    }
  }
}
node {
  name: "Preprocessor/ResizeToRange/cond/resize/ExpandDims/dim"
  op: "Const"
  input: "^Preprocessor/ResizeToRange/cond/switch_t"
  device: "/device:GPU:0"
  attr {
    key: "_output_shapes"
    value {
      list {
        shape {
        }
      }
    }
  }
  attr {
    key: "dtype"
    value {
      type: DT_INT32
    }
  }
  attr {
    key: "value"
    value {
      tensor {
        dtype: DT_INT32
        tensor_shape {
        }
        int_val: 0
      }
    }
  }
}
node {
  name: "Preprocessor/ResizeToRange/cond/resize/ExpandDims"
  op: "ExpandDims"
  input: "Preprocessor/ResizeToRange/cond/resize/ExpandDims/Switch:1"
  input: "Preprocessor/ResizeToRange/cond/resize/ExpandDims/dim"
  device: "/device:GPU:0"
  attr {
    key: "T"
    value {
      type: DT_FLOAT
    }
  }
  attr {
    key: "Tdim"
    value {
      type: DT_INT32
    }
  }
  attr {
    key: "_output_shapes"
    value {
      list {
        shape {
          dim {
            size: 1
          }
          dim {
            size: -1
          }
          dim {
            size: -1
          }
          dim {
            size: 3
          }
        }
      }
    }
  }
}
node {
  name: "Preprocessor/ResizeToRange/cond/resize/ExpandDims/Switch"
  op: "Switch"
  input: "Preprocessor/unstack"
  input: "Preprocessor/ResizeToRange/cond/pred_id"
  device: "/device:GPU:0"
  attr {
    key: "T"
    value {
      type: DT_FLOAT
    }
  }
  attr {
    key: "_class"
    value {
      list {
        s: "loc:@Preprocessor/unstack"
      }
    }
  }
  attr {
    key: "_output_shapes"
    value {
      list {
        shape {
          dim {
            size: -1
          }
          dim {
            size: -1
          }
          dim {
            size: 3
          }
        }
        shape {
          dim {
            size: -1
          }
          dim {
            size: -1
          }
          dim {
            size: 3
          }
        }
      }
    }
  }
}
node {
  name: "Preprocessor/ResizeToRange/cond/resize/Shape"
  op: "Shape"
  input: "Preprocessor/ResizeToRange/cond/resize/ExpandDims"
  device: "/device:GPU:0"
  attr {
    key: "T"
    value {
      type: DT_FLOAT
    }
  }
  attr {
    key: "_output_shapes"
    value {
      list {
        shape {
          dim {
            size: 4
          }
        }
      }
    }
  }
  attr {
    key: "out_type"
    value {
      type: DT_INT32
    }
  }
}
node {
  name: "Preprocessor/ResizeToRange/cond/resize/unstack"
  op: "Unpack"
  input: "Preprocessor/ResizeToRange/cond/resize/Shape"
  device: "/device:GPU:0"
  attr {
    key: "T"
    value {
      type: DT_INT32
    }
  }
  attr {
    key: "_output_shapes"
    value {
      list {
        shape {
        }
        shape {
        }
        shape {
        }
        shape {
        }
      }
    }
  }
  attr {
    key: "axis"
    value {
      i: 0
    }
  }
  attr {
    key: "num"
    value {
      i: 4
    }
  }
}
node {
  name: "Preprocessor/ResizeToRange/cond/resize/Cast/x"
  op: "Const"
  input: "^Preprocessor/ResizeToRange/cond/switch_t"
  device: "/device:GPU:0"
  attr {
    key: "_output_shapes"
    value {
      list {
        shape {
        }
      }
    }
  }
  attr {
    key: "dtype"
    value {
      type: DT_INT32
    }
  }
  attr {
    key: "value"
    value {
      tensor {
        dtype: DT_INT32
        tensor_shape {
        }
        int_val: 600
      }
    }
  }
}
node {
  name: "Preprocessor/ResizeToRange/cond/resize/Cast"
  op: "Cast"
  input: "Preprocessor/ResizeToRange/cond/resize/Cast/x"
  device: "/device:GPU:0"
  attr {
    key: "DstT"
    value {
      type: DT_FLOAT
    }
  }
  attr {
    key: "SrcT"
    value {
      type: DT_INT32
    }
  }
  attr {
    key: "Truncate"
    value {
      b: false
    }
  }
  attr {
    key: "_output_shapes"
    value {
      list {
        shape {
        }
      }
    }
  }
}
node {
  name: "Preprocessor/ResizeToRange/cond/resize/Cast_1"
  op: "Cast"
  input: "Preprocessor/ResizeToRange/cond/resize/unstack:1"
  device: "/device:GPU:0"
  attr {
    key: "DstT"
    value {
      type: DT_FLOAT
    }
  }
  attr {
    key: "SrcT"
    value {
      type: DT_INT32
    }
  }
  attr {
    key: "Truncate"
    value {
      b: false
    }
  }
  attr {
    key: "_output_shapes"
    value {
      list {
        shape {
        }
      }
    }
  }
}
node {
  name: "Preprocessor/ResizeToRange/cond/resize/truediv"
  op: "RealDiv"
  input: "Preprocessor/ResizeToRange/cond/resize/Cast"
  input: "Preprocessor/ResizeToRange/cond/resize/Cast_1"
  device: "/device:GPU:0"
  attr {
    key: "T"
    value {
      type: DT_FLOAT
    }
  }
  attr {
    key: "_output_shapes"
    value {
      list {
        shape {
        }
      }
    }
  }
}
node {
  name: "Preprocessor/ResizeToRange/cond/resize/Cast_2/x"
  op: "Const"
  input: "^Preprocessor/ResizeToRange/cond/switch_t"
  device: "/device:GPU:0"
  attr {
    key: "_output_shapes"
    value {
      list {
        shape {
        }
      }
    }
  }
  attr {
    key: "dtype"
    value {
      type: DT_INT32
    }
  }
  attr {
    key: "value"
    value {
      tensor {
        dtype: DT_INT32
        tensor_shape {
        }
        int_val: 1024
      }
    }
  }
}
node {
  name: "Preprocessor/ResizeToRange/cond/resize/Cast_2"
  op: "Cast"
  input: "Preprocessor/ResizeToRange/cond/resize/Cast_2/x"
  device: "/device:GPU:0"
  attr {
    key: "DstT"
    value {
      type: DT_FLOAT
    }
  }
  attr {
    key: "SrcT"
    value {
      type: DT_INT32
    }
  }
  attr {
    key: "Truncate"
    value {
      b: false
    }
  }
  attr {
    key: "_output_shapes"
    value {
      list {
        shape {
        }
      }
    }
  }
}
node {
  name: "Preprocessor/ResizeToRange/cond/resize/Cast_3"
  op: "Cast"
  input: "Preprocessor/ResizeToRange/cond/resize/unstack:2"
  device: "/device:GPU:0"
  attr {
    key: "DstT"
    value {
      type: DT_FLOAT
    }
  }
  attr {
    key: "SrcT"
    value {
      type: DT_INT32
    }
  }
  attr {
    key: "Truncate"
    value {
      b: false
    }
  }
  attr {
    key: "_output_shapes"
    value {
      list {
        shape {
        }
      }
    }
  }
}
node {
  name: "Preprocessor/ResizeToRange/cond/resize/truediv_1"
  op: "RealDiv"
  input: "Preprocessor/ResizeToRange/cond/resize/Cast_2"
  input: "Preprocessor/ResizeToRange/cond/resize/Cast_3"
  device: "/device:GPU:0"
  attr {
    key: "T"
    value {
      type: DT_FLOAT
    }
  }
  attr {
    key: "_output_shapes"
    value {
      list {
        shape {
        }
      }
    }
  }
}
node {
  name: "Preprocessor/ResizeToRange/cond/resize/Minimum"
  op: "Minimum"
  input: "Preprocessor/ResizeToRange/cond/resize/truediv"
  input: "Preprocessor/ResizeToRange/cond/resize/truediv_1"
  device: "/device:GPU:0"
  attr {
    key: "T"
    value {
      type: DT_FLOAT
    }
  }
  attr {
    key: "_output_shapes"
    value {
      list {
        shape {
        }
      }
    }
  }
}
node {
  name: "Preprocessor/ResizeToRange/cond/resize/Cast_4"
  op: "Cast"
  input: "Preprocessor/ResizeToRange/cond/resize/unstack:1"
  device: "/device:GPU:0"
  attr {
    key: "DstT"
    value {
      type: DT_FLOAT
    }
  }
  attr {
    key: "SrcT"
    value {
      type: DT_INT32
    }
  }
  attr {
    key: "Truncate"
    value {
      b: false
    }
  }
  attr {
    key: "_output_shapes"
    value {
      list {
        shape {
        }
      }
    }
  }
}
node {
  name: "Preprocessor/ResizeToRange/cond/resize/mul"
  op: "Mul"
  input: "Preprocessor/ResizeToRange/cond/resize/Minimum"
  input: "Preprocessor/ResizeToRange/cond/resize/Cast_4"
  device: "/device:GPU:0"
  attr {
    key: "T"
    value {
      type: DT_FLOAT
    }
  }
  attr {
    key: "_output_shapes"
    value {
      list {
        shape {
        }
      }
    }
  }
}
node {
  name: "Preprocessor/ResizeToRange/cond/resize/Round"
  op: "Round"
  input: "Preprocessor/ResizeToRange/cond/resize/mul"
  device: "/device:GPU:0"
  attr {
    key: "T"
    value {
      type: DT_FLOAT
    }
  }
  attr {
    key: "_output_shapes"
    value {
      list {
        shape {
        }
      }
    }
  }
}
node {
  name: "Preprocessor/ResizeToRange/cond/resize/Cast_5"
  op: "Cast"
  input: "Preprocessor/ResizeToRange/cond/resize/Round"
  device: "/device:GPU:0"
  attr {
    key: "DstT"
    value {
      type: DT_INT32
    }
  }
  attr {
    key: "SrcT"
    value {
      type: DT_FLOAT
    }
  }
  attr {
    key: "Truncate"
    value {
      b: false
    }
  }
  attr {
    key: "_output_shapes"
    value {
      list {
        shape {
        }
      }
    }
  }
}
node {
  name: "Preprocessor/ResizeToRange/cond/resize/Cast_6"
  op: "Cast"
  input: "Preprocessor/ResizeToRange/cond/resize/unstack:2"
  device: "/device:GPU:0"
  attr {
    key: "DstT"
    value {
      type: DT_FLOAT
    }
  }
  attr {
    key: "SrcT"
    value {
      type: DT_INT32
    }
  }
  attr {
    key: "Truncate"
    value {
      b: false
    }
  }
  attr {
    key: "_output_shapes"
    value {
      list {
        shape {
        }
      }
    }
  }
}
node {
  name: "Preprocessor/ResizeToRange/cond/resize/mul_1"
  op: "Mul"
  input: "Preprocessor/ResizeToRange/cond/resize/Minimum"
  input: "Preprocessor/ResizeToRange/cond/resize/Cast_6"
  device: "/device:GPU:0"
  attr {
    key: "T"
    value {
      type: DT_FLOAT
    }
  }
  attr {
    key: "_output_shapes"
    value {
      list {
        shape {
        }
      }
    }
  }
}
node {
  name: "Preprocessor/ResizeToRange/cond/resize/Round_1"
  op: "Round"
  input: "Preprocessor/ResizeToRange/cond/resize/mul_1"
  device: "/device:GPU:0"
  attr {
    key: "T"
    value {
      type: DT_FLOAT
    }
  }
  attr {
    key: "_output_shapes"
    value {
      list {
        shape {
        }
      }
    }
  }
}
node {
  name: "Preprocessor/ResizeToRange/cond/resize/Cast_7"
  op: "Cast"
  input: "Preprocessor/ResizeToRange/cond/resize/Round_1"
  device: "/device:GPU:0"
  attr {
    key: "DstT"
    value {
      type: DT_INT32
    }
  }
  attr {
    key: "SrcT"
    value {
      type: DT_FLOAT
    }
  }
  attr {
    key: "Truncate"
    value {
      b: false
    }
  }
  attr {
    key: "_output_shapes"
    value {
      list {
        shape {
        }
      }
    }
  }
}
node {
  name: "Preprocessor/ResizeToRange/cond/resize/size"
  op: "Pack"
  input: "Preprocessor/ResizeToRange/cond/resize/Cast_5"
  input: "Preprocessor/ResizeToRange/cond/resize/Cast_7"
  device: "/device:GPU:0"
  attr {
    key: "N"
    value {
      i: 2
    }
  }
  attr {
    key: "T"
    value {
      type: DT_INT32
    }
  }
  attr {
    key: "_output_shapes"
    value {
      list {
        shape {
          dim {
            size: 2
          }
        }
      }
    }
  }
  attr {
    key: "axis"
    value {
      i: 0
    }
  }
}
node {
  name: "Preprocessor/ResizeToRange/cond/resize/ResizeBilinear"
  op: "ResizeBilinear"
  input: "Preprocessor/ResizeToRange/cond/resize/ExpandDims"
  input: "Preprocessor/ResizeToRange/cond/resize/size"
  device: "/device:GPU:0"
  attr {
    key: "T"
    value {
      type: DT_FLOAT
    }
  }
  attr {
    key: "_output_shapes"
    value {
      list {
        shape {
          dim {
            size: 1
          }
          dim {
            size: -1
          }
          dim {
            size: -1
          }
          dim {
            size: 3
          }
        }
      }
    }
  }
  attr {
    key: "align_corners"
    value {
      b: false
    }
  }
  attr {
    key: "half_pixel_centers"
    value {
      b: false
    }
  }
}
node {
  name: "Preprocessor/ResizeToRange/cond/resize/Squeeze"
  op: "Squeeze"
  input: "Preprocessor/ResizeToRange/cond/resize/ResizeBilinear"
  device: "/device:GPU:0"
  attr {
    key: "T"
    value {
      type: DT_FLOAT
    }
  }
  attr {
    key: "_output_shapes"
    value {
      list {
        shape {
          dim {
            size: -1
          }
          dim {
            size: -1
          }
          dim {
            size: 3
          }
        }
      }
    }
  }
  attr {
    key: "squeeze_dims"
    value {
      list {
        i: 0
      }
    }
  }
}
node {
  name: "Preprocessor/ResizeToRange/cond/stack_1"
  op: "Const"
  input: "^Preprocessor/ResizeToRange/cond/switch_f"
  device: "/device:GPU:0"
  attr {
    key: "_output_shapes"
    value {
      list {
        shape {
          dim {
            size: 2
          }
        }
      }
    }
  }
  attr {
    key: "dtype"
    value {
      type: DT_INT32
    }
  }
  attr {
    key: "value"
    value {
      tensor {
        dtype: DT_INT32
        tensor_shape {
          dim {
            size: 2
          }
        }
        tensor_content: "\000\004\000\000X\002\000\000"
      }
    }
  }
}
node {
  name: "Preprocessor/ResizeToRange/cond/resize_1/ExpandDims/dim"
  op: "Const"
  input: "^Preprocessor/ResizeToRange/cond/switch_f"
  device: "/device:GPU:0"
  attr {
    key: "_output_shapes"
    value {
      list {
        shape {
        }
      }
    }
  }
  attr {
    key: "dtype"
    value {
      type: DT_INT32
    }
  }
  attr {
    key: "value"
    value {
      tensor {
        dtype: DT_INT32
        tensor_shape {
        }
        int_val: 0
      }
    }
  }
}
node {
  name: "Preprocessor/ResizeToRange/cond/resize_1/ExpandDims"
  op: "ExpandDims"
  input: "Preprocessor/ResizeToRange/cond/resize_1/ExpandDims/Switch"
  input: "Preprocessor/ResizeToRange/cond/resize_1/ExpandDims/dim"
  device: "/device:GPU:0"
  attr {
    key: "T"
    value {
      type: DT_FLOAT
    }
  }
  attr {
    key: "Tdim"
    value {
      type: DT_INT32
    }
  }
  attr {
    key: "_output_shapes"
    value {
      list {
        shape {
          dim {
            size: 1
          }
          dim {
            size: -1
          }
          dim {
            size: -1
          }
          dim {
            size: 3
          }
        }
      }
    }
  }
}
node {
  name: "Preprocessor/ResizeToRange/cond/resize_1/ExpandDims/Switch"
  op: "Switch"
  input: "Preprocessor/unstack"
  input: "Preprocessor/ResizeToRange/cond/pred_id"
  device: "/device:GPU:0"
  attr {
    key: "T"
    value {
      type: DT_FLOAT
    }
  }
  attr {
    key: "_class"
    value {
      list {
        s: "loc:@Preprocessor/unstack"
      }
    }
  }
  attr {
    key: "_output_shapes"
    value {
      list {
        shape {
          dim {
            size: -1
          }
          dim {
            size: -1
          }
          dim {
            size: 3
          }
        }
        shape {
          dim {
            size: -1
          }
          dim {
            size: -1
          }
          dim {
            size: 3
          }
        }
      }
    }
  }
}
node {
  name: "Preprocessor/ResizeToRange/cond/resize_1/Shape"
  op: "Shape"
  input: "Preprocessor/ResizeToRange/cond/resize_1/ExpandDims"
  device: "/device:GPU:0"
  attr {
    key: "T"
    value {
      type: DT_FLOAT
    }
  }
  attr {
    key: "_output_shapes"
    value {
      list {
        shape {
          dim {
            size: 4
          }
        }
      }
    }
  }
  attr {
    key: "out_type"
    value {
      type: DT_INT32
    }
  }
}
node {
  name: "Preprocessor/ResizeToRange/cond/resize_1/unstack"
  op: "Unpack"
  input: "Preprocessor/ResizeToRange/cond/resize_1/Shape"
  device: "/device:GPU:0"
  attr {
    key: "T"
    value {
      type: DT_INT32
    }
  }
  attr {
    key: "_output_shapes"
    value {
      list {
        shape {
        }
        shape {
        }
        shape {
        }
        shape {
        }
      }
    }
  }
  attr {
    key: "axis"
    value {
      i: 0
    }
  }
  attr {
    key: "num"
    value {
      i: 4
    }
  }
}
node {
  name: "Preprocessor/ResizeToRange/cond/resize_1/Cast/x"
  op: "Const"
  input: "^Preprocessor/ResizeToRange/cond/switch_f"
  device: "/device:GPU:0"
  attr {
    key: "_output_shapes"
    value {
      list {
        shape {
        }
      }
    }
  }
  attr {
    key: "dtype"
    value {
      type: DT_INT32
    }
  }
  attr {
    key: "value"
    value {
      tensor {
        dtype: DT_INT32
        tensor_shape {
        }
        int_val: 1024
      }
    }
  }
}
node {
  name: "Preprocessor/ResizeToRange/cond/resize_1/Cast"
  op: "Cast"
  input: "Preprocessor/ResizeToRange/cond/resize_1/Cast/x"
  device: "/device:GPU:0"
  attr {
    key: "DstT"
    value {
      type: DT_FLOAT
    }
  }
  attr {
    key: "SrcT"
    value {
      type: DT_INT32
    }
  }
  attr {
    key: "Truncate"
    value {
      b: false
    }
  }
  attr {
    key: "_output_shapes"
    value {
      list {
        shape {
        }
      }
    }
  }
}
node {
  name: "Preprocessor/ResizeToRange/cond/resize_1/Cast_1"
  op: "Cast"
  input: "Preprocessor/ResizeToRange/cond/resize_1/unstack:1"
  device: "/device:GPU:0"
  attr {
    key: "DstT"
    value {
      type: DT_FLOAT
    }
  }
  attr {
    key: "SrcT"
    value {
      type: DT_INT32
    }
  }
  attr {
    key: "Truncate"
    value {
      b: false
    }
  }
  attr {
    key: "_output_shapes"
    value {
      list {
        shape {
        }
      }
    }
  }
}
node {
  name: "Preprocessor/ResizeToRange/cond/resize_1/truediv"
  op: "RealDiv"
  input: "Preprocessor/ResizeToRange/cond/resize_1/Cast"
  input: "Preprocessor/ResizeToRange/cond/resize_1/Cast_1"
  device: "/device:GPU:0"
  attr {
    key: "T"
    value {
      type: DT_FLOAT
    }
  }
  attr {
    key: "_output_shapes"
    value {
      list {
        shape {
        }
      }
    }
  }
}
node {
  name: "Preprocessor/ResizeToRange/cond/resize_1/Cast_2/x"
  op: "Const"
  input: "^Preprocessor/ResizeToRange/cond/switch_f"
  device: "/device:GPU:0"
  attr {
    key: "_output_shapes"
    value {
      list {
        shape {
        }
      }
    }
  }
  attr {
    key: "dtype"
    value {
      type: DT_INT32
    }
  }
  attr {
    key: "value"
    value {
      tensor {
        dtype: DT_INT32
        tensor_shape {
        }
        int_val: 600
      }
    }
  }
}
node {
  name: "Preprocessor/ResizeToRange/cond/resize_1/Cast_2"
  op: "Cast"
  input: "Preprocessor/ResizeToRange/cond/resize_1/Cast_2/x"
  device: "/device:GPU:0"
  attr {
    key: "DstT"
    value {
      type: DT_FLOAT
    }
  }
  attr {
    key: "SrcT"
    value {
      type: DT_INT32
    }
  }
  attr {
    key: "Truncate"
    value {
      b: false
    }
  }
  attr {
    key: "_output_shapes"
    value {
      list {
        shape {
        }
      }
    }
  }
}
node {
  name: "Preprocessor/ResizeToRange/cond/resize_1/Cast_3"
  op: "Cast"
  input: "Preprocessor/ResizeToRange/cond/resize_1/unstack:2"
  device: "/device:GPU:0"
  attr {
    key: "DstT"
    value {
      type: DT_FLOAT
    }
  }
  attr {
    key: "SrcT"
    value {
      type: DT_INT32
    }
  }
  attr {
    key: "Truncate"
    value {
      b: false
    }
  }
  attr {
    key: "_output_shapes"
    value {
      list {
        shape {
        }
      }
    }
  }
}
node {
  name: "Preprocessor/ResizeToRange/cond/resize_1/truediv_1"
  op: "RealDiv"
  input: "Preprocessor/ResizeToRange/cond/resize_1/Cast_2"
  input: "Preprocessor/ResizeToRange/cond/resize_1/Cast_3"
  device: "/device:GPU:0"
  attr {
    key: "T"
    value {
      type: DT_FLOAT
    }
  }
  attr {
    key: "_output_shapes"
    value {
      list {
        shape {
        }
      }
    }
  }
}
node {
  name: "Preprocessor/ResizeToRange/cond/resize_1/Minimum"
  op: "Minimum"
  input: "Preprocessor/ResizeToRange/cond/resize_1/truediv"
  input: "Preprocessor/ResizeToRange/cond/resize_1/truediv_1"
  device: "/device:GPU:0"
  attr {
    key: "T"
    value {
      type: DT_FLOAT
    }
  }
  attr {
    key: "_output_shapes"
    value {
      list {
        shape {
        }
      }
    }
  }
}
node {
  name: "Preprocessor/ResizeToRange/cond/resize_1/Cast_4"
  op: "Cast"
  input: "Preprocessor/ResizeToRange/cond/resize_1/unstack:1"
  device: "/device:GPU:0"
  attr {
    key: "DstT"
    value {
      type: DT_FLOAT
    }
  }
  attr {
    key: "SrcT"
    value {
      type: DT_INT32
    }
  }
  attr {
    key: "Truncate"
    value {
      b: false
    }
  }
  attr {
    key: "_output_shapes"
    value {
      list {
        shape {
        }
      }
    }
  }
}
node {
  name: "Preprocessor/ResizeToRange/cond/resize_1/mul"
  op: "Mul"
  input: "Preprocessor/ResizeToRange/cond/resize_1/Minimum"
  input: "Preprocessor/ResizeToRange/cond/resize_1/Cast_4"
  device: "/device:GPU:0"
  attr {
    key: "T"
    value {
      type: DT_FLOAT
    }
  }
  attr {
    key: "_output_shapes"
    value {
      list {
        shape {
        }
      }
    }
  }
}
node {
  name: "Preprocessor/ResizeToRange/cond/resize_1/Round"
  op: "Round"
  input: "Preprocessor/ResizeToRange/cond/resize_1/mul"
  device: "/device:GPU:0"
  attr {
    key: "T"
    value {
      type: DT_FLOAT
    }
  }
  attr {
    key: "_output_shapes"
    value {
      list {
        shape {
        }
      }
    }
  }
}
node {
  name: "Preprocessor/ResizeToRange/cond/resize_1/Cast_5"
  op: "Cast"
  input: "Preprocessor/ResizeToRange/cond/resize_1/Round"
  device: "/device:GPU:0"
  attr {
    key: "DstT"
    value {
      type: DT_INT32
    }
  }
  attr {
    key: "SrcT"
    value {
      type: DT_FLOAT
    }
  }
  attr {
    key: "Truncate"
    value {
      b: false
    }
  }
  attr {
    key: "_output_shapes"
    value {
      list {
        shape {
        }
      }
    }
  }
}
node {
  name: "Preprocessor/ResizeToRange/cond/resize_1/Cast_6"
  op: "Cast"
  input: "Preprocessor/ResizeToRange/cond/resize_1/unstack:2"
  device: "/device:GPU:0"
  attr {
    key: "DstT"
    value {
      type: DT_FLOAT
    }
  }
  attr {
    key: "SrcT"
    value {
      type: DT_INT32
    }
  }
  attr {
    key: "Truncate"
    value {
      b: false
    }
  }
  attr {
    key: "_output_shapes"
    value {
      list {
        shape {
        }
      }
    }
  }
}
node {
  name: "Preprocessor/ResizeToRange/cond/resize_1/mul_1"
  op: "Mul"
  input: "Preprocessor/ResizeToRange/cond/resize_1/Minimum"
  input: "Preprocessor/ResizeToRange/cond/resize_1/Cast_6"
  device: "/device:GPU:0"
  attr {
    key: "T"
    value {
      type: DT_FLOAT
    }
  }
  attr {
    key: "_output_shapes"
    value {
      list {
        shape {
        }
      }
    }
  }
}
node {
  name: "Preprocessor/ResizeToRange/cond/resize_1/Round_1"
  op: "Round"
  input: "Preprocessor/ResizeToRange/cond/resize_1/mul_1"
  device: "/device:GPU:0"
  attr {
    key: "T"
    value {
      type: DT_FLOAT
    }
  }
  attr {
    key: "_output_shapes"
    value {
      list {
        shape {
        }
      }
    }
  }
}
node {
  name: "Preprocessor/ResizeToRange/cond/resize_1/Cast_7"
  op: "Cast"
  input: "Preprocessor/ResizeToRange/cond/resize_1/Round_1"
  device: "/device:GPU:0"
  attr {
    key: "DstT"
    value {
      type: DT_INT32
    }
  }
  attr {
    key: "SrcT"
    value {
      type: DT_FLOAT
    }
  }
  attr {
    key: "Truncate"
    value {
      b: false
    }
  }
  attr {
    key: "_output_shapes"
    value {
      list {
        shape {
        }
      }
    }
  }
}
node {
  name: "Preprocessor/ResizeToRange/cond/resize_1/size"
  op: "Pack"
  input: "Preprocessor/ResizeToRange/cond/resize_1/Cast_5"
  input: "Preprocessor/ResizeToRange/cond/resize_1/Cast_7"
  device: "/device:GPU:0"
  attr {
    key: "N"
    value {
      i: 2
    }
  }
  attr {
    key: "T"
    value {
      type: DT_INT32
    }
  }
  attr {
    key: "_output_shapes"
    value {
      list {
        shape {
          dim {
            size: 2
          }
        }
      }
    }
  }
  attr {
    key: "axis"
    value {
      i: 0
    }
  }
}
node {
  name: "Preprocessor/ResizeToRange/cond/resize_1/ResizeBilinear"
  op: "ResizeBilinear"
  input: "Preprocessor/ResizeToRange/cond/resize_1/ExpandDims"
  input: "Preprocessor/ResizeToRange/cond/resize_1/size"
  device: "/device:GPU:0"
  attr {
    key: "T"
    value {
      type: DT_FLOAT
    }
  }
  attr {
    key: "_output_shapes"
    value {
      list {
        shape {
          dim {
            size: 1
          }
          dim {
            size: -1
          }
          dim {
            size: -1
          }
          dim {
            size: 3
          }
        }
      }
    }
  }
  attr {
    key: "align_corners"
    value {
      b: false
    }
  }
  attr {
    key: "half_pixel_centers"
    value {
      b: false
    }
  }
}
node {
  name: "Preprocessor/ResizeToRange/cond/resize_1/Squeeze"
  op: "Squeeze"
  input: "Preprocessor/ResizeToRange/cond/resize_1/ResizeBilinear"
  device: "/device:GPU:0"
  attr {
    key: "T"
    value {
      type: DT_FLOAT
    }
  }
  attr {
    key: "_output_shapes"
    value {
      list {
        shape {
          dim {
            size: -1
          }
          dim {
            size: -1
          }
          dim {
            size: 3
          }
        }
      }
    }
  }
  attr {
    key: "squeeze_dims"
    value {
      list {
        i: 0
      }
    }
  }
}
node {
  name: "Preprocessor/ResizeToRange/cond/Merge"
  op: "Merge"
  input: "Preprocessor/ResizeToRange/cond/resize_1/Squeeze"
  input: "Preprocessor/ResizeToRange/cond/resize/Squeeze"
  device: "/device:GPU:0"
  attr {
    key: "N"
    value {
      i: 2
    }
  }
  attr {
    key: "T"
    value {
      type: DT_FLOAT
    }
  }
  attr {
    key: "_output_shapes"
    value {
      list {
        shape {
          dim {
            size: -1
          }
          dim {
            size: -1
          }
          dim {
            size: 3
          }
        }
        shape {
        }
      }
    }
  }
}
node {
  name: "Preprocessor/ResizeToRange/Shape_2"
  op: "Shape"
  input: "Preprocessor/ResizeToRange/cond/Merge"
  device: "/device:GPU:0"
  attr {
    key: "T"
    value {
      type: DT_FLOAT
    }
  }
  attr {
    key: "_output_shapes"
    value {
      list {
        shape {
          dim {
            size: 3
          }
        }
      }
    }
  }
  attr {
    key: "out_type"
    value {
      type: DT_INT32
    }
  }
}
node {
  name: "Preprocessor/stack"
  op: "Pack"
  input: "Preprocessor/ResizeToRange/cond/Merge"
  device: "/device:GPU:0"
  attr {
    key: "N"
    value {
      i: 1
    }
  }
  attr {
    key: "T"
    value {
      type: DT_FLOAT
    }
  }
  attr {
    key: "_output_shapes"
    value {
      list {
        shape {
          dim {
            size: 1
          }
          dim {
            size: -1
          }
          dim {
            size: -1
          }
          dim {
            size: 3
          }
        }
      }
    }
  }
  attr {
    key: "axis"
    value {
      i: 0
    }
  }
}
node {
  name: "Preprocessor/stack_1"
  op: "Pack"
  input: "Preprocessor/ResizeToRange/Shape_2"
  device: "/device:GPU:0"
  attr {
    key: "N"
    value {
      i: 1
    }
  }
  attr {
    key: "T"
    value {
      type: DT_INT32
    }
  }
  attr {
    key: "_output_shapes"
    value {
      list {
        shape {
          dim {
            size: 1
          }
          dim {
            size: 3
          }
        }
      }
    }
  }
  attr {
    key: "axis"
    value {
      i: 0
    }
  }
}
node {
  name: "Preprocessor/mul/x"
  op: "Const"
  device: "/device:GPU:0"
  attr {
    key: "_output_shapes"
    value {
      list {
        shape {
        }
      }
    }
  }
  attr {
    key: "dtype"
    value {
      type: DT_FLOAT
    }
  }
  attr {
    key: "value"
    value {
      tensor {
        dtype: DT_FLOAT
        tensor_shape {
        }
        float_val: 0.007843137718737125
      }
    }
  }
}
node {
  name: "Preprocessor/mul"
  op: "Mul"
  input: "Preprocessor/mul/x"
  input: "Preprocessor/stack"
  device: "/device:GPU:0"
  attr {
    key: "T"
    value {
      type: DT_FLOAT
    }
  }
  attr {
    key: "_output_shapes"
    value {
      list {
        shape {
          dim {
            size: 1
          }
          dim {
            size: -1
          }
          dim {
            size: -1
          }
          dim {
            size: 3
          }
        }
      }
    }
  }
}
node {
  name: "Preprocessor/sub/y"
  op: "Const"
  device: "/device:GPU:0"
  attr {
    key: "_output_shapes"
    value {
      list {
        shape {
        }
      }
    }
  }
  attr {
    key: "dtype"
    value {
      type: DT_FLOAT
    }
  }
  attr {
    key: "value"
    value {
      tensor {
        dtype: DT_FLOAT
        tensor_shape {
        }
        float_val: 1.0
      }
    }
  }
}
node {
  name: "Preprocessor/sub"
  op: "Sub"
  input: "Preprocessor/mul"
  input: "Preprocessor/sub/y"
  device: "/device:GPU:0"
  attr {
    key: "T"
    value {
      type: DT_FLOAT
    }
  }
  attr {
    key: "_output_shapes"
    value {
      list {
        shape {
          dim {
            size: 1
          }
          dim {
            size: -1
          }
          dim {
            size: -1
          }
          dim {
            size: 3
          }
        }
      }
    }
  }
}
node {
  name: "concat/concat_dim"
  op: "Const"
  device: "/device:GPU:0"
  attr {
    key: "_output_shapes"
    value {
      list {
        shape {
        }
      }
    }
  }
  attr {
    key: "dtype"
    value {
      type: DT_INT32
    }
  }
  attr {
    key: "value"
    value {
      tensor {
        dtype: DT_INT32
        tensor_shape {
        }
        int_val: 0
      }
    }
  }
}
node {
  name: "concat"
  op: "Identity"
  input: "Preprocessor/sub"
  device: "/device:GPU:0"
  attr {
    key: "T"
    value {
      type: DT_FLOAT
    }
  }
  attr {
    key: "_output_shapes"
    value {
      list {
        shape {
          dim {
            size: 1
          }
          dim {
            size: -1
          }
          dim {
            size: -1
          }
          dim {
            size: 3
          }
        }
      }
    }
  }
}
node {
  name: "concat_1/concat_dim"
  op: "Const"
  device: "/device:GPU:0"
  attr {
    key: "_output_shapes"
    value {
      list {
        shape {
        }
      }
    }
  }
  attr {
    key: "dtype"
    value {
      type: DT_INT32
    }
  }
  attr {
    key: "value"
    value {
      tensor {
        dtype: DT_INT32
        tensor_shape {
        }
        int_val: 0
      }
    }
  }
}
node {
  name: "concat_1"
  op: "Identity"
  input: "Preprocessor/stack_1"
  device: "/device:GPU:0"
  attr {
    key: "T"
    value {
      type: DT_INT32
    }
  }
  attr {
    key: "_output_shapes"
    value {
      list {
        shape {
          dim {
            size: 1
          }
          dim {
            size: 3
          }
        }
      }
    }
  }
}
node {
  name: "Shape_13"
  op: "Shape"
  input: "concat"
  device: "/device:GPU:0"
  attr {
    key: "T"
    value {
      type: DT_FLOAT
    }
  }
  attr {
    key: "_output_shapes"
    value {
      list {
        shape {
          dim {
            size: 4
          }
        }
      }
    }
  }
  attr {
    key: "out_type"
    value {
      type: DT_INT32
    }
  }
}
node {
  name: "FirstStageFeatureExtractor/Shape"
  op: "Shape"
  input: "concat"
  device: "/device:GPU:0"
  attr {
    key: "T"
    value {
      type: DT_FLOAT
    }
  }
  attr {
    key: "_output_shapes"
    value {
      list {
        shape {
          dim {
            size: 4
          }
        }
      }
    }
  }
  attr {
    key: "out_type"
    value {
      type: DT_INT32
    }
  }
}
node {
  name: "FirstStageFeatureExtractor/strided_slice/stack"
  op: "Const"
  device: "/device:GPU:0"
  attr {
    key: "_output_shapes"
    value {
      list {
        shape {
          dim {
            size: 1
          }
        }
      }
    }
  }
  attr {
    key: "dtype"
    value {
      type: DT_INT32
    }
  }
  attr {
    key: "value"
    value {
      tensor {
        dtype: DT_INT32
        tensor_shape {
          dim {
            size: 1
          }
        }
        int_val: 1
      }
    }
  }
}
node {
  name: "FirstStageFeatureExtractor/strided_slice/stack_1"
  op: "Const"
  device: "/device:GPU:0"
  attr {
    key: "_output_shapes"
    value {
      list {
        shape {
          dim {
            size: 1
          }
        }
      }
    }
  }
  attr {
    key: "dtype"
    value {
      type: DT_INT32
    }
  }
  attr {
    key: "value"
    value {
      tensor {
        dtype: DT_INT32
        tensor_shape {
          dim {
            size: 1
          }
        }
        int_val: 2
      }
    }
  }
}
node {
  name: "FirstStageFeatureExtractor/strided_slice/stack_2"
  op: "Const"
  device: "/device:GPU:0"
  attr {
    key: "_output_shapes"
    value {
      list {
        shape {
          dim {
            size: 1
          }
        }
      }
    }
  }
  attr {
    key: "dtype"
    value {
      type: DT_INT32
    }
  }
  attr {
    key: "value"
    value {
      tensor {
        dtype: DT_INT32
        tensor_shape {
          dim {
            size: 1
          }
        }
        int_val: 1
      }
    }
  }
}
node {
  name: "FirstStageFeatureExtractor/strided_slice"
  op: "StridedSlice"
  input: "FirstStageFeatureExtractor/Shape"
  input: "FirstStageFeatureExtractor/strided_slice/stack"
  input: "FirstStageFeatureExtractor/strided_slice/stack_1"
  input: "FirstStageFeatureExtractor/strided_slice/stack_2"
  device: "/device:GPU:0"
  attr {
    key: "Index"
    value {
      type: DT_INT32
    }
  }
  attr {
    key: "T"
    value {
      type: DT_INT32
    }
  }
  attr {
    key: "_output_shapes"
    value {
      list {
        shape {
        }
      }
    }
  }
  attr {
    key: "begin_mask"
    value {
      i: 0
    }
  }
  attr {
    key: "ellipsis_mask"
    value {
      i: 0
    }
  }
  attr {
    key: "end_mask"
    value {
      i: 0
    }
  }
  attr {
    key: "new_axis_mask"
    value {
      i: 0
    }
  }
  attr {
    key: "shrink_axis_mask"
    value {
      i: 1
    }
  }
}
node {
  name: "FirstStageFeatureExtractor/GreaterEqual/y"
  op: "Const"
  device: "/device:GPU:0"
  attr {
    key: "_output_shapes"
    value {
      list {
        shape {
        }
      }
    }
  }
  attr {
    key: "dtype"
    value {
      type: DT_INT32
    }
  }
  attr {
    key: "value"
    value {
      tensor {
        dtype: DT_INT32
        tensor_shape {
        }
        int_val: 33
      }
    }
  }
}
node {
  name: "FirstStageFeatureExtractor/GreaterEqual"
  op: "GreaterEqual"
  input: "FirstStageFeatureExtractor/strided_slice"
  input: "FirstStageFeatureExtractor/GreaterEqual/y"
  device: "/device:GPU:0"
  attr {
    key: "T"
    value {
      type: DT_INT32
    }
  }
  attr {
    key: "_output_shapes"
    value {
      list {
        shape {
        }
      }
    }
  }
}
node {
  name: "FirstStageFeatureExtractor/Shape_1"
  op: "Shape"
  input: "concat"
  device: "/device:GPU:0"
  attr {
    key: "T"
    value {
      type: DT_FLOAT
    }
  }
  attr {
    key: "_output_shapes"
    value {
      list {
        shape {
          dim {
            size: 4
          }
        }
      }
    }
  }
  attr {
    key: "out_type"
    value {
      type: DT_INT32
    }
  }
}
node {
  name: "FirstStageFeatureExtractor/strided_slice_1/stack"
  op: "Const"
  device: "/device:GPU:0"
  attr {
    key: "_output_shapes"
    value {
      list {
        shape {
          dim {
            size: 1
          }
        }
      }
    }
  }
  attr {
    key: "dtype"
    value {
      type: DT_INT32
    }
  }
  attr {
    key: "value"
    value {
      tensor {
        dtype: DT_INT32
        tensor_shape {
          dim {
            size: 1
          }
        }
        int_val: 2
      }
    }
  }
}
node {
  name: "FirstStageFeatureExtractor/strided_slice_1/stack_1"
  op: "Const"
  device: "/device:GPU:0"
  attr {
    key: "_output_shapes"
    value {
      list {
        shape {
          dim {
            size: 1
          }
        }
      }
    }
  }
  attr {
    key: "dtype"
    value {
      type: DT_INT32
    }
  }
  attr {
    key: "value"
    value {
      tensor {
        dtype: DT_INT32
        tensor_shape {
          dim {
            size: 1
          }
        }
        int_val: 3
      }
    }
  }
}
node {
  name: "FirstStageFeatureExtractor/strided_slice_1/stack_2"
  op: "Const"
  device: "/device:GPU:0"
  attr {
    key: "_output_shapes"
    value {
      list {
        shape {
          dim {
            size: 1
          }
        }
      }
    }
  }
  attr {
    key: "dtype"
    value {
      type: DT_INT32
    }
  }
  attr {
    key: "value"
    value {
      tensor {
        dtype: DT_INT32
        tensor_shape {
          dim {
            size: 1
          }
        }
        int_val: 1
      }
    }
  }
}
node {
  name: "FirstStageFeatureExtractor/strided_slice_1"
  op: "StridedSlice"
  input: "FirstStageFeatureExtractor/Shape_1"
  input: "FirstStageFeatureExtractor/strided_slice_1/stack"
  input: "FirstStageFeatureExtractor/strided_slice_1/stack_1"
  input: "FirstStageFeatureExtractor/strided_slice_1/stack_2"
  device: "/device:GPU:0"
  attr {
    key: "Index"
    value {
      type: DT_INT32
    }
  }
  attr {
    key: "T"
    value {
      type: DT_INT32
    }
  }
  attr {
    key: "_output_shapes"
    value {
      list {
        shape {
        }
      }
    }
  }
  attr {
    key: "begin_mask"
    value {
      i: 0
    }
  }
  attr {
    key: "ellipsis_mask"
    value {
      i: 0
    }
  }
  attr {
    key: "end_mask"
    value {
      i: 0
    }
  }
  attr {
    key: "new_axis_mask"
    value {
      i: 0
    }
  }
  attr {
    key: "shrink_axis_mask"
    value {
      i: 1
    }
  }
}
node {
  name: "FirstStageFeatureExtractor/GreaterEqual_1/y"
  op: "Const"
  device: "/device:GPU:0"
  attr {
    key: "_output_shapes"
    value {
      list {
        shape {
        }
      }
    }
  }
  attr {
    key: "dtype"
    value {
      type: DT_INT32
    }
  }
  attr {
    key: "value"
    value {
      tensor {
        dtype: DT_INT32
        tensor_shape {
        }
        int_val: 33
      }
    }
  }
}
node {
  name: "FirstStageFeatureExtractor/GreaterEqual_1"
  op: "GreaterEqual"
  input: "FirstStageFeatureExtractor/strided_slice_1"
  input: "FirstStageFeatureExtractor/GreaterEqual_1/y"
  device: "/device:GPU:0"
  attr {
    key: "T"
    value {
      type: DT_INT32
    }
  }
  attr {
    key: "_output_shapes"
    value {
      list {
        shape {
        }
      }
    }
  }
}
node {
  name: "FirstStageFeatureExtractor/LogicalAnd"
  op: "LogicalAnd"
  input: "FirstStageFeatureExtractor/GreaterEqual"
  input: "FirstStageFeatureExtractor/GreaterEqual_1"
  device: "/device:GPU:0"
  attr {
    key: "_output_shapes"
    value {
      list {
        shape {
        }
      }
    }
  }
}
node {
  name: "FirstStageFeatureExtractor/Assert/Const"
  op: "Const"
  device: "/device:GPU:0"
  attr {
    key: "_output_shapes"
    value {
      list {
        shape {
        }
      }
    }
  }
  attr {
    key: "dtype"
    value {
      type: DT_STRING
    }
  }
  attr {
    key: "value"
    value {
      tensor {
        dtype: DT_STRING
        tensor_shape {
        }
        string_val: "image size must at least be 33 in both height and width."
      }
    }
  }
}
node {
  name: "FirstStageFeatureExtractor/Assert/Assert/data_0"
  op: "Const"
  device: "/device:GPU:0"
  attr {
    key: "_output_shapes"
    value {
      list {
        shape {
        }
      }
    }
  }
  attr {
    key: "dtype"
    value {
      type: DT_STRING
    }
  }
  attr {
    key: "value"
    value {
      tensor {
        dtype: DT_STRING
        tensor_shape {
        }
        string_val: "image size must at least be 33 in both height and width."
      }
    }
  }
}
node {
  name: "FirstStageFeatureExtractor/Assert/Assert"
  op: "Assert"
  input: "FirstStageFeatureExtractor/LogicalAnd"
  input: "FirstStageFeatureExtractor/Assert/Assert/data_0"
  device: "/device:GPU:0"
  attr {
    key: "T"
    value {
      list {
        type: DT_STRING
      }
    }
  }
  attr {
    key: "summarize"
    value {
      i: 3
    }
  }
}
node {
  name: "FirstStageFeatureExtractor/InceptionV2/Conv2d_1a_7x7/depthwise_weights/Initializer/truncated_normal/shape"
  op: "Const"
  attr {
    key: "_class"
    value {
      list {
        s: "loc:@FirstStageFeatureExtractor/InceptionV2/Conv2d_1a_7x7/depthwise_weights"
      }
    }
  }
  attr {
    key: "_output_shapes"
    value {
      list {
        shape {
          dim {
            size: 4
          }
        }
      }
    }
  }
  attr {
    key: "dtype"
    value {
      type: DT_INT32
    }
  }
  attr {
    key: "value"
    value {
      tensor {
        dtype: DT_INT32
        tensor_shape {
          dim {
            size: 4
          }
        }
        tensor_content: "\007\000\000\000\007\000\000\000\003\000\000\000\010\000\000\000"
      }
    }
  }
}
node {
  name: "FirstStageFeatureExtractor/InceptionV2/Conv2d_1a_7x7/depthwise_weights/Initializer/truncated_normal/mean"
  op: "Const"
  attr {
    key: "_class"
    value {
      list {
        s: "loc:@FirstStageFeatureExtractor/InceptionV2/Conv2d_1a_7x7/depthwise_weights"
      }
    }
  }
  attr {
    key: "_output_shapes"
    value {
      list {
        shape {
        }
      }
    }
  }
  attr {
    key: "dtype"
    value {
      type: DT_FLOAT
    }
  }
  attr {
    key: "value"
    value {
      tensor {
        dtype: DT_FLOAT
        tensor_shape {
        }
        float_val: 0.0
      }
    }
  }
}
node {
  name: "FirstStageFeatureExtractor/InceptionV2/Conv2d_1a_7x7/depthwise_weights/Initializer/truncated_normal/stddev"
  op: "Const"
  attr {
    key: "_class"
    value {
      list {
        s: "loc:@FirstStageFeatureExtractor/InceptionV2/Conv2d_1a_7x7/depthwise_weights"
      }
    }
  }
  attr {
    key: "_output_shapes"
    value {
      list {
        shape {
        }
      }
    }
  }
  attr {
    key: "dtype"
    value {
      type: DT_FLOAT
    }
  }
  attr {
    key: "value"
    value {
      tensor {
        dtype: DT_FLOAT
        tensor_shape {
        }
        float_val: 1.0
      }
    }
  }
}
node {
  name: "FirstStageFeatureExtractor/InceptionV2/Conv2d_1a_7x7/depthwise_weights/Initializer/truncated_normal/TruncatedNormal"
  op: "TruncatedNormal"
  input: "FirstStageFeatureExtractor/InceptionV2/Conv2d_1a_7x7/depthwise_weights/Initializer/truncated_normal/shape"
  attr {
    key: "T"
    value {
      type: DT_INT32
    }
  }
  attr {
    key: "_class"
    value {
      list {
        s: "loc:@FirstStageFeatureExtractor/InceptionV2/Conv2d_1a_7x7/depthwise_weights"
      }
    }
  }
  attr {
    key: "_output_shapes"
    value {
      list {
        shape {
          dim {
            size: 7
          }
          dim {
            size: 7
          }
          dim {
            size: 3
          }
          dim {
            size: 8
          }
        }
      }
    }
  }
  attr {
    key: "dtype"
    value {
      type: DT_FLOAT
    }
  }
  attr {
    key: "seed"
    value {
      i: 0
    }
  }
  attr {
    key: "seed2"
    value {
      i: 0
    }
  }
}
node {
  name: "FirstStageFeatureExtractor/InceptionV2/Conv2d_1a_7x7/depthwise_weights/Initializer/truncated_normal/mul"
  op: "Mul"
  input: "FirstStageFeatureExtractor/InceptionV2/Conv2d_1a_7x7/depthwise_weights/Initializer/truncated_normal/TruncatedNormal"
  input: "FirstStageFeatureExtractor/InceptionV2/Conv2d_1a_7x7/depthwise_weights/Initializer/truncated_normal/stddev"
  attr {
    key: "T"
    value {
      type: DT_FLOAT
    }
  }
  attr {
    key: "_class"
    value {
      list {
        s: "loc:@FirstStageFeatureExtractor/InceptionV2/Conv2d_1a_7x7/depthwise_weights"
      }
    }
  }
  attr {
    key: "_output_shapes"
    value {
      list {
        shape {
          dim {
            size: 7
          }
          dim {
            size: 7
          }
          dim {
            size: 3
          }
          dim {
            size: 8
          }
        }
      }
    }
  }
}
node {
  name: "FirstStageFeatureExtractor/InceptionV2/Conv2d_1a_7x7/depthwise_weights/Initializer/truncated_normal"
  op: "Add"
  input: "FirstStageFeatureExtractor/InceptionV2/Conv2d_1a_7x7/depthwise_weights/Initializer/truncated_normal/mul"
  input: "FirstStageFeatureExtractor/InceptionV2/Conv2d_1a_7x7/depthwise_weights/Initializer/truncated_normal/mean"
  attr {
    key: "T"
    value {
      type: DT_FLOAT
    }
  }
  attr {
    key: "_class"
    value {
      list {
        s: "loc:@FirstStageFeatureExtractor/InceptionV2/Conv2d_1a_7x7/depthwise_weights"
      }
    }
  }
  attr {
    key: "_output_shapes"
    value {
      list {
        shape {
          dim {
            size: 7
          }
          dim {
            size: 7
          }
          dim {
            size: 3
          }
          dim {
            size: 8
          }
        }
      }
    }
  }
}
node {
  name: "FirstStageFeatureExtractor/InceptionV2/Conv2d_1a_7x7/depthwise_weights"
  op: "VariableV2"
  device: "/device:CPU:0"
  attr {
    key: "_class"
    value {
      list {
        s: "loc:@FirstStageFeatureExtractor/InceptionV2/Conv2d_1a_7x7/depthwise_weights"
      }
    }
  }
  attr {
    key: "_output_shapes"
    value {
      list {
        shape {
          dim {
            size: 7
          }
          dim {
            size: 7
          }
          dim {
            size: 3
          }
          dim {
            size: 8
          }
        }
      }
    }
  }
  attr {
    key: "container"
    value {
      s: ""
    }
  }
  attr {
    key: "dtype"
    value {
      type: DT_FLOAT
    }
  }
  attr {
    key: "shape"
    value {
      shape {
        dim {
          size: 7
        }
        dim {
          size: 7
        }
        dim {
          size: 3
        }
        dim {
          size: 8
        }
      }
    }
  }
  attr {
    key: "shared_name"
    value {
      s: ""
    }
  }
}
node {
  name: "FirstStageFeatureExtractor/InceptionV2/Conv2d_1a_7x7/depthwise_weights/Assign"
  op: "Assign"
  input: "FirstStageFeatureExtractor/InceptionV2/Conv2d_1a_7x7/depthwise_weights"
  input: "FirstStageFeatureExtractor/InceptionV2/Conv2d_1a_7x7/depthwise_weights/Initializer/truncated_normal"
  device: "/device:CPU:0"
  attr {
    key: "T"
    value {
      type: DT_FLOAT
    }
  }
  attr {
    key: "_class"
    value {
      list {
        s: "loc:@FirstStageFeatureExtractor/InceptionV2/Conv2d_1a_7x7/depthwise_weights"
      }
    }
  }
  attr {
    key: "_output_shapes"
    value {
      list {
        shape {
          dim {
            size: 7
          }
          dim {
            size: 7
          }
          dim {
            size: 3
          }
          dim {
            size: 8
          }
        }
      }
    }
  }
  attr {
    key: "use_locking"
    value {
      b: true
    }
  }
  attr {
    key: "validate_shape"
    value {
      b: true
    }
  }
}
node {
  name: "FirstStageFeatureExtractor/InceptionV2/Conv2d_1a_7x7/depthwise_weights/read"
  op: "Identity"
  input: "FirstStageFeatureExtractor/InceptionV2/Conv2d_1a_7x7/depthwise_weights"
  device: "/device:CPU:0"
  attr {
    key: "T"
    value {
      type: DT_FLOAT
    }
  }
  attr {
    key: "_class"
    value {
      list {
        s: "loc:@FirstStageFeatureExtractor/InceptionV2/Conv2d_1a_7x7/depthwise_weights"
      }
    }
  }
  attr {
    key: "_output_shapes"
    value {
      list {
        shape {
          dim {
            size: 7
          }
          dim {
            size: 7
          }
          dim {
            size: 3
          }
          dim {
            size: 8
          }
        }
      }
    }
  }
}
node {
  name: "FirstStageFeatureExtractor/InceptionV2/Conv2d_1a_7x7/pointwise_weights/Initializer/truncated_normal/shape"
  op: "Const"
  attr {
    key: "_class"
    value {
      list {
        s: "loc:@FirstStageFeatureExtractor/InceptionV2/Conv2d_1a_7x7/pointwise_weights"
      }
    }
  }
  attr {
    key: "_output_shapes"
    value {
      list {
        shape {
          dim {
            size: 4
          }
        }
      }
    }
  }
  attr {
    key: "dtype"
    value {
      type: DT_INT32
    }
  }
  attr {
    key: "value"
    value {
      tensor {
        dtype: DT_INT32
        tensor_shape {
          dim {
            size: 4
          }
        }
        tensor_content: "\001\000\000\000\001\000\000\000\030\000\000\000@\000\000\000"
      }
    }
  }
}
node {
  name: "FirstStageFeatureExtractor/InceptionV2/Conv2d_1a_7x7/pointwise_weights/Initializer/truncated_normal/mean"
  op: "Const"
  attr {
    key: "_class"
    value {
      list {
        s: "loc:@FirstStageFeatureExtractor/InceptionV2/Conv2d_1a_7x7/pointwise_weights"
      }
    }
  }
  attr {
    key: "_output_shapes"
    value {
      list {
        shape {
        }
      }
    }
  }
  attr {
    key: "dtype"
    value {
      type: DT_FLOAT
    }
  }
  attr {
    key: "value"
    value {
      tensor {
        dtype: DT_FLOAT
        tensor_shape {
        }
        float_val: 0.0
      }
    }
  }
}
node {
  name: "FirstStageFeatureExtractor/InceptionV2/Conv2d_1a_7x7/pointwise_weights/Initializer/truncated_normal/stddev"
  op: "Const"
  attr {
    key: "_class"
    value {
      list {
        s: "loc:@FirstStageFeatureExtractor/InceptionV2/Conv2d_1a_7x7/pointwise_weights"
      }
    }
  }
  attr {
    key: "_output_shapes"
    value {
      list {
        shape {
        }
      }
    }
  }
  attr {
    key: "dtype"
    value {
      type: DT_FLOAT
    }
  }
  attr {
    key: "value"
    value {
      tensor {
        dtype: DT_FLOAT
        tensor_shape {
        }
        float_val: 1.0
      }
    }
  }
}
node {
  name: "FirstStageFeatureExtractor/InceptionV2/Conv2d_1a_7x7/pointwise_weights/Initializer/truncated_normal/TruncatedNormal"
  op: "TruncatedNormal"
  input: "FirstStageFeatureExtractor/InceptionV2/Conv2d_1a_7x7/pointwise_weights/Initializer/truncated_normal/shape"
  attr {
    key: "T"
    value {
      type: DT_INT32
    }
  }
  attr {
    key: "_class"
    value {
      list {
        s: "loc:@FirstStageFeatureExtractor/InceptionV2/Conv2d_1a_7x7/pointwise_weights"
      }
    }
  }
  attr {
    key: "_output_shapes"
    value {
      list {
        shape {
          dim {
            size: 1
          }
          dim {
            size: 1
          }
          dim {
            size: 24
          }
          dim {
            size: 64
          }
        }
      }
    }
  }
  attr {
    key: "dtype"
    value {
      type: DT_FLOAT
    }
  }
  attr {
    key: "seed"
    value {
      i: 0
    }
  }
  attr {
    key: "seed2"
    value {
      i: 0
    }
  }
}
node {
  name: "FirstStageFeatureExtractor/InceptionV2/Conv2d_1a_7x7/pointwise_weights/Initializer/truncated_normal/mul"
  op: "Mul"
  input: "FirstStageFeatureExtractor/InceptionV2/Conv2d_1a_7x7/pointwise_weights/Initializer/truncated_normal/TruncatedNormal"
  input: "FirstStageFeatureExtractor/InceptionV2/Conv2d_1a_7x7/pointwise_weights/Initializer/truncated_normal/stddev"
  attr {
    key: "T"
    value {
      type: DT_FLOAT
    }
  }
  attr {
    key: "_class"
    value {
      list {
        s: "loc:@FirstStageFeatureExtractor/InceptionV2/Conv2d_1a_7x7/pointwise_weights"
      }
    }
  }
  attr {
    key: "_output_shapes"
    value {
      list {
        shape {
          dim {
            size: 1
          }
          dim {
            size: 1
          }
          dim {
            size: 24
          }
          dim {
            size: 64
          }
        }
      }
    }
  }
}
node {
  name: "FirstStageFeatureExtractor/InceptionV2/Conv2d_1a_7x7/pointwise_weights/Initializer/truncated_normal"
  op: "Add"
  input: "FirstStageFeatureExtractor/InceptionV2/Conv2d_1a_7x7/pointwise_weights/Initializer/truncated_normal/mul"
  input: "FirstStageFeatureExtractor/InceptionV2/Conv2d_1a_7x7/pointwise_weights/Initializer/truncated_normal/mean"
  attr {
    key: "T"
    value {
      type: DT_FLOAT
    }
  }
  attr {
    key: "_class"
    value {
      list {
        s: "loc:@FirstStageFeatureExtractor/InceptionV2/Conv2d_1a_7x7/pointwise_weights"
      }
    }
  }
  attr {
    key: "_output_shapes"
    value {
      list {
        shape {
          dim {
            size: 1
          }
          dim {
            size: 1
          }
          dim {
            size: 24
          }
          dim {
            size: 64
          }
        }
      }
    }
  }
}
node {
  name: "FirstStageFeatureExtractor/InceptionV2/Conv2d_1a_7x7/pointwise_weights"
  op: "VariableV2"
  device: "/device:CPU:0"
  attr {
    key: "_class"
    value {
      list {
        s: "loc:@FirstStageFeatureExtractor/InceptionV2/Conv2d_1a_7x7/pointwise_weights"
      }
    }
  }
  attr {
    key: "_output_shapes"
    value {
      list {
        shape {
          dim {
            size: 1
          }
          dim {
            size: 1
          }
          dim {
            size: 24
          }
          dim {
            size: 64
          }
        }
      }
    }
  }
  attr {
    key: "container"
    value {
      s: ""
    }
  }
  attr {
    key: "dtype"
    value {
      type: DT_FLOAT
    }
  }
  attr {
    key: "shape"
    value {
      shape {
        dim {
          size: 1
        }
        dim {
          size: 1
        }
        dim {
          size: 24
        }
        dim {
          size: 64
        }
      }
    }
  }
  attr {
    key: "shared_name"
    value {
      s: ""
    }
  }
}
node {
  name: "FirstStageFeatureExtractor/InceptionV2/Conv2d_1a_7x7/pointwise_weights/Assign"
  op: "Assign"
  input: "FirstStageFeatureExtractor/InceptionV2/Conv2d_1a_7x7/pointwise_weights"
  input: "FirstStageFeatureExtractor/InceptionV2/Conv2d_1a_7x7/pointwise_weights/Initializer/truncated_normal"
  device: "/device:CPU:0"
  attr {
    key: "T"
    value {
      type: DT_FLOAT
    }
  }
  attr {
    key: "_class"
    value {
      list {
        s: "loc:@FirstStageFeatureExtractor/InceptionV2/Conv2d_1a_7x7/pointwise_weights"
      }
    }
  }
  attr {
    key: "_output_shapes"
    value {
      list {
        shape {
          dim {
            size: 1
          }
          dim {
            size: 1
          }
          dim {
            size: 24
          }
          dim {
            size: 64
          }
        }
      }
    }
  }
  attr {
    key: "use_locking"
    value {
      b: true
    }
  }
  attr {
    key: "validate_shape"
    value {
      b: true
    }
  }
}
node {
  name: "FirstStageFeatureExtractor/InceptionV2/Conv2d_1a_7x7/pointwise_weights/read"
  op: "Identity"
  input: "FirstStageFeatureExtractor/InceptionV2/Conv2d_1a_7x7/pointwise_weights"
  device: "/device:CPU:0"
  attr {
    key: "T"
    value {
      type: DT_FLOAT
    }
  }
  attr {
    key: "_class"
    value {
      list {
        s: "loc:@FirstStageFeatureExtractor/InceptionV2/Conv2d_1a_7x7/pointwise_weights"
      }
    }
  }
  attr {
    key: "_output_shapes"
    value {
      list {
        shape {
          dim {
            size: 1
          }
          dim {
            size: 1
          }
          dim {
            size: 24
          }
          dim {
            size: 64
          }
        }
      }
    }
  }
}
node {
  name: "FirstStageFeatureExtractor/InceptionV2/InceptionV2/Conv2d_1a_7x7/separable_conv2d/Shape"
  op: "Const"
  input: "^FirstStageFeatureExtractor/Assert/Assert"
  device: "/device:GPU:0"
  attr {
    key: "_output_shapes"
    value {
      list {
        shape {
          dim {
            size: 4
          }
        }
      }
    }
  }
  attr {
    key: "dtype"
    value {
      type: DT_INT32
    }
  }
  attr {
    key: "value"
    value {
      tensor {
        dtype: DT_INT32
        tensor_shape {
          dim {
            size: 4
          }
        }
        tensor_content: "\007\000\000\000\007\000\000\000\003\000\000\000\010\000\000\000"
      }
    }
  }
}
node {
  name: "FirstStageFeatureExtractor/InceptionV2/InceptionV2/Conv2d_1a_7x7/separable_conv2d/dilation_rate"
  op: "Const"
  input: "^FirstStageFeatureExtractor/Assert/Assert"
  device: "/device:GPU:0"
  attr {
    key: "_output_shapes"
    value {
      list {
        shape {
          dim {
            size: 2
          }
        }
      }
    }
  }
  attr {
    key: "dtype"
    value {
      type: DT_INT32
    }
  }
  attr {
    key: "value"
    value {
      tensor {
        dtype: DT_INT32
        tensor_shape {
          dim {
            size: 2
          }
        }
        tensor_content: "\001\000\000\000\001\000\000\000"
      }
    }
  }
}
node {
  name: "FirstStageFeatureExtractor/InceptionV2/InceptionV2/Conv2d_1a_7x7/separable_conv2d/depthwise"
  op: "DepthwiseConv2dNative"
  input: "concat"
  input: "FirstStageFeatureExtractor/InceptionV2/Conv2d_1a_7x7/depthwise_weights/read"
  input: "^FirstStageFeatureExtractor/Assert/Assert"
  device: "/device:GPU:0"
  attr {
    key: "T"
    value {
      type: DT_FLOAT
    }
  }
  attr {
    key: "_output_shapes"
    value {
      list {
        shape {
          dim {
            size: 1
          }
          dim {
            size: -1
          }
          dim {
            size: -1
          }
          dim {
            size: 24
          }
        }
      }
    }
  }
  attr {
    key: "data_format"
    value {
      s: "NHWC"
    }
  }
  attr {
    key: "dilations"
    value {
      list {
        i: 1
        i: 1
        i: 1
        i: 1
      }
    }
  }
  attr {
    key: "padding"
    value {
      s: "SAME"
    }
  }
  attr {
    key: "strides"
    value {
      list {
        i: 1
        i: 2
        i: 2
        i: 1
      }
    }
  }
}
node {
  name: "FirstStageFeatureExtractor/InceptionV2/InceptionV2/Conv2d_1a_7x7/separable_conv2d"
  op: "Conv2D"
  input: "FirstStageFeatureExtractor/InceptionV2/InceptionV2/Conv2d_1a_7x7/separable_conv2d/depthwise"
  input: "FirstStageFeatureExtractor/InceptionV2/Conv2d_1a_7x7/pointwise_weights/read"
  device: "/device:GPU:0"
  attr {
    key: "T"
    value {
      type: DT_FLOAT
    }
  }
  attr {
    key: "_output_shapes"
    value {
      list {
        shape {
          dim {
            size: 1
          }
          dim {
            size: -1
          }
          dim {
            size: -1
          }
          dim {
            size: 64
          }
        }
      }
    }
  }
  attr {
    key: "data_format"
    value {
      s: "NHWC"
    }
  }
  attr {
    key: "dilations"
    value {
      list {
        i: 1
        i: 1
        i: 1
        i: 1
      }
    }
  }
  attr {
    key: "explicit_paddings"
    value {
      list {
      }
    }
  }
  attr {
    key: "padding"
    value {
      s: "VALID"
    }
  }
  attr {
    key: "strides"
    value {
      list {
        i: 1
        i: 1
        i: 1
        i: 1
      }
    }
  }
  attr {
    key: "use_cudnn_on_gpu"
    value {
      b: true
    }
  }
}
node {
  name: "FirstStageFeatureExtractor/InceptionV2/Conv2d_1a_7x7/BatchNorm/gamma/Initializer/ones"
  op: "Const"
  attr {
    key: "_class"
    value {
      list {
        s: "loc:@FirstStageFeatureExtractor/InceptionV2/Conv2d_1a_7x7/BatchNorm/gamma"
      }
    }
  }
  attr {
    key: "_output_shapes"
    value {
      list {
        shape {
          dim {
            size: 64
          }
        }
      }
    }
  }
  attr {
    key: "dtype"
    value {
      type: DT_FLOAT
    }
  }
  attr {
    key: "value"
    value {
      tensor {
        dtype: DT_FLOAT
        tensor_shape {
          dim {
            size: 64
          }
        }
        float_val: 1.0
      }
    }
  }
}
node {
  name: "FirstStageFeatureExtractor/InceptionV2/Conv2d_1a_7x7/BatchNorm/gamma"
  op: "VariableV2"
  device: "/device:CPU:0"
  attr {
    key: "_class"
    value {
      list {
        s: "loc:@FirstStageFeatureExtractor/InceptionV2/Conv2d_1a_7x7/BatchNorm/gamma"
      }
    }
  }
  attr {
    key: "_output_shapes"
    value {
      list {
        shape {
          dim {
            size: 64
          }
        }
      }
    }
  }
  attr {
    key: "container"
    value {
      s: ""
    }
  }
  attr {
    key: "dtype"
    value {
      type: DT_FLOAT
    }
  }
  attr {
    key: "shape"
    value {
      shape {
        dim {
          size: 64
        }
      }
    }
  }
  attr {
    key: "shared_name"
    value {
      s: ""
    }
  }
}
node {
  name: "FirstStageFeatureExtractor/InceptionV2/Conv2d_1a_7x7/BatchNorm/gamma/Assign"
  op: "Assign"
  input: "FirstStageFeatureExtractor/InceptionV2/Conv2d_1a_7x7/BatchNorm/gamma"
  input: "FirstStageFeatureExtractor/InceptionV2/Conv2d_1a_7x7/BatchNorm/gamma/Initializer/ones"
  device: "/device:CPU:0"
  attr {
    key: "T"
    value {
      type: DT_FLOAT
    }
  }
  attr {
    key: "_class"
    value {
      list {
        s: "loc:@FirstStageFeatureExtractor/InceptionV2/Conv2d_1a_7x7/BatchNorm/gamma"
      }
    }
  }
  attr {
    key: "_output_shapes"
    value {
      list {
        shape {
          dim {
            size: 64
          }
        }
      }
    }
  }
  attr {
    key: "use_locking"
    value {
      b: true
    }
  }
  attr {
    key: "validate_shape"
    value {
      b: true
    }
  }
}
node {
  name: "FirstStageFeatureExtractor/InceptionV2/Conv2d_1a_7x7/BatchNorm/gamma/read"
  op: "Identity"
  input: "FirstStageFeatureExtractor/InceptionV2/Conv2d_1a_7x7/BatchNorm/gamma"
  device: "/device:CPU:0"
  attr {
    key: "T"
    value {
      type: DT_FLOAT
    }
  }
  attr {
    key: "_class"
    value {
      list {
        s: "loc:@FirstStageFeatureExtractor/InceptionV2/Conv2d_1a_7x7/BatchNorm/gamma"
      }
    }
  }
  attr {
    key: "_output_shapes"
    value {
      list {
        shape {
          dim {
            size: 64
          }
        }
      }
    }
  }
}
node {
  name: "FirstStageFeatureExtractor/InceptionV2/Conv2d_1a_7x7/BatchNorm/beta/Initializer/zeros"
  op: "Const"
  attr {
    key: "_class"
    value {
      list {
        s: "loc:@FirstStageFeatureExtractor/InceptionV2/Conv2d_1a_7x7/BatchNorm/beta"
      }
    }
  }
  attr {
    key: "_output_shapes"
    value {
      list {
        shape {
          dim {
            size: 64
          }
        }
      }
    }
  }
  attr {
    key: "dtype"
    value {
      type: DT_FLOAT
    }
  }
  attr {
    key: "value"
    value {
      tensor {
        dtype: DT_FLOAT
        tensor_shape {
          dim {
            size: 64
          }
        }
        float_val: 0.0
      }
    }
  }
}
node {
  name: "FirstStageFeatureExtractor/InceptionV2/Conv2d_1a_7x7/BatchNorm/beta"
  op: "VariableV2"
  device: "/device:CPU:0"
  attr {
    key: "_class"
    value {
      list {
        s: "loc:@FirstStageFeatureExtractor/InceptionV2/Conv2d_1a_7x7/BatchNorm/beta"
      }
    }
  }
  attr {
    key: "_output_shapes"
    value {
      list {
        shape {
          dim {
            size: 64
          }
        }
      }
    }
  }
  attr {
    key: "container"
    value {
      s: ""
    }
  }
  attr {
    key: "dtype"
    value {
      type: DT_FLOAT
    }
  }
  attr {
    key: "shape"
    value {
      shape {
        dim {
          size: 64
        }
      }
    }
  }
  attr {
    key: "shared_name"
    value {
      s: ""
    }
  }
}
node {
  name: "FirstStageFeatureExtractor/InceptionV2/Conv2d_1a_7x7/BatchNorm/beta/Assign"
  op: "Assign"
  input: "FirstStageFeatureExtractor/InceptionV2/Conv2d_1a_7x7/BatchNorm/beta"
  input: "FirstStageFeatureExtractor/InceptionV2/Conv2d_1a_7x7/BatchNorm/beta/Initializer/zeros"
  device: "/device:CPU:0"
  attr {
    key: "T"
    value {
      type: DT_FLOAT
    }
  }
  attr {
    key: "_class"
    value {
      list {
        s: "loc:@FirstStageFeatureExtractor/InceptionV2/Conv2d_1a_7x7/BatchNorm/beta"
      }
    }
  }
  attr {
    key: "_output_shapes"
    value {
      list {
        shape {
          dim {
            size: 64
          }
        }
      }
    }
  }
  attr {
    key: "use_locking"
    value {
      b: true
    }
  }
  attr {
    key: "validate_shape"
    value {
      b: true
    }
  }
}
node {
  name: "FirstStageFeatureExtractor/InceptionV2/Conv2d_1a_7x7/BatchNorm/beta/read"
  op: "Identity"
  input: "FirstStageFeatureExtractor/InceptionV2/Conv2d_1a_7x7/BatchNorm/beta"
  device: "/device:CPU:0"
  attr {
    key: "T"
    value {
      type: DT_FLOAT
    }
  }
  attr {
    key: "_class"
    value {
      list {
        s: "loc:@FirstStageFeatureExtractor/InceptionV2/Conv2d_1a_7x7/BatchNorm/beta"
      }
    }
  }
  attr {
    key: "_output_shapes"
    value {
      list {
        shape {
          dim {
            size: 64
          }
        }
      }
    }
  }
}
node {
  name: "FirstStageFeatureExtractor/InceptionV2/Conv2d_1a_7x7/BatchNorm/moving_mean/Initializer/zeros"
  op: "Const"
  attr {
    key: "_class"
    value {
      list {
        s: "loc:@FirstStageFeatureExtractor/InceptionV2/Conv2d_1a_7x7/BatchNorm/moving_mean"
      }
    }
  }
  attr {
    key: "_output_shapes"
    value {
      list {
        shape {
          dim {
            size: 64
          }
        }
      }
    }
  }
  attr {
    key: "dtype"
    value {
      type: DT_FLOAT
    }
  }
  attr {
    key: "value"
    value {
      tensor {
        dtype: DT_FLOAT
        tensor_shape {
          dim {
            size: 64
          }
        }
        float_val: 0.0
      }
    }
  }
}
node {
  name: "FirstStageFeatureExtractor/InceptionV2/Conv2d_1a_7x7/BatchNorm/moving_mean"
  op: "VariableV2"
  device: "/device:CPU:0"
  attr {
    key: "_class"
    value {
      list {
        s: "loc:@FirstStageFeatureExtractor/InceptionV2/Conv2d_1a_7x7/BatchNorm/moving_mean"
      }
    }
  }
  attr {
    key: "_output_shapes"
    value {
      list {
        shape {
          dim {
            size: 64
          }
        }
      }
    }
  }
  attr {
    key: "container"
    value {
      s: ""
    }
  }
  attr {
    key: "dtype"
    value {
      type: DT_FLOAT
    }
  }
  attr {
    key: "shape"
    value {
      shape {
        dim {
          size: 64
        }
      }
    }
  }
  attr {
    key: "shared_name"
    value {
      s: ""
    }
  }
}
node {
  name: "FirstStageFeatureExtractor/InceptionV2/Conv2d_1a_7x7/BatchNorm/moving_mean/Assign"
  op: "Assign"
  input: "FirstStageFeatureExtractor/InceptionV2/Conv2d_1a_7x7/BatchNorm/moving_mean"
  input: "FirstStageFeatureExtractor/InceptionV2/Conv2d_1a_7x7/BatchNorm/moving_mean/Initializer/zeros"
  device: "/device:CPU:0"
  attr {
    key: "T"
    value {
      type: DT_FLOAT
    }
  }
  attr {
    key: "_class"
    value {
      list {
        s: "loc:@FirstStageFeatureExtractor/InceptionV2/Conv2d_1a_7x7/BatchNorm/moving_mean"
      }
    }
  }
  attr {
    key: "_output_shapes"
    value {
      list {
        shape {
          dim {
            size: 64
          }
        }
      }
    }
  }
  attr {
    key: "use_locking"
    value {
      b: true
    }
  }
  attr {
    key: "validate_shape"
    value {
      b: true
    }
  }
}
node {
  name: "FirstStageFeatureExtractor/InceptionV2/Conv2d_1a_7x7/BatchNorm/moving_mean/read"
  op: "Identity"
  input: "FirstStageFeatureExtractor/InceptionV2/Conv2d_1a_7x7/BatchNorm/moving_mean"
  device: "/device:CPU:0"
  attr {
    key: "T"
    value {
      type: DT_FLOAT
    }
  }
  attr {
    key: "_class"
    value {
      list {
        s: "loc:@FirstStageFeatureExtractor/InceptionV2/Conv2d_1a_7x7/BatchNorm/moving_mean"
      }
    }
  }
  attr {
    key: "_output_shapes"
    value {
      list {
        shape {
          dim {
            size: 64
          }
        }
      }
    }
  }
}
node {
  name: "FirstStageFeatureExtractor/InceptionV2/Conv2d_1a_7x7/BatchNorm/moving_variance/Initializer/ones"
  op: "Const"
  attr {
    key: "_class"
    value {
      list {
        s: "loc:@FirstStageFeatureExtractor/InceptionV2/Conv2d_1a_7x7/BatchNorm/moving_variance"
      }
    }
  }
  attr {
    key: "_output_shapes"
    value {
      list {
        shape {
          dim {
            size: 64
          }
        }
      }
    }
  }
  attr {
    key: "dtype"
    value {
      type: DT_FLOAT
    }
  }
  attr {
    key: "value"
    value {
      tensor {
        dtype: DT_FLOAT
        tensor_shape {
          dim {
            size: 64
          }
        }
        float_val: 1.0
      }
    }
  }
}
node {
  name: "FirstStageFeatureExtractor/InceptionV2/Conv2d_1a_7x7/BatchNorm/moving_variance"
  op: "VariableV2"
  device: "/device:CPU:0"
  attr {
    key: "_class"
    value {
      list {
        s: "loc:@FirstStageFeatureExtractor/InceptionV2/Conv2d_1a_7x7/BatchNorm/moving_variance"
      }
    }
  }
  attr {
    key: "_output_shapes"
    value {
      list {
        shape {
          dim {
            size: 64
          }
        }
      }
    }
  }
  attr {
    key: "container"
    value {
      s: ""
    }
  }
  attr {
    key: "dtype"
    value {
      type: DT_FLOAT
    }
  }
  attr {
    key: "shape"
    value {
      shape {
        dim {
          size: 64
        }
      }
    }
  }
  attr {
    key: "shared_name"
    value {
      s: ""
    }
  }
}
node {
  name: "FirstStageFeatureExtractor/InceptionV2/Conv2d_1a_7x7/BatchNorm/moving_variance/Assign"
  op: "Assign"
  input: "FirstStageFeatureExtractor/InceptionV2/Conv2d_1a_7x7/BatchNorm/moving_variance"
  input: "FirstStageFeatureExtractor/InceptionV2/Conv2d_1a_7x7/BatchNorm/moving_variance/Initializer/ones"
  device: "/device:CPU:0"
  attr {
    key: "T"
    value {
      type: DT_FLOAT
    }
  }
  attr {
    key: "_class"
    value {
      list {
        s: "loc:@FirstStageFeatureExtractor/InceptionV2/Conv2d_1a_7x7/BatchNorm/moving_variance"
      }
    }
  }
  attr {
    key: "_output_shapes"
    value {
      list {
        shape {
          dim {
            size: 64
          }
        }
      }
    }
  }
  attr {
    key: "use_locking"
    value {
      b: true
    }
  }
  attr {
    key: "validate_shape"
    value {
      b: true
    }
  }
}
node {
  name: "FirstStageFeatureExtractor/InceptionV2/Conv2d_1a_7x7/BatchNorm/moving_variance/read"
  op: "Identity"
  input: "FirstStageFeatureExtractor/InceptionV2/Conv2d_1a_7x7/BatchNorm/moving_variance"
  device: "/device:CPU:0"
  attr {
    key: "T"
    value {
      type: DT_FLOAT
    }
  }
  attr {
    key: "_class"
    value {
      list {
        s: "loc:@FirstStageFeatureExtractor/InceptionV2/Conv2d_1a_7x7/BatchNorm/moving_variance"
      }
    }
  }
  attr {
    key: "_output_shapes"
    value {
      list {
        shape {
          dim {
            size: 64
          }
        }
      }
    }
  }
}
node {
  name: "FirstStageFeatureExtractor/InceptionV2/InceptionV2/Conv2d_1a_7x7/BatchNorm/FusedBatchNorm"
  op: "FusedBatchNorm"
  input: "FirstStageFeatureExtractor/InceptionV2/InceptionV2/Conv2d_1a_7x7/separable_conv2d"
  input: "FirstStageFeatureExtractor/InceptionV2/Conv2d_1a_7x7/BatchNorm/gamma/read"
  input: "FirstStageFeatureExtractor/InceptionV2/Conv2d_1a_7x7/BatchNorm/beta/read"
  input: "FirstStageFeatureExtractor/InceptionV2/Conv2d_1a_7x7/BatchNorm/moving_mean/read"
  input: "FirstStageFeatureExtractor/InceptionV2/Conv2d_1a_7x7/BatchNorm/moving_variance/read"
  device: "/device:GPU:0"
  attr {
    key: "T"
    value {
      type: DT_FLOAT
    }
  }
  attr {
    key: "_output_shapes"
    value {
      list {
        shape {
          dim {
            size: 1
          }
          dim {
            size: -1
          }
          dim {
            size: -1
          }
          dim {
            size: 64
          }
        }
        shape {
          dim {
            size: 64
          }
        }
        shape {
          dim {
            size: 64
          }
        }
        shape {
          dim {
            size: 64
          }
        }
        shape {
          dim {
            size: 64
          }
        }
      }
    }
  }
  attr {
    key: "data_format"
    value {
      s: "NHWC"
    }
  }
  attr {
    key: "epsilon"
    value {
      f: 0.0010000000474974513
    }
  }
  attr {
    key: "is_training"
    value {
      b: false
    }
  }
}
node {
  name: "FirstStageFeatureExtractor/InceptionV2/InceptionV2/Conv2d_1a_7x7/BatchNorm/Const"
  op: "Const"
  input: "^FirstStageFeatureExtractor/Assert/Assert"
  device: "/device:GPU:0"
  attr {
    key: "_output_shapes"
    value {
      list {
        shape {
        }
      }
    }
  }
  attr {
    key: "dtype"
    value {
      type: DT_FLOAT
    }
  }
  attr {
    key: "value"
    value {
      tensor {
        dtype: DT_FLOAT
        tensor_shape {
        }
        float_val: 0.9997000098228455
      }
    }
  }
}
node {
  name: "FirstStageFeatureExtractor/InceptionV2/InceptionV2/Conv2d_1a_7x7/Relu"
  op: "Relu"
  input: "FirstStageFeatureExtractor/InceptionV2/InceptionV2/Conv2d_1a_7x7/BatchNorm/FusedBatchNorm"
  device: "/device:GPU:0"
  attr {
    key: "T"
    value {
      type: DT_FLOAT
    }
  }
  attr {
    key: "_output_shapes"
    value {
      list {
        shape {
          dim {
            size: 1
          }
          dim {
            size: -1
          }
          dim {
            size: -1
          }
          dim {
            size: 64
          }
        }
      }
    }
  }
}
node {
  name: "FirstStageFeatureExtractor/InceptionV2/InceptionV2/MaxPool_2a_3x3/MaxPool"
  op: "MaxPool"
  input: "FirstStageFeatureExtractor/InceptionV2/InceptionV2/Conv2d_1a_7x7/Relu"
  device: "/device:GPU:0"
  attr {
    key: "T"
    value {
      type: DT_FLOAT
    }
  }
  attr {
    key: "_output_shapes"
    value {
      list {
        shape {
          dim {
            size: 1
          }
          dim {
            size: -1
          }
          dim {
            size: -1
          }
          dim {
            size: 64
          }
        }
      }
    }
  }
  attr {
    key: "data_format"
    value {
      s: "NHWC"
    }
  }
  attr {
    key: "ksize"
    value {
      list {
        i: 1
        i: 3
        i: 3
        i: 1
      }
    }
  }
  attr {
    key: "padding"
    value {
      s: "SAME"
    }
  }
  attr {
    key: "strides"
    value {
      list {
        i: 1
        i: 2
        i: 2
        i: 1
      }
    }
  }
}
node {
  name: "FirstStageFeatureExtractor/InceptionV2/Conv2d_2b_1x1/weights/Initializer/truncated_normal/shape"
  op: "Const"
  attr {
    key: "_class"
    value {
      list {
        s: "loc:@FirstStageFeatureExtractor/InceptionV2/Conv2d_2b_1x1/weights"
      }
    }
  }
  attr {
    key: "_output_shapes"
    value {
      list {
        shape {
          dim {
            size: 4
          }
        }
      }
    }
  }
  attr {
    key: "dtype"
    value {
      type: DT_INT32
    }
  }
  attr {
    key: "value"
    value {
      tensor {
        dtype: DT_INT32
        tensor_shape {
          dim {
            size: 4
          }
        }
        tensor_content: "\001\000\000\000\001\000\000\000@\000\000\000@\000\000\000"
      }
    }
  }
}
node {
  name: "FirstStageFeatureExtractor/InceptionV2/Conv2d_2b_1x1/weights/Initializer/truncated_normal/mean"
  op: "Const"
  attr {
    key: "_class"
    value {
      list {
        s: "loc:@FirstStageFeatureExtractor/InceptionV2/Conv2d_2b_1x1/weights"
      }
    }
  }
  attr {
    key: "_output_shapes"
    value {
      list {
        shape {
        }
      }
    }
  }
  attr {
    key: "dtype"
    value {
      type: DT_FLOAT
    }
  }
  attr {
    key: "value"
    value {
      tensor {
        dtype: DT_FLOAT
        tensor_shape {
        }
        float_val: 0.0
      }
    }
  }
}
node {
  name: "FirstStageFeatureExtractor/InceptionV2/Conv2d_2b_1x1/weights/Initializer/truncated_normal/stddev"
  op: "Const"
  attr {
    key: "_class"
    value {
      list {
        s: "loc:@FirstStageFeatureExtractor/InceptionV2/Conv2d_2b_1x1/weights"
      }
    }
  }
  attr {
    key: "_output_shapes"
    value {
      list {
        shape {
        }
      }
    }
  }
  attr {
    key: "dtype"
    value {
      type: DT_FLOAT
    }
  }
  attr {
    key: "value"
    value {
      tensor {
        dtype: DT_FLOAT
        tensor_shape {
        }
        float_val: 0.10000000149011612
      }
    }
  }
}
node {
  name: "FirstStageFeatureExtractor/InceptionV2/Conv2d_2b_1x1/weights/Initializer/truncated_normal/TruncatedNormal"
  op: "TruncatedNormal"
  input: "FirstStageFeatureExtractor/InceptionV2/Conv2d_2b_1x1/weights/Initializer/truncated_normal/shape"
  attr {
    key: "T"
    value {
      type: DT_INT32
    }
  }
  attr {
    key: "_class"
    value {
      list {
        s: "loc:@FirstStageFeatureExtractor/InceptionV2/Conv2d_2b_1x1/weights"
      }
    }
  }
  attr {
    key: "_output_shapes"
    value {
      list {
        shape {
          dim {
            size: 1
          }
          dim {
            size: 1
          }
          dim {
            size: 64
          }
          dim {
            size: 64
          }
        }
      }
    }
  }
  attr {
    key: "dtype"
    value {
      type: DT_FLOAT
    }
  }
  attr {
    key: "seed"
    value {
      i: 0
    }
  }
  attr {
    key: "seed2"
    value {
      i: 0
    }
  }
}
node {
  name: "FirstStageFeatureExtractor/InceptionV2/Conv2d_2b_1x1/weights/Initializer/truncated_normal/mul"
  op: "Mul"
  input: "FirstStageFeatureExtractor/InceptionV2/Conv2d_2b_1x1/weights/Initializer/truncated_normal/TruncatedNormal"
  input: "FirstStageFeatureExtractor/InceptionV2/Conv2d_2b_1x1/weights/Initializer/truncated_normal/stddev"
  attr {
    key: "T"
    value {
      type: DT_FLOAT
    }
  }
  attr {
    key: "_class"
    value {
      list {
        s: "loc:@FirstStageFeatureExtractor/InceptionV2/Conv2d_2b_1x1/weights"
      }
    }
  }
  attr {
    key: "_output_shapes"
    value {
      list {
        shape {
          dim {
            size: 1
          }
          dim {
            size: 1
          }
          dim {
            size: 64
          }
          dim {
            size: 64
          }
        }
      }
    }
  }
}
node {
  name: "FirstStageFeatureExtractor/InceptionV2/Conv2d_2b_1x1/weights/Initializer/truncated_normal"
  op: "Add"
  input: "FirstStageFeatureExtractor/InceptionV2/Conv2d_2b_1x1/weights/Initializer/truncated_normal/mul"
  input: "FirstStageFeatureExtractor/InceptionV2/Conv2d_2b_1x1/weights/Initializer/truncated_normal/mean"
  attr {
    key: "T"
    value {
      type: DT_FLOAT
    }
  }
  attr {
    key: "_class"
    value {
      list {
        s: "loc:@FirstStageFeatureExtractor/InceptionV2/Conv2d_2b_1x1/weights"
      }
    }
  }
  attr {
    key: "_output_shapes"
    value {
      list {
        shape {
          dim {
            size: 1
          }
          dim {
            size: 1
          }
          dim {
            size: 64
          }
          dim {
            size: 64
          }
        }
      }
    }
  }
}
node {
  name: "FirstStageFeatureExtractor/InceptionV2/Conv2d_2b_1x1/weights"
  op: "VariableV2"
  device: "/device:CPU:0"
  attr {
    key: "_class"
    value {
      list {
        s: "loc:@FirstStageFeatureExtractor/InceptionV2/Conv2d_2b_1x1/weights"
      }
    }
  }
  attr {
    key: "_output_shapes"
    value {
      list {
        shape {
          dim {
            size: 1
          }
          dim {
            size: 1
          }
          dim {
            size: 64
          }
          dim {
            size: 64
          }
        }
      }
    }
  }
  attr {
    key: "container"
    value {
      s: ""
    }
  }
  attr {
    key: "dtype"
    value {
      type: DT_FLOAT
    }
  }
  attr {
    key: "shape"
    value {
      shape {
        dim {
          size: 1
        }
        dim {
          size: 1
        }
        dim {
          size: 64
        }
        dim {
          size: 64
        }
      }
    }
  }
  attr {
    key: "shared_name"
    value {
      s: ""
    }
  }
}
node {
  name: "FirstStageFeatureExtractor/InceptionV2/Conv2d_2b_1x1/weights/Assign"
  op: "Assign"
  input: "FirstStageFeatureExtractor/InceptionV2/Conv2d_2b_1x1/weights"
  input: "FirstStageFeatureExtractor/InceptionV2/Conv2d_2b_1x1/weights/Initializer/truncated_normal"
  device: "/device:CPU:0"
  attr {
    key: "T"
    value {
      type: DT_FLOAT
    }
  }
  attr {
    key: "_class"
    value {
      list {
        s: "loc:@FirstStageFeatureExtractor/InceptionV2/Conv2d_2b_1x1/weights"
      }
    }
  }
  attr {
    key: "_output_shapes"
    value {
      list {
        shape {
          dim {
            size: 1
          }
          dim {
            size: 1
          }
          dim {
            size: 64
          }
          dim {
            size: 64
          }
        }
      }
    }
  }
  attr {
    key: "use_locking"
    value {
      b: true
    }
  }
  attr {
    key: "validate_shape"
    value {
      b: true
    }
  }
}
node {
  name: "FirstStageFeatureExtractor/InceptionV2/Conv2d_2b_1x1/weights/read"
  op: "Identity"
  input: "FirstStageFeatureExtractor/InceptionV2/Conv2d_2b_1x1/weights"
  device: "/device:CPU:0"
  attr {
    key: "T"
    value {
      type: DT_FLOAT
    }
  }
  attr {
    key: "_class"
    value {
      list {
        s: "loc:@FirstStageFeatureExtractor/InceptionV2/Conv2d_2b_1x1/weights"
      }
    }
  }
  attr {
    key: "_output_shapes"
    value {
      list {
        shape {
          dim {
            size: 1
          }
          dim {
            size: 1
          }
          dim {
            size: 64
          }
          dim {
            size: 64
          }
        }
      }
    }
  }
}
node {
  name: "FirstStageFeatureExtractor/InceptionV2/InceptionV2/Conv2d_2b_1x1/dilation_rate"
  op: "Const"
  input: "^FirstStageFeatureExtractor/Assert/Assert"
  device: "/device:GPU:0"
  attr {
    key: "_output_shapes"
    value {
      list {
        shape {
          dim {
            size: 2
          }
        }
      }
    }
  }
  attr {
    key: "dtype"
    value {
      type: DT_INT32
    }
  }
  attr {
    key: "value"
    value {
      tensor {
        dtype: DT_INT32
        tensor_shape {
          dim {
            size: 2
          }
        }
        tensor_content: "\001\000\000\000\001\000\000\000"
      }
    }
  }
}
node {
  name: "FirstStageFeatureExtractor/InceptionV2/InceptionV2/Conv2d_2b_1x1/Conv2D"
  op: "Conv2D"
  input: "FirstStageFeatureExtractor/InceptionV2/InceptionV2/MaxPool_2a_3x3/MaxPool"
  input: "FirstStageFeatureExtractor/InceptionV2/Conv2d_2b_1x1/weights/read"
  device: "/device:GPU:0"
  attr {
    key: "T"
    value {
      type: DT_FLOAT
    }
  }
  attr {
    key: "_output_shapes"
    value {
      list {
        shape {
          dim {
            size: 1
          }
          dim {
            size: -1
          }
          dim {
            size: -1
          }
          dim {
            size: 64
          }
        }
      }
    }
  }
  attr {
    key: "data_format"
    value {
      s: "NHWC"
    }
  }
  attr {
    key: "dilations"
    value {
      list {
        i: 1
        i: 1
        i: 1
        i: 1
      }
    }
  }
  attr {
    key: "explicit_paddings"
    value {
      list {
      }
    }
  }
  attr {
    key: "padding"
    value {
      s: "SAME"
    }
  }
  attr {
    key: "strides"
    value {
      list {
        i: 1
        i: 1
        i: 1
        i: 1
      }
    }
  }
  attr {
    key: "use_cudnn_on_gpu"
    value {
      b: true
    }
  }
}
node {
  name: "FirstStageFeatureExtractor/InceptionV2/Conv2d_2b_1x1/BatchNorm/gamma/Initializer/ones"
  op: "Const"
  attr {
    key: "_class"
    value {
      list {
        s: "loc:@FirstStageFeatureExtractor/InceptionV2/Conv2d_2b_1x1/BatchNorm/gamma"
      }
    }
  }
  attr {
    key: "_output_shapes"
    value {
      list {
        shape {
          dim {
            size: 64
          }
        }
      }
    }
  }
  attr {
    key: "dtype"
    value {
      type: DT_FLOAT
    }
  }
  attr {
    key: "value"
    value {
      tensor {
        dtype: DT_FLOAT
        tensor_shape {
          dim {
            size: 64
          }
        }
        float_val: 1.0
      }
    }
  }
}
node {
  name: "FirstStageFeatureExtractor/InceptionV2/Conv2d_2b_1x1/BatchNorm/gamma"
  op: "VariableV2"
  device: "/device:CPU:0"
  attr {
    key: "_class"
    value {
      list {
        s: "loc:@FirstStageFeatureExtractor/InceptionV2/Conv2d_2b_1x1/BatchNorm/gamma"
      }
    }
  }
  attr {
    key: "_output_shapes"
    value {
      list {
        shape {
          dim {
            size: 64
          }
        }
      }
    }
  }
  attr {
    key: "container"
    value {
      s: ""
    }
  }
  attr {
    key: "dtype"
    value {
      type: DT_FLOAT
    }
  }
  attr {
    key: "shape"
    value {
      shape {
        dim {
          size: 64
        }
      }
    }
  }
  attr {
    key: "shared_name"
    value {
      s: ""
    }
  }
}
node {
  name: "FirstStageFeatureExtractor/InceptionV2/Conv2d_2b_1x1/BatchNorm/gamma/Assign"
  op: "Assign"
  input: "FirstStageFeatureExtractor/InceptionV2/Conv2d_2b_1x1/BatchNorm/gamma"
  input: "FirstStageFeatureExtractor/InceptionV2/Conv2d_2b_1x1/BatchNorm/gamma/Initializer/ones"
  device: "/device:CPU:0"
  attr {
    key: "T"
    value {
      type: DT_FLOAT
    }
  }
  attr {
    key: "_class"
    value {
      list {
        s: "loc:@FirstStageFeatureExtractor/InceptionV2/Conv2d_2b_1x1/BatchNorm/gamma"
      }
    }
  }
  attr {
    key: "_output_shapes"
    value {
      list {
        shape {
          dim {
            size: 64
          }
        }
      }
    }
  }
  attr {
    key: "use_locking"
    value {
      b: true
    }
  }
  attr {
    key: "validate_shape"
    value {
      b: true
    }
  }
}
node {
  name: "FirstStageFeatureExtractor/InceptionV2/Conv2d_2b_1x1/BatchNorm/gamma/read"
  op: "Identity"
  input: "FirstStageFeatureExtractor/InceptionV2/Conv2d_2b_1x1/BatchNorm/gamma"
  device: "/device:CPU:0"
  attr {
    key: "T"
    value {
      type: DT_FLOAT
    }
  }
  attr {
    key: "_class"
    value {
      list {
        s: "loc:@FirstStageFeatureExtractor/InceptionV2/Conv2d_2b_1x1/BatchNorm/gamma"
      }
    }
  }
  attr {
    key: "_output_shapes"
    value {
      list {
        shape {
          dim {
            size: 64
          }
        }
      }
    }
  }
}
node {
  name: "FirstStageFeatureExtractor/InceptionV2/Conv2d_2b_1x1/BatchNorm/beta/Initializer/zeros"
  op: "Const"
  attr {
    key: "_class"
    value {
      list {
        s: "loc:@FirstStageFeatureExtractor/InceptionV2/Conv2d_2b_1x1/BatchNorm/beta"
      }
    }
  }
  attr {
    key: "_output_shapes"
    value {
      list {
        shape {
          dim {
            size: 64
          }
        }
      }
    }
  }
  attr {
    key: "dtype"
    value {
      type: DT_FLOAT
    }
  }
  attr {
    key: "value"
    value {
      tensor {
        dtype: DT_FLOAT
        tensor_shape {
          dim {
            size: 64
          }
        }
        float_val: 0.0
      }
    }
  }
}
node {
  name: "FirstStageFeatureExtractor/InceptionV2/Conv2d_2b_1x1/BatchNorm/beta"
  op: "VariableV2"
  device: "/device:CPU:0"
  attr {
    key: "_class"
    value {
      list {
        s: "loc:@FirstStageFeatureExtractor/InceptionV2/Conv2d_2b_1x1/BatchNorm/beta"
      }
    }
  }
  attr {
    key: "_output_shapes"
    value {
      list {
        shape {
          dim {
            size: 64
          }
        }
      }
    }
  }
  attr {
    key: "container"
    value {
      s: ""
    }
  }
  attr {
    key: "dtype"
    value {
      type: DT_FLOAT
    }
  }
  attr {
    key: "shape"
    value {
      shape {
        dim {
          size: 64
        }
      }
    }
  }
  attr {
    key: "shared_name"
    value {
      s: ""
    }
  }
}
node {
  name: "FirstStageFeatureExtractor/InceptionV2/Conv2d_2b_1x1/BatchNorm/beta/Assign"
  op: "Assign"
  input: "FirstStageFeatureExtractor/InceptionV2/Conv2d_2b_1x1/BatchNorm/beta"
  input: "FirstStageFeatureExtractor/InceptionV2/Conv2d_2b_1x1/BatchNorm/beta/Initializer/zeros"
  device: "/device:CPU:0"
  attr {
    key: "T"
    value {
      type: DT_FLOAT
    }
  }
  attr {
    key: "_class"
    value {
      list {
        s: "loc:@FirstStageFeatureExtractor/InceptionV2/Conv2d_2b_1x1/BatchNorm/beta"
      }
    }
  }
  attr {
    key: "_output_shapes"
    value {
      list {
        shape {
          dim {
            size: 64
          }
        }
      }
    }
  }
  attr {
    key: "use_locking"
    value {
      b: true
    }
  }
  attr {
    key: "validate_shape"
    value {
      b: true
    }
  }
}
node {
  name: "FirstStageFeatureExtractor/InceptionV2/Conv2d_2b_1x1/BatchNorm/beta/read"
  op: "Identity"
  input: "FirstStageFeatureExtractor/InceptionV2/Conv2d_2b_1x1/BatchNorm/beta"
  device: "/device:CPU:0"
  attr {
    key: "T"
    value {
      type: DT_FLOAT
    }
  }
  attr {
    key: "_class"
    value {
      list {
        s: "loc:@FirstStageFeatureExtractor/InceptionV2/Conv2d_2b_1x1/BatchNorm/beta"
      }
    }
  }
  attr {
    key: "_output_shapes"
    value {
      list {
        shape {
          dim {
            size: 64
          }
        }
      }
    }
  }
}
node {
  name: "FirstStageFeatureExtractor/InceptionV2/Conv2d_2b_1x1/BatchNorm/moving_mean/Initializer/zeros"
  op: "Const"
  attr {
    key: "_class"
    value {
      list {
        s: "loc:@FirstStageFeatureExtractor/InceptionV2/Conv2d_2b_1x1/BatchNorm/moving_mean"
      }
    }
  }
  attr {
    key: "_output_shapes"
    value {
      list {
        shape {
          dim {
            size: 64
          }
        }
      }
    }
  }
  attr {
    key: "dtype"
    value {
      type: DT_FLOAT
    }
  }
  attr {
    key: "value"
    value {
      tensor {
        dtype: DT_FLOAT
        tensor_shape {
          dim {
            size: 64
          }
        }
        float_val: 0.0
      }
    }
  }
}
node {
  name: "FirstStageFeatureExtractor/InceptionV2/Conv2d_2b_1x1/BatchNorm/moving_mean"
  op: "VariableV2"
  device: "/device:CPU:0"
  attr {
    key: "_class"
    value {
      list {
        s: "loc:@FirstStageFeatureExtractor/InceptionV2/Conv2d_2b_1x1/BatchNorm/moving_mean"
      }
    }
  }
  attr {
    key: "_output_shapes"
    value {
      list {
        shape {
          dim {
            size: 64
          }
        }
      }
    }
  }
  attr {
    key: "container"
    value {
      s: ""
    }
  }
  attr {
    key: "dtype"
    value {
      type: DT_FLOAT
    }
  }
  attr {
    key: "shape"
    value {
      shape {
        dim {
          size: 64
        }
      }
    }
  }
  attr {
    key: "shared_name"
    value {
      s: ""
    }
  }
}
node {
  name: "FirstStageFeatureExtractor/InceptionV2/Conv2d_2b_1x1/BatchNorm/moving_mean/Assign"
  op: "Assign"
  input: "FirstStageFeatureExtractor/InceptionV2/Conv2d_2b_1x1/BatchNorm/moving_mean"
  input: "FirstStageFeatureExtractor/InceptionV2/Conv2d_2b_1x1/BatchNorm/moving_mean/Initializer/zeros"
  device: "/device:CPU:0"
  attr {
    key: "T"
    value {
      type: DT_FLOAT
    }
  }
  attr {
    key: "_class"
    value {
      list {
        s: "loc:@FirstStageFeatureExtractor/InceptionV2/Conv2d_2b_1x1/BatchNorm/moving_mean"
      }
    }
  }
  attr {
    key: "_output_shapes"
    value {
      list {
        shape {
          dim {
            size: 64
          }
        }
      }
    }
  }
  attr {
    key: "use_locking"
    value {
      b: true
    }
  }
  attr {
    key: "validate_shape"
    value {
      b: true
    }
  }
}
node {
  name: "FirstStageFeatureExtractor/InceptionV2/Conv2d_2b_1x1/BatchNorm/moving_mean/read"
  op: "Identity"
  input: "FirstStageFeatureExtractor/InceptionV2/Conv2d_2b_1x1/BatchNorm/moving_mean"
  device: "/device:CPU:0"
  attr {
    key: "T"
    value {
      type: DT_FLOAT
    }
  }
  attr {
    key: "_class"
    value {
      list {
        s: "loc:@FirstStageFeatureExtractor/InceptionV2/Conv2d_2b_1x1/BatchNorm/moving_mean"
      }
    }
  }
  attr {
    key: "_output_shapes"
    value {
      list {
        shape {
          dim {
            size: 64
          }
        }
      }
    }
  }
}
node {
  name: "FirstStageFeatureExtractor/InceptionV2/Conv2d_2b_1x1/BatchNorm/moving_variance/Initializer/ones"
  op: "Const"
  attr {
    key: "_class"
    value {
      list {
        s: "loc:@FirstStageFeatureExtractor/InceptionV2/Conv2d_2b_1x1/BatchNorm/moving_variance"
      }
    }
  }
  attr {
    key: "_output_shapes"
    value {
      list {
        shape {
          dim {
            size: 64
          }
        }
      }
    }
  }
  attr {
    key: "dtype"
    value {
      type: DT_FLOAT
    }
  }
  attr {
    key: "value"
    value {
      tensor {
        dtype: DT_FLOAT
        tensor_shape {
          dim {
            size: 64
          }
        }
        float_val: 1.0
      }
    }
  }
}
node {
  name: "FirstStageFeatureExtractor/InceptionV2/Conv2d_2b_1x1/BatchNorm/moving_variance"
  op: "VariableV2"
  device: "/device:CPU:0"
  attr {
    key: "_class"
    value {
      list {
        s: "loc:@FirstStageFeatureExtractor/InceptionV2/Conv2d_2b_1x1/BatchNorm/moving_variance"
      }
    }
  }
  attr {
    key: "_output_shapes"
    value {
      list {
        shape {
          dim {
            size: 64
          }
        }
      }
    }
  }
  attr {
    key: "container"
    value {
      s: ""
    }
  }
  attr {
    key: "dtype"
    value {
      type: DT_FLOAT
    }
  }
  attr {
    key: "shape"
    value {
      shape {
        dim {
          size: 64
        }
      }
    }
  }
  attr {
    key: "shared_name"
    value {
      s: ""
    }
  }
}
node {
  name: "FirstStageFeatureExtractor/InceptionV2/Conv2d_2b_1x1/BatchNorm/moving_variance/Assign"
  op: "Assign"
  input: "FirstStageFeatureExtractor/InceptionV2/Conv2d_2b_1x1/BatchNorm/moving_variance"
  input: "FirstStageFeatureExtractor/InceptionV2/Conv2d_2b_1x1/BatchNorm/moving_variance/Initializer/ones"
  device: "/device:CPU:0"
  attr {
    key: "T"
    value {
      type: DT_FLOAT
    }
  }
  attr {
    key: "_class"
    value {
      list {
        s: "loc:@FirstStageFeatureExtractor/InceptionV2/Conv2d_2b_1x1/BatchNorm/moving_variance"
      }
    }
  }
  attr {
    key: "_output_shapes"
    value {
      list {
        shape {
          dim {
            size: 64
          }
        }
      }
    }
  }
  attr {
    key: "use_locking"
    value {
      b: true
    }
  }
  attr {
    key: "validate_shape"
    value {
      b: true
    }
  }
}
node {
  name: "FirstStageFeatureExtractor/InceptionV2/Conv2d_2b_1x1/BatchNorm/moving_variance/read"
  op: "Identity"
  input: "FirstStageFeatureExtractor/InceptionV2/Conv2d_2b_1x1/BatchNorm/moving_variance"
  device: "/device:CPU:0"
  attr {
    key: "T"
    value {
      type: DT_FLOAT
    }
  }
  attr {
    key: "_class"
    value {
      list {
        s: "loc:@FirstStageFeatureExtractor/InceptionV2/Conv2d_2b_1x1/BatchNorm/moving_variance"
      }
    }
  }
  attr {
    key: "_output_shapes"
    value {
      list {
        shape {
          dim {
            size: 64
          }
        }
      }
    }
  }
}
node {
  name: "FirstStageFeatureExtractor/InceptionV2/InceptionV2/Conv2d_2b_1x1/BatchNorm/FusedBatchNorm"
  op: "FusedBatchNorm"
  input: "FirstStageFeatureExtractor/InceptionV2/InceptionV2/Conv2d_2b_1x1/Conv2D"
  input: "FirstStageFeatureExtractor/InceptionV2/Conv2d_2b_1x1/BatchNorm/gamma/read"
  input: "FirstStageFeatureExtractor/InceptionV2/Conv2d_2b_1x1/BatchNorm/beta/read"
  input: "FirstStageFeatureExtractor/InceptionV2/Conv2d_2b_1x1/BatchNorm/moving_mean/read"
  input: "FirstStageFeatureExtractor/InceptionV2/Conv2d_2b_1x1/BatchNorm/moving_variance/read"
  device: "/device:GPU:0"
  attr {
    key: "T"
    value {
      type: DT_FLOAT
    }
  }
  attr {
    key: "_output_shapes"
    value {
      list {
        shape {
          dim {
            size: 1
          }
          dim {
            size: -1
          }
          dim {
            size: -1
          }
          dim {
            size: 64
          }
        }
        shape {
          dim {
            size: 64
          }
        }
        shape {
          dim {
            size: 64
          }
        }
        shape {
          dim {
            size: 64
          }
        }
        shape {
          dim {
            size: 64
          }
        }
      }
    }
  }
  attr {
    key: "data_format"
    value {
      s: "NHWC"
    }
  }
  attr {
    key: "epsilon"
    value {
      f: 0.0010000000474974513
    }
  }
  attr {
    key: "is_training"
    value {
      b: false
    }
  }
}
node {
  name: "FirstStageFeatureExtractor/InceptionV2/InceptionV2/Conv2d_2b_1x1/BatchNorm/Const"
  op: "Const"
  input: "^FirstStageFeatureExtractor/Assert/Assert"
  device: "/device:GPU:0"
  attr {
    key: "_output_shapes"
    value {
      list {
        shape {
        }
      }
    }
  }
  attr {
    key: "dtype"
    value {
      type: DT_FLOAT
    }
  }
  attr {
    key: "value"
    value {
      tensor {
        dtype: DT_FLOAT
        tensor_shape {
        }
        float_val: 0.9997000098228455
      }
    }
  }
}
node {
  name: "FirstStageFeatureExtractor/InceptionV2/InceptionV2/Conv2d_2b_1x1/Relu"
  op: "Relu"
  input: "FirstStageFeatureExtractor/InceptionV2/InceptionV2/Conv2d_2b_1x1/BatchNorm/FusedBatchNorm"
  device: "/device:GPU:0"
  attr {
    key: "T"
    value {
      type: DT_FLOAT
    }
  }
  attr {
    key: "_output_shapes"
    value {
      list {
        shape {
          dim {
            size: 1
          }
          dim {
            size: -1
          }
          dim {
            size: -1
          }
          dim {
            size: 64
          }
        }
      }
    }
  }
}
node {
  name: "FirstStageFeatureExtractor/InceptionV2/Conv2d_2c_3x3/weights/Initializer/random_uniform/shape"
  op: "Const"
  attr {
    key: "_class"
    value {
      list {
        s: "loc:@FirstStageFeatureExtractor/InceptionV2/Conv2d_2c_3x3/weights"
      }
    }
  }
  attr {
    key: "_output_shapes"
    value {
      list {
        shape {
          dim {
            size: 4
          }
        }
      }
    }
  }
  attr {
    key: "dtype"
    value {
      type: DT_INT32
    }
  }
  attr {
    key: "value"
    value {
      tensor {
        dtype: DT_INT32
        tensor_shape {
          dim {
            size: 4
          }
        }
        tensor_content: "\003\000\000\000\003\000\000\000@\000\000\000\300\000\000\000"
      }
    }
  }
}
node {
  name: "FirstStageFeatureExtractor/InceptionV2/Conv2d_2c_3x3/weights/Initializer/random_uniform/min"
  op: "Const"
  attr {
    key: "_class"
    value {
      list {
        s: "loc:@FirstStageFeatureExtractor/InceptionV2/Conv2d_2c_3x3/weights"
      }
    }
  }
  attr {
    key: "_output_shapes"
    value {
      list {
        shape {
        }
      }
    }
  }
  attr {
    key: "dtype"
    value {
      type: DT_FLOAT
    }
  }
  attr {
    key: "value"
    value {
      tensor {
        dtype: DT_FLOAT
        tensor_shape {
        }
        float_val: -0.05103103816509247
      }
    }
  }
}
node {
  name: "FirstStageFeatureExtractor/InceptionV2/Conv2d_2c_3x3/weights/Initializer/random_uniform/max"
  op: "Const"
  attr {
    key: "_class"
    value {
      list {
        s: "loc:@FirstStageFeatureExtractor/InceptionV2/Conv2d_2c_3x3/weights"
      }
    }
  }
  attr {
    key: "_output_shapes"
    value {
      list {
        shape {
        }
      }
    }
  }
  attr {
    key: "dtype"
    value {
      type: DT_FLOAT
    }
  }
  attr {
    key: "value"
    value {
      tensor {
        dtype: DT_FLOAT
        tensor_shape {
        }
        float_val: 0.05103103816509247
      }
    }
  }
}
node {
  name: "FirstStageFeatureExtractor/InceptionV2/Conv2d_2c_3x3/weights/Initializer/random_uniform/RandomUniform"
  op: "RandomUniform"
  input: "FirstStageFeatureExtractor/InceptionV2/Conv2d_2c_3x3/weights/Initializer/random_uniform/shape"
  attr {
    key: "T"
    value {
      type: DT_INT32
    }
  }
  attr {
    key: "_class"
    value {
      list {
        s: "loc:@FirstStageFeatureExtractor/InceptionV2/Conv2d_2c_3x3/weights"
      }
    }
  }
  attr {
    key: "_output_shapes"
    value {
      list {
        shape {
          dim {
            size: 3
          }
          dim {
            size: 3
          }
          dim {
            size: 64
          }
          dim {
            size: 192
          }
        }
      }
    }
  }
  attr {
    key: "dtype"
    value {
      type: DT_FLOAT
    }
  }
  attr {
    key: "seed"
    value {
      i: 0
    }
  }
  attr {
    key: "seed2"
    value {
      i: 0
    }
  }
}
node {
  name: "FirstStageFeatureExtractor/InceptionV2/Conv2d_2c_3x3/weights/Initializer/random_uniform/sub"
  op: "Sub"
  input: "FirstStageFeatureExtractor/InceptionV2/Conv2d_2c_3x3/weights/Initializer/random_uniform/max"
  input: "FirstStageFeatureExtractor/InceptionV2/Conv2d_2c_3x3/weights/Initializer/random_uniform/min"
  attr {
    key: "T"
    value {
      type: DT_FLOAT
    }
  }
  attr {
    key: "_class"
    value {
      list {
        s: "loc:@FirstStageFeatureExtractor/InceptionV2/Conv2d_2c_3x3/weights"
      }
    }
  }
  attr {
    key: "_output_shapes"
    value {
      list {
        shape {
        }
      }
    }
  }
}
node {
  name: "FirstStageFeatureExtractor/InceptionV2/Conv2d_2c_3x3/weights/Initializer/random_uniform/mul"
  op: "Mul"
  input: "FirstStageFeatureExtractor/InceptionV2/Conv2d_2c_3x3/weights/Initializer/random_uniform/RandomUniform"
  input: "FirstStageFeatureExtractor/InceptionV2/Conv2d_2c_3x3/weights/Initializer/random_uniform/sub"
  attr {
    key: "T"
    value {
      type: DT_FLOAT
    }
  }
  attr {
    key: "_class"
    value {
      list {
        s: "loc:@FirstStageFeatureExtractor/InceptionV2/Conv2d_2c_3x3/weights"
      }
    }
  }
  attr {
    key: "_output_shapes"
    value {
      list {
        shape {
          dim {
            size: 3
          }
          dim {
            size: 3
          }
          dim {
            size: 64
          }
          dim {
            size: 192
          }
        }
      }
    }
  }
}
node {
  name: "FirstStageFeatureExtractor/InceptionV2/Conv2d_2c_3x3/weights/Initializer/random_uniform"
  op: "Add"
  input: "FirstStageFeatureExtractor/InceptionV2/Conv2d_2c_3x3/weights/Initializer/random_uniform/mul"
  input: "FirstStageFeatureExtractor/InceptionV2/Conv2d_2c_3x3/weights/Initializer/random_uniform/min"
  attr {
    key: "T"
    value {
      type: DT_FLOAT
    }
  }
  attr {
    key: "_class"
    value {
      list {
        s: "loc:@FirstStageFeatureExtractor/InceptionV2/Conv2d_2c_3x3/weights"
      }
    }
  }
  attr {
    key: "_output_shapes"
    value {
      list {
        shape {
          dim {
            size: 3
          }
          dim {
            size: 3
          }
          dim {
            size: 64
          }
          dim {
            size: 192
          }
        }
      }
    }
  }
}
node {
  name: "FirstStageFeatureExtractor/InceptionV2/Conv2d_2c_3x3/weights"
  op: "VariableV2"
  device: "/device:CPU:0"
  attr {
    key: "_class"
    value {
      list {
        s: "loc:@FirstStageFeatureExtractor/InceptionV2/Conv2d_2c_3x3/weights"
      }
    }
  }
  attr {
    key: "_output_shapes"
    value {
      list {
        shape {
          dim {
            size: 3
          }
          dim {
            size: 3
          }
          dim {
            size: 64
          }
          dim {
            size: 192
          }
        }
      }
    }
  }
  attr {
    key: "container"
    value {
      s: ""
    }
  }
  attr {
    key: "dtype"
    value {
      type: DT_FLOAT
    }
  }
  attr {
    key: "shape"
    value {
      shape {
        dim {
          size: 3
        }
        dim {
          size: 3
        }
        dim {
          size: 64
        }
        dim {
          size: 192
        }
      }
    }
  }
  attr {
    key: "shared_name"
    value {
      s: ""
    }
  }
}
node {
  name: "FirstStageFeatureExtractor/InceptionV2/Conv2d_2c_3x3/weights/Assign"
  op: "Assign"
  input: "FirstStageFeatureExtractor/InceptionV2/Conv2d_2c_3x3/weights"
  input: "FirstStageFeatureExtractor/InceptionV2/Conv2d_2c_3x3/weights/Initializer/random_uniform"
  device: "/device:CPU:0"
  attr {
    key: "T"
    value {
      type: DT_FLOAT
    }
  }
  attr {
    key: "_class"
    value {
      list {
        s: "loc:@FirstStageFeatureExtractor/InceptionV2/Conv2d_2c_3x3/weights"
      }
    }
  }
  attr {
    key: "_output_shapes"
    value {
      list {
        shape {
          dim {
            size: 3
          }
          dim {
            size: 3
          }
          dim {
            size: 64
          }
          dim {
            size: 192
          }
        }
      }
    }
  }
  attr {
    key: "use_locking"
    value {
      b: true
    }
  }
  attr {
    key: "validate_shape"
    value {
      b: true
    }
  }
}
node {
  name: "FirstStageFeatureExtractor/InceptionV2/Conv2d_2c_3x3/weights/read"
  op: "Identity"
  input: "FirstStageFeatureExtractor/InceptionV2/Conv2d_2c_3x3/weights"
  device: "/device:CPU:0"
  attr {
    key: "T"
    value {
      type: DT_FLOAT
    }
  }
  attr {
    key: "_class"
    value {
      list {
        s: "loc:@FirstStageFeatureExtractor/InceptionV2/Conv2d_2c_3x3/weights"
      }
    }
  }
  attr {
    key: "_output_shapes"
    value {
      list {
        shape {
          dim {
            size: 3
          }
          dim {
            size: 3
          }
          dim {
            size: 64
          }
          dim {
            size: 192
          }
        }
      }
    }
  }
}
node {
  name: "FirstStageFeatureExtractor/InceptionV2/InceptionV2/Conv2d_2c_3x3/dilation_rate"
  op: "Const"
  input: "^FirstStageFeatureExtractor/Assert/Assert"
  device: "/device:GPU:0"
  attr {
    key: "_output_shapes"
    value {
      list {
        shape {
          dim {
            size: 2
          }
        }
      }
    }
  }
  attr {
    key: "dtype"
    value {
      type: DT_INT32
    }
  }
  attr {
    key: "value"
    value {
      tensor {
        dtype: DT_INT32
        tensor_shape {
          dim {
            size: 2
          }
        }
        tensor_content: "\001\000\000\000\001\000\000\000"
      }
    }
  }
}
node {
  name: "FirstStageFeatureExtractor/InceptionV2/InceptionV2/Conv2d_2c_3x3/Conv2D"
  op: "Conv2D"
  input: "FirstStageFeatureExtractor/InceptionV2/InceptionV2/Conv2d_2b_1x1/Relu"
  input: "FirstStageFeatureExtractor/InceptionV2/Conv2d_2c_3x3/weights/read"
  device: "/device:GPU:0"
  attr {
    key: "T"
    value {
      type: DT_FLOAT
    }
  }
  attr {
    key: "_output_shapes"
    value {
      list {
        shape {
          dim {
            size: 1
          }
          dim {
            size: -1
          }
          dim {
            size: -1
          }
          dim {
            size: 192
          }
        }
      }
    }
  }
  attr {
    key: "data_format"
    value {
      s: "NHWC"
    }
  }
  attr {
    key: "dilations"
    value {
      list {
        i: 1
        i: 1
        i: 1
        i: 1
      }
    }
  }
  attr {
    key: "explicit_paddings"
    value {
      list {
      }
    }
  }
  attr {
    key: "padding"
    value {
      s: "SAME"
    }
  }
  attr {
    key: "strides"
    value {
      list {
        i: 1
        i: 1
        i: 1
        i: 1
      }
    }
  }
  attr {
    key: "use_cudnn_on_gpu"
    value {
      b: true
    }
  }
}
node {
  name: "FirstStageFeatureExtractor/InceptionV2/Conv2d_2c_3x3/BatchNorm/gamma/Initializer/ones"
  op: "Const"
  attr {
    key: "_class"
    value {
      list {
        s: "loc:@FirstStageFeatureExtractor/InceptionV2/Conv2d_2c_3x3/BatchNorm/gamma"
      }
    }
  }
  attr {
    key: "_output_shapes"
    value {
      list {
        shape {
          dim {
            size: 192
          }
        }
      }
    }
  }
  attr {
    key: "dtype"
    value {
      type: DT_FLOAT
    }
  }
  attr {
    key: "value"
    value {
      tensor {
        dtype: DT_FLOAT
        tensor_shape {
          dim {
            size: 192
          }
        }
        float_val: 1.0
      }
    }
  }
}
node {
  name: "FirstStageFeatureExtractor/InceptionV2/Conv2d_2c_3x3/BatchNorm/gamma"
  op: "VariableV2"
  device: "/device:CPU:0"
  attr {
    key: "_class"
    value {
      list {
        s: "loc:@FirstStageFeatureExtractor/InceptionV2/Conv2d_2c_3x3/BatchNorm/gamma"
      }
    }
  }
  attr {
    key: "_output_shapes"
    value {
      list {
        shape {
          dim {
            size: 192
          }
        }
      }
    }
  }
  attr {
    key: "container"
    value {
      s: ""
    }
  }
  attr {
    key: "dtype"
    value {
      type: DT_FLOAT
    }
  }
  attr {
    key: "shape"
    value {
      shape {
        dim {
          size: 192
        }
      }
    }
  }
  attr {
    key: "shared_name"
    value {
      s: ""
    }
  }
}
node {
  name: "FirstStageFeatureExtractor/InceptionV2/Conv2d_2c_3x3/BatchNorm/gamma/Assign"
  op: "Assign"
  input: "FirstStageFeatureExtractor/InceptionV2/Conv2d_2c_3x3/BatchNorm/gamma"
  input: "FirstStageFeatureExtractor/InceptionV2/Conv2d_2c_3x3/BatchNorm/gamma/Initializer/ones"
  device: "/device:CPU:0"
  attr {
    key: "T"
    value {
      type: DT_FLOAT
    }
  }
  attr {
    key: "_class"
    value {
      list {
        s: "loc:@FirstStageFeatureExtractor/InceptionV2/Conv2d_2c_3x3/BatchNorm/gamma"
      }
    }
  }
  attr {
    key: "_output_shapes"
    value {
      list {
        shape {
          dim {
            size: 192
          }
        }
      }
    }
  }
  attr {
    key: "use_locking"
    value {
      b: true
    }
  }
  attr {
    key: "validate_shape"
    value {
      b: true
    }
  }
}
node {
  name: "FirstStageFeatureExtractor/InceptionV2/Conv2d_2c_3x3/BatchNorm/gamma/read"
  op: "Identity"
  input: "FirstStageFeatureExtractor/InceptionV2/Conv2d_2c_3x3/BatchNorm/gamma"
  device: "/device:CPU:0"
  attr {
    key: "T"
    value {
      type: DT_FLOAT
    }
  }
  attr {
    key: "_class"
    value {
      list {
        s: "loc:@FirstStageFeatureExtractor/InceptionV2/Conv2d_2c_3x3/BatchNorm/gamma"
      }
    }
  }
  attr {
    key: "_output_shapes"
    value {
      list {
        shape {
          dim {
            size: 192
          }
        }
      }
    }
  }
}
node {
  name: "FirstStageFeatureExtractor/InceptionV2/Conv2d_2c_3x3/BatchNorm/beta/Initializer/zeros"
  op: "Const"
  attr {
    key: "_class"
    value {
      list {
        s: "loc:@FirstStageFeatureExtractor/InceptionV2/Conv2d_2c_3x3/BatchNorm/beta"
      }
    }
  }
  attr {
    key: "_output_shapes"
    value {
      list {
        shape {
          dim {
            size: 192
          }
        }
      }
    }
  }
  attr {
    key: "dtype"
    value {
      type: DT_FLOAT
    }
  }
  attr {
    key: "value"
    value {
      tensor {
        dtype: DT_FLOAT
        tensor_shape {
          dim {
            size: 192
          }
        }
        float_val: 0.0
      }
    }
  }
}
node {
  name: "FirstStageFeatureExtractor/InceptionV2/Conv2d_2c_3x3/BatchNorm/beta"
  op: "VariableV2"
  device: "/device:CPU:0"
  attr {
    key: "_class"
    value {
      list {
        s: "loc:@FirstStageFeatureExtractor/InceptionV2/Conv2d_2c_3x3/BatchNorm/beta"
      }
    }
  }
  attr {
    key: "_output_shapes"
    value {
      list {
        shape {
          dim {
            size: 192
          }
        }
      }
    }
  }
  attr {
    key: "container"
    value {
      s: ""
    }
  }
  attr {
    key: "dtype"
    value {
      type: DT_FLOAT
    }
  }
  attr {
    key: "shape"
    value {
      shape {
        dim {
          size: 192
        }
      }
    }
  }
  attr {
    key: "shared_name"
    value {
      s: ""
    }
  }
}
node {
  name: "FirstStageFeatureExtractor/InceptionV2/Conv2d_2c_3x3/BatchNorm/beta/Assign"
  op: "Assign"
  input: "FirstStageFeatureExtractor/InceptionV2/Conv2d_2c_3x3/BatchNorm/beta"
  input: "FirstStageFeatureExtractor/InceptionV2/Conv2d_2c_3x3/BatchNorm/beta/Initializer/zeros"
  device: "/device:CPU:0"
  attr {
    key: "T"
    value {
      type: DT_FLOAT
    }
  }
  attr {
    key: "_class"
    value {
      list {
        s: "loc:@FirstStageFeatureExtractor/InceptionV2/Conv2d_2c_3x3/BatchNorm/beta"
      }
    }
  }
  attr {
    key: "_output_shapes"
    value {
      list {
        shape {
          dim {
            size: 192
          }
        }
      }
    }
  }
  attr {
    key: "use_locking"
    value {
      b: true
    }
  }
  attr {
    key: "validate_shape"
    value {
      b: true
    }
  }
}
node {
  name: "FirstStageFeatureExtractor/InceptionV2/Conv2d_2c_3x3/BatchNorm/beta/read"
  op: "Identity"
  input: "FirstStageFeatureExtractor/InceptionV2/Conv2d_2c_3x3/BatchNorm/beta"
  device: "/device:CPU:0"
  attr {
    key: "T"
    value {
      type: DT_FLOAT
    }
  }
  attr {
    key: "_class"
    value {
      list {
        s: "loc:@FirstStageFeatureExtractor/InceptionV2/Conv2d_2c_3x3/BatchNorm/beta"
      }
    }
  }
  attr {
    key: "_output_shapes"
    value {
      list {
        shape {
          dim {
            size: 192
          }
        }
      }
    }
  }
}
node {
  name: "FirstStageFeatureExtractor/InceptionV2/Conv2d_2c_3x3/BatchNorm/moving_mean/Initializer/zeros"
  op: "Const"
  attr {
    key: "_class"
    value {
      list {
        s: "loc:@FirstStageFeatureExtractor/InceptionV2/Conv2d_2c_3x3/BatchNorm/moving_mean"
      }
    }
  }
  attr {
    key: "_output_shapes"
    value {
      list {
        shape {
          dim {
            size: 192
          }
        }
      }
    }
  }
  attr {
    key: "dtype"
    value {
      type: DT_FLOAT
    }
  }
  attr {
    key: "value"
    value {
      tensor {
        dtype: DT_FLOAT
        tensor_shape {
          dim {
            size: 192
          }
        }
        float_val: 0.0
      }
    }
  }
}
node {
  name: "FirstStageFeatureExtractor/InceptionV2/Conv2d_2c_3x3/BatchNorm/moving_mean"
  op: "VariableV2"
  device: "/device:CPU:0"
  attr {
    key: "_class"
    value {
      list {
        s: "loc:@FirstStageFeatureExtractor/InceptionV2/Conv2d_2c_3x3/BatchNorm/moving_mean"
      }
    }
  }
  attr {
    key: "_output_shapes"
    value {
      list {
        shape {
          dim {
            size: 192
          }
        }
      }
    }
  }
  attr {
    key: "container"
    value {
      s: ""
    }
  }
  attr {
    key: "dtype"
    value {
      type: DT_FLOAT
    }
  }
  attr {
    key: "shape"
    value {
      shape {
        dim {
          size: 192
        }
      }
    }
  }
  attr {
    key: "shared_name"
    value {
      s: ""
    }
  }
}
node {
  name: "FirstStageFeatureExtractor/InceptionV2/Conv2d_2c_3x3/BatchNorm/moving_mean/Assign"
  op: "Assign"
  input: "FirstStageFeatureExtractor/InceptionV2/Conv2d_2c_3x3/BatchNorm/moving_mean"
  input: "FirstStageFeatureExtractor/InceptionV2/Conv2d_2c_3x3/BatchNorm/moving_mean/Initializer/zeros"
  device: "/device:CPU:0"
  attr {
    key: "T"
    value {
      type: DT_FLOAT
    }
  }
  attr {
    key: "_class"
    value {
      list {
        s: "loc:@FirstStageFeatureExtractor/InceptionV2/Conv2d_2c_3x3/BatchNorm/moving_mean"
      }
    }
  }
  attr {
    key: "_output_shapes"
    value {
      list {
        shape {
          dim {
            size: 192
          }
        }
      }
    }
  }
  attr {
    key: "use_locking"
    value {
      b: true
    }
  }
  attr {
    key: "validate_shape"
    value {
      b: true
    }
  }
}
node {
  name: "FirstStageFeatureExtractor/InceptionV2/Conv2d_2c_3x3/BatchNorm/moving_mean/read"
  op: "Identity"
  input: "FirstStageFeatureExtractor/InceptionV2/Conv2d_2c_3x3/BatchNorm/moving_mean"
  device: "/device:CPU:0"
  attr {
    key: "T"
    value {
      type: DT_FLOAT
    }
  }
  attr {
    key: "_class"
    value {
      list {
        s: "loc:@FirstStageFeatureExtractor/InceptionV2/Conv2d_2c_3x3/BatchNorm/moving_mean"
      }
    }
  }
  attr {
    key: "_output_shapes"
    value {
      list {
        shape {
          dim {
            size: 192
          }
        }
      }
    }
  }
}
node {
  name: "FirstStageFeatureExtractor/InceptionV2/Conv2d_2c_3x3/BatchNorm/moving_variance/Initializer/ones"
  op: "Const"
  attr {
    key: "_class"
    value {
      list {
        s: "loc:@FirstStageFeatureExtractor/InceptionV2/Conv2d_2c_3x3/BatchNorm/moving_variance"
      }
    }
  }
  attr {
    key: "_output_shapes"
    value {
      list {
        shape {
          dim {
            size: 192
          }
        }
      }
    }
  }
  attr {
    key: "dtype"
    value {
      type: DT_FLOAT
    }
  }
  attr {
    key: "value"
    value {
      tensor {
        dtype: DT_FLOAT
        tensor_shape {
          dim {
            size: 192
          }
        }
        float_val: 1.0
      }
    }
  }
}
node {
  name: "FirstStageFeatureExtractor/InceptionV2/Conv2d_2c_3x3/BatchNorm/moving_variance"
  op: "VariableV2"
  device: "/device:CPU:0"
  attr {
    key: "_class"
    value {
      list {
        s: "loc:@FirstStageFeatureExtractor/InceptionV2/Conv2d_2c_3x3/BatchNorm/moving_variance"
      }
    }
  }
  attr {
    key: "_output_shapes"
    value {
      list {
        shape {
          dim {
            size: 192
          }
        }
      }
    }
  }
  attr {
    key: "container"
    value {
      s: ""
    }
  }
  attr {
    key: "dtype"
    value {
      type: DT_FLOAT
    }
  }
  attr {
    key: "shape"
    value {
      shape {
        dim {
          size: 192
        }
      }
    }
  }
  attr {
    key: "shared_name"
    value {
      s: ""
    }
  }
}
node {
  name: "FirstStageFeatureExtractor/InceptionV2/Conv2d_2c_3x3/BatchNorm/moving_variance/Assign"
  op: "Assign"
  input: "FirstStageFeatureExtractor/InceptionV2/Conv2d_2c_3x3/BatchNorm/moving_variance"
  input: "FirstStageFeatureExtractor/InceptionV2/Conv2d_2c_3x3/BatchNorm/moving_variance/Initializer/ones"
  device: "/device:CPU:0"
  attr {
    key: "T"
    value {
      type: DT_FLOAT
    }
  }
  attr {
    key: "_class"
    value {
      list {
        s: "loc:@FirstStageFeatureExtractor/InceptionV2/Conv2d_2c_3x3/BatchNorm/moving_variance"
      }
    }
  }
  attr {
    key: "_output_shapes"
    value {
      list {
        shape {
          dim {
            size: 192
          }
        }
      }
    }
  }
  attr {
    key: "use_locking"
    value {
      b: true
    }
  }
  attr {
    key: "validate_shape"
    value {
      b: true
    }
  }
}
node {
  name: "FirstStageFeatureExtractor/InceptionV2/Conv2d_2c_3x3/BatchNorm/moving_variance/read"
  op: "Identity"
  input: "FirstStageFeatureExtractor/InceptionV2/Conv2d_2c_3x3/BatchNorm/moving_variance"
  device: "/device:CPU:0"
  attr {
    key: "T"
    value {
      type: DT_FLOAT
    }
  }
  attr {
    key: "_class"
    value {
      list {
        s: "loc:@FirstStageFeatureExtractor/InceptionV2/Conv2d_2c_3x3/BatchNorm/moving_variance"
      }
    }
  }
  attr {
    key: "_output_shapes"
    value {
      list {
        shape {
          dim {
            size: 192
          }
        }
      }
    }
  }
}
node {
  name: "FirstStageFeatureExtractor/InceptionV2/InceptionV2/Conv2d_2c_3x3/BatchNorm/FusedBatchNorm"
  op: "FusedBatchNorm"
  input: "FirstStageFeatureExtractor/InceptionV2/InceptionV2/Conv2d_2c_3x3/Conv2D"
  input: "FirstStageFeatureExtractor/InceptionV2/Conv2d_2c_3x3/BatchNorm/gamma/read"
  input: "FirstStageFeatureExtractor/InceptionV2/Conv2d_2c_3x3/BatchNorm/beta/read"
  input: "FirstStageFeatureExtractor/InceptionV2/Conv2d_2c_3x3/BatchNorm/moving_mean/read"
  input: "FirstStageFeatureExtractor/InceptionV2/Conv2d_2c_3x3/BatchNorm/moving_variance/read"
  device: "/device:GPU:0"
  attr {
    key: "T"
    value {
      type: DT_FLOAT
    }
  }
  attr {
    key: "_output_shapes"
    value {
      list {
        shape {
          dim {
            size: 1
          }
          dim {
            size: -1
          }
          dim {
            size: -1
          }
          dim {
            size: 192
          }
        }
        shape {
          dim {
            size: 192
          }
        }
        shape {
          dim {
            size: 192
          }
        }
        shape {
          dim {
            size: 192
          }
        }
        shape {
          dim {
            size: 192
          }
        }
      }
    }
  }
  attr {
    key: "data_format"
    value {
      s: "NHWC"
    }
  }
  attr {
    key: "epsilon"
    value {
      f: 0.0010000000474974513
    }
  }
  attr {
    key: "is_training"
    value {
      b: false
    }
  }
}
node {
  name: "FirstStageFeatureExtractor/InceptionV2/InceptionV2/Conv2d_2c_3x3/BatchNorm/Const"
  op: "Const"
  input: "^FirstStageFeatureExtractor/Assert/Assert"
  device: "/device:GPU:0"
  attr {
    key: "_output_shapes"
    value {
      list {
        shape {
        }
      }
    }
  }
  attr {
    key: "dtype"
    value {
      type: DT_FLOAT
    }
  }
  attr {
    key: "value"
    value {
      tensor {
        dtype: DT_FLOAT
        tensor_shape {
        }
        float_val: 0.9997000098228455
      }
    }
  }
}
node {
  name: "FirstStageFeatureExtractor/InceptionV2/InceptionV2/Conv2d_2c_3x3/Relu"
  op: "Relu"
  input: "FirstStageFeatureExtractor/InceptionV2/InceptionV2/Conv2d_2c_3x3/BatchNorm/FusedBatchNorm"
  device: "/device:GPU:0"
  attr {
    key: "T"
    value {
      type: DT_FLOAT
    }
  }
  attr {
    key: "_output_shapes"
    value {
      list {
        shape {
          dim {
            size: 1
          }
          dim {
            size: -1
          }
          dim {
            size: -1
          }
          dim {
            size: 192
          }
        }
      }
    }
  }
}
node {
  name: "FirstStageFeatureExtractor/InceptionV2/InceptionV2/MaxPool_3a_3x3/MaxPool"
  op: "MaxPool"
  input: "FirstStageFeatureExtractor/InceptionV2/InceptionV2/Conv2d_2c_3x3/Relu"
  device: "/device:GPU:0"
  attr {
    key: "T"
    value {
      type: DT_FLOAT
    }
  }
  attr {
    key: "_output_shapes"
    value {
      list {
        shape {
          dim {
            size: 1
          }
          dim {
            size: -1
          }
          dim {
            size: -1
          }
          dim {
            size: 192
          }
        }
      }
    }
  }
  attr {
    key: "data_format"
    value {
      s: "NHWC"
    }
  }
  attr {
    key: "ksize"
    value {
      list {
        i: 1
        i: 3
        i: 3
        i: 1
      }
    }
  }
  attr {
    key: "padding"
    value {
      s: "SAME"
    }
  }
  attr {
    key: "strides"
    value {
      list {
        i: 1
        i: 2
        i: 2
        i: 1
      }
    }
  }
}
node {
  name: "FirstStageFeatureExtractor/InceptionV2/Mixed_3b/Branch_0/Conv2d_0a_1x1/weights/Initializer/random_uniform/shape"
  op: "Const"
  attr {
    key: "_class"
    value {
      list {
        s: "loc:@FirstStageFeatureExtractor/InceptionV2/Mixed_3b/Branch_0/Conv2d_0a_1x1/weights"
      }
    }
  }
  attr {
    key: "_output_shapes"
    value {
      list {
        shape {
          dim {
            size: 4
          }
        }
      }
    }
  }
  attr {
    key: "dtype"
    value {
      type: DT_INT32
    }
  }
  attr {
    key: "value"
    value {
      tensor {
        dtype: DT_INT32
        tensor_shape {
          dim {
            size: 4
          }
        }
        tensor_content: "\001\000\000\000\001\000\000\000\300\000\000\000@\000\000\000"
      }
    }
  }
}
node {
  name: "FirstStageFeatureExtractor/InceptionV2/Mixed_3b/Branch_0/Conv2d_0a_1x1/weights/Initializer/random_uniform/min"
  op: "Const"
  attr {
    key: "_class"
    value {
      list {
        s: "loc:@FirstStageFeatureExtractor/InceptionV2/Mixed_3b/Branch_0/Conv2d_0a_1x1/weights"
      }
    }
  }
  attr {
    key: "_output_shapes"
    value {
      list {
        shape {
        }
      }
    }
  }
  attr {
    key: "dtype"
    value {
      type: DT_FLOAT
    }
  }
  attr {
    key: "value"
    value {
      tensor {
        dtype: DT_FLOAT
        tensor_shape {
        }
        float_val: -0.1530931144952774
      }
    }
  }
}
node {
  name: "FirstStageFeatureExtractor/InceptionV2/Mixed_3b/Branch_0/Conv2d_0a_1x1/weights/Initializer/random_uniform/max"
  op: "Const"
  attr {
    key: "_class"
    value {
      list {
        s: "loc:@FirstStageFeatureExtractor/InceptionV2/Mixed_3b/Branch_0/Conv2d_0a_1x1/weights"
      }
    }
  }
  attr {
    key: "_output_shapes"
    value {
      list {
        shape {
        }
      }
    }
  }
  attr {
    key: "dtype"
    value {
      type: DT_FLOAT
    }
  }
  attr {
    key: "value"
    value {
      tensor {
        dtype: DT_FLOAT
        tensor_shape {
        }
        float_val: 0.1530931144952774
      }
    }
  }
}
node {
  name: "FirstStageFeatureExtractor/InceptionV2/Mixed_3b/Branch_0/Conv2d_0a_1x1/weights/Initializer/random_uniform/RandomUniform"
  op: "RandomUniform"
  input: "FirstStageFeatureExtractor/InceptionV2/Mixed_3b/Branch_0/Conv2d_0a_1x1/weights/Initializer/random_uniform/shape"
  attr {
    key: "T"
    value {
      type: DT_INT32
    }
  }
  attr {
    key: "_class"
    value {
      list {
        s: "loc:@FirstStageFeatureExtractor/InceptionV2/Mixed_3b/Branch_0/Conv2d_0a_1x1/weights"
      }
    }
  }
  attr {
    key: "_output_shapes"
    value {
      list {
        shape {
          dim {
            size: 1
          }
          dim {
            size: 1
          }
          dim {
            size: 192
          }
          dim {
            size: 64
          }
        }
      }
    }
  }
  attr {
    key: "dtype"
    value {
      type: DT_FLOAT
    }
  }
  attr {
    key: "seed"
    value {
      i: 0
    }
  }
  attr {
    key: "seed2"
    value {
      i: 0
    }
  }
}
node {
  name: "FirstStageFeatureExtractor/InceptionV2/Mixed_3b/Branch_0/Conv2d_0a_1x1/weights/Initializer/random_uniform/sub"
  op: "Sub"
  input: "FirstStageFeatureExtractor/InceptionV2/Mixed_3b/Branch_0/Conv2d_0a_1x1/weights/Initializer/random_uniform/max"
  input: "FirstStageFeatureExtractor/InceptionV2/Mixed_3b/Branch_0/Conv2d_0a_1x1/weights/Initializer/random_uniform/min"
  attr {
    key: "T"
    value {
      type: DT_FLOAT
    }
  }
  attr {
    key: "_class"
    value {
      list {
        s: "loc:@FirstStageFeatureExtractor/InceptionV2/Mixed_3b/Branch_0/Conv2d_0a_1x1/weights"
      }
    }
  }
  attr {
    key: "_output_shapes"
    value {
      list {
        shape {
        }
      }
    }
  }
}
node {
  name: "FirstStageFeatureExtractor/InceptionV2/Mixed_3b/Branch_0/Conv2d_0a_1x1/weights/Initializer/random_uniform/mul"
  op: "Mul"
  input: "FirstStageFeatureExtractor/InceptionV2/Mixed_3b/Branch_0/Conv2d_0a_1x1/weights/Initializer/random_uniform/RandomUniform"
  input: "FirstStageFeatureExtractor/InceptionV2/Mixed_3b/Branch_0/Conv2d_0a_1x1/weights/Initializer/random_uniform/sub"
  attr {
    key: "T"
    value {
      type: DT_FLOAT
    }
  }
  attr {
    key: "_class"
    value {
      list {
        s: "loc:@FirstStageFeatureExtractor/InceptionV2/Mixed_3b/Branch_0/Conv2d_0a_1x1/weights"
      }
    }
  }
  attr {
    key: "_output_shapes"
    value {
      list {
        shape {
          dim {
            size: 1
          }
          dim {
            size: 1
          }
          dim {
            size: 192
          }
          dim {
            size: 64
          }
        }
      }
    }
  }
}
node {
  name: "FirstStageFeatureExtractor/InceptionV2/Mixed_3b/Branch_0/Conv2d_0a_1x1/weights/Initializer/random_uniform"
  op: "Add"
  input: "FirstStageFeatureExtractor/InceptionV2/Mixed_3b/Branch_0/Conv2d_0a_1x1/weights/Initializer/random_uniform/mul"
  input: "FirstStageFeatureExtractor/InceptionV2/Mixed_3b/Branch_0/Conv2d_0a_1x1/weights/Initializer/random_uniform/min"
  attr {
    key: "T"
    value {
      type: DT_FLOAT
    }
  }
  attr {
    key: "_class"
    value {
      list {
        s: "loc:@FirstStageFeatureExtractor/InceptionV2/Mixed_3b/Branch_0/Conv2d_0a_1x1/weights"
      }
    }
  }
  attr {
    key: "_output_shapes"
    value {
      list {
        shape {
          dim {
            size: 1
          }
          dim {
            size: 1
          }
          dim {
            size: 192
          }
          dim {
            size: 64
          }
        }
      }
    }
  }
}
node {
  name: "FirstStageFeatureExtractor/InceptionV2/Mixed_3b/Branch_0/Conv2d_0a_1x1/weights"
  op: "VariableV2"
  device: "/device:CPU:0"
  attr {
    key: "_class"
    value {
      list {
        s: "loc:@FirstStageFeatureExtractor/InceptionV2/Mixed_3b/Branch_0/Conv2d_0a_1x1/weights"
      }
    }
  }
  attr {
    key: "_output_shapes"
    value {
      list {
        shape {
          dim {
            size: 1
          }
          dim {
            size: 1
          }
          dim {
            size: 192
          }
          dim {
            size: 64
          }
        }
      }
    }
  }
  attr {
    key: "container"
    value {
      s: ""
    }
  }
  attr {
    key: "dtype"
    value {
      type: DT_FLOAT
    }
  }
  attr {
    key: "shape"
    value {
      shape {
        dim {
          size: 1
        }
        dim {
          size: 1
        }
        dim {
          size: 192
        }
        dim {
          size: 64
        }
      }
    }
  }
  attr {
    key: "shared_name"
    value {
      s: ""
    }
  }
}
node {
  name: "FirstStageFeatureExtractor/InceptionV2/Mixed_3b/Branch_0/Conv2d_0a_1x1/weights/Assign"
  op: "Assign"
  input: "FirstStageFeatureExtractor/InceptionV2/Mixed_3b/Branch_0/Conv2d_0a_1x1/weights"
  input: "FirstStageFeatureExtractor/InceptionV2/Mixed_3b/Branch_0/Conv2d_0a_1x1/weights/Initializer/random_uniform"
  device: "/device:CPU:0"
  attr {
    key: "T"
    value {
      type: DT_FLOAT
    }
  }
  attr {
    key: "_class"
    value {
      list {
        s: "loc:@FirstStageFeatureExtractor/InceptionV2/Mixed_3b/Branch_0/Conv2d_0a_1x1/weights"
      }
    }
  }
  attr {
    key: "_output_shapes"
    value {
      list {
        shape {
          dim {
            size: 1
          }
          dim {
            size: 1
          }
          dim {
            size: 192
          }
          dim {
            size: 64
          }
        }
      }
    }
  }
  attr {
    key: "use_locking"
    value {
      b: true
    }
  }
  attr {
    key: "validate_shape"
    value {
      b: true
    }
  }
}
node {
  name: "FirstStageFeatureExtractor/InceptionV2/Mixed_3b/Branch_0/Conv2d_0a_1x1/weights/read"
  op: "Identity"
  input: "FirstStageFeatureExtractor/InceptionV2/Mixed_3b/Branch_0/Conv2d_0a_1x1/weights"
  device: "/device:CPU:0"
  attr {
    key: "T"
    value {
      type: DT_FLOAT
    }
  }
  attr {
    key: "_class"
    value {
      list {
        s: "loc:@FirstStageFeatureExtractor/InceptionV2/Mixed_3b/Branch_0/Conv2d_0a_1x1/weights"
      }
    }
  }
  attr {
    key: "_output_shapes"
    value {
      list {
        shape {
          dim {
            size: 1
          }
          dim {
            size: 1
          }
          dim {
            size: 192
          }
          dim {
            size: 64
          }
        }
      }
    }
  }
}
node {
  name: "FirstStageFeatureExtractor/InceptionV2/InceptionV2/Mixed_3b/Branch_0/Conv2d_0a_1x1/dilation_rate"
  op: "Const"
  input: "^FirstStageFeatureExtractor/Assert/Assert"
  device: "/device:GPU:0"
  attr {
    key: "_output_shapes"
    value {
      list {
        shape {
          dim {
            size: 2
          }
        }
      }
    }
  }
  attr {
    key: "dtype"
    value {
      type: DT_INT32
    }
  }
  attr {
    key: "value"
    value {
      tensor {
        dtype: DT_INT32
        tensor_shape {
          dim {
            size: 2
          }
        }
        tensor_content: "\001\000\000\000\001\000\000\000"
      }
    }
  }
}
node {
  name: "FirstStageFeatureExtractor/InceptionV2/InceptionV2/Mixed_3b/Branch_0/Conv2d_0a_1x1/Conv2D"
  op: "Conv2D"
  input: "FirstStageFeatureExtractor/InceptionV2/InceptionV2/MaxPool_3a_3x3/MaxPool"
  input: "FirstStageFeatureExtractor/InceptionV2/Mixed_3b/Branch_0/Conv2d_0a_1x1/weights/read"
  device: "/device:GPU:0"
  attr {
    key: "T"
    value {
      type: DT_FLOAT
    }
  }
  attr {
    key: "_output_shapes"
    value {
      list {
        shape {
          dim {
            size: 1
          }
          dim {
            size: -1
          }
          dim {
            size: -1
          }
          dim {
            size: 64
          }
        }
      }
    }
  }
  attr {
    key: "data_format"
    value {
      s: "NHWC"
    }
  }
  attr {
    key: "dilations"
    value {
      list {
        i: 1
        i: 1
        i: 1
        i: 1
      }
    }
  }
  attr {
    key: "explicit_paddings"
    value {
      list {
      }
    }
  }
  attr {
    key: "padding"
    value {
      s: "SAME"
    }
  }
  attr {
    key: "strides"
    value {
      list {
        i: 1
        i: 1
        i: 1
        i: 1
      }
    }
  }
  attr {
    key: "use_cudnn_on_gpu"
    value {
      b: true
    }
  }
}
node {
  name: "FirstStageFeatureExtractor/InceptionV2/Mixed_3b/Branch_0/Conv2d_0a_1x1/BatchNorm/gamma/Initializer/ones"
  op: "Const"
  attr {
    key: "_class"
    value {
      list {
        s: "loc:@FirstStageFeatureExtractor/InceptionV2/Mixed_3b/Branch_0/Conv2d_0a_1x1/BatchNorm/gamma"
      }
    }
  }
  attr {
    key: "_output_shapes"
    value {
      list {
        shape {
          dim {
            size: 64
          }
        }
      }
    }
  }
  attr {
    key: "dtype"
    value {
      type: DT_FLOAT
    }
  }
  attr {
    key: "value"
    value {
      tensor {
        dtype: DT_FLOAT
        tensor_shape {
          dim {
            size: 64
          }
        }
        float_val: 1.0
      }
    }
  }
}
node {
  name: "FirstStageFeatureExtractor/InceptionV2/Mixed_3b/Branch_0/Conv2d_0a_1x1/BatchNorm/gamma"
  op: "VariableV2"
  device: "/device:CPU:0"
  attr {
    key: "_class"
    value {
      list {
        s: "loc:@FirstStageFeatureExtractor/InceptionV2/Mixed_3b/Branch_0/Conv2d_0a_1x1/BatchNorm/gamma"
      }
    }
  }
  attr {
    key: "_output_shapes"
    value {
      list {
        shape {
          dim {
            size: 64
          }
        }
      }
    }
  }
  attr {
    key: "container"
    value {
      s: ""
    }
  }
  attr {
    key: "dtype"
    value {
      type: DT_FLOAT
    }
  }
  attr {
    key: "shape"
    value {
      shape {
        dim {
          size: 64
        }
      }
    }
  }
  attr {
    key: "shared_name"
    value {
      s: ""
    }
  }
}
node {
  name: "FirstStageFeatureExtractor/InceptionV2/Mixed_3b/Branch_0/Conv2d_0a_1x1/BatchNorm/gamma/Assign"
  op: "Assign"
  input: "FirstStageFeatureExtractor/InceptionV2/Mixed_3b/Branch_0/Conv2d_0a_1x1/BatchNorm/gamma"
  input: "FirstStageFeatureExtractor/InceptionV2/Mixed_3b/Branch_0/Conv2d_0a_1x1/BatchNorm/gamma/Initializer/ones"
  device: "/device:CPU:0"
  attr {
    key: "T"
    value {
      type: DT_FLOAT
    }
  }
  attr {
    key: "_class"
    value {
      list {
        s: "loc:@FirstStageFeatureExtractor/InceptionV2/Mixed_3b/Branch_0/Conv2d_0a_1x1/BatchNorm/gamma"
      }
    }
  }
  attr {
    key: "_output_shapes"
    value {
      list {
        shape {
          dim {
            size: 64
          }
        }
      }
    }
  }
  attr {
    key: "use_locking"
    value {
      b: true
    }
  }
  attr {
    key: "validate_shape"
    value {
      b: true
    }
  }
}
node {
  name: "FirstStageFeatureExtractor/InceptionV2/Mixed_3b/Branch_0/Conv2d_0a_1x1/BatchNorm/gamma/read"
  op: "Identity"
  input: "FirstStageFeatureExtractor/InceptionV2/Mixed_3b/Branch_0/Conv2d_0a_1x1/BatchNorm/gamma"
  device: "/device:CPU:0"
  attr {
    key: "T"
    value {
      type: DT_FLOAT
    }
  }
  attr {
    key: "_class"
    value {
      list {
        s: "loc:@FirstStageFeatureExtractor/InceptionV2/Mixed_3b/Branch_0/Conv2d_0a_1x1/BatchNorm/gamma"
      }
    }
  }
  attr {
    key: "_output_shapes"
    value {
      list {
        shape {
          dim {
            size: 64
          }
        }
      }
    }
  }
}
node {
  name: "FirstStageFeatureExtractor/InceptionV2/Mixed_3b/Branch_0/Conv2d_0a_1x1/BatchNorm/beta/Initializer/zeros"
  op: "Const"
  attr {
    key: "_class"
    value {
      list {
        s: "loc:@FirstStageFeatureExtractor/InceptionV2/Mixed_3b/Branch_0/Conv2d_0a_1x1/BatchNorm/beta"
      }
    }
  }
  attr {
    key: "_output_shapes"
    value {
      list {
        shape {
          dim {
            size: 64
          }
        }
      }
    }
  }
  attr {
    key: "dtype"
    value {
      type: DT_FLOAT
    }
  }
  attr {
    key: "value"
    value {
      tensor {
        dtype: DT_FLOAT
        tensor_shape {
          dim {
            size: 64
          }
        }
        float_val: 0.0
      }
    }
  }
}
node {
  name: "FirstStageFeatureExtractor/InceptionV2/Mixed_3b/Branch_0/Conv2d_0a_1x1/BatchNorm/beta"
  op: "VariableV2"
  device: "/device:CPU:0"
  attr {
    key: "_class"
    value {
      list {
        s: "loc:@FirstStageFeatureExtractor/InceptionV2/Mixed_3b/Branch_0/Conv2d_0a_1x1/BatchNorm/beta"
      }
    }
  }
  attr {
    key: "_output_shapes"
    value {
      list {
        shape {
          dim {
            size: 64
          }
        }
      }
    }
  }
  attr {
    key: "container"
    value {
      s: ""
    }
  }
  attr {
    key: "dtype"
    value {
      type: DT_FLOAT
    }
  }
  attr {
    key: "shape"
    value {
      shape {
        dim {
          size: 64
        }
      }
    }
  }
  attr {
    key: "shared_name"
    value {
      s: ""
    }
  }
}
node {
  name: "FirstStageFeatureExtractor/InceptionV2/Mixed_3b/Branch_0/Conv2d_0a_1x1/BatchNorm/beta/Assign"
  op: "Assign"
  input: "FirstStageFeatureExtractor/InceptionV2/Mixed_3b/Branch_0/Conv2d_0a_1x1/BatchNorm/beta"
  input: "FirstStageFeatureExtractor/InceptionV2/Mixed_3b/Branch_0/Conv2d_0a_1x1/BatchNorm/beta/Initializer/zeros"
  device: "/device:CPU:0"
  attr {
    key: "T"
    value {
      type: DT_FLOAT
    }
  }
  attr {
    key: "_class"
    value {
      list {
        s: "loc:@FirstStageFeatureExtractor/InceptionV2/Mixed_3b/Branch_0/Conv2d_0a_1x1/BatchNorm/beta"
      }
    }
  }
  attr {
    key: "_output_shapes"
    value {
      list {
        shape {
          dim {
            size: 64
          }
        }
      }
    }
  }
  attr {
    key: "use_locking"
    value {
      b: true
    }
  }
  attr {
    key: "validate_shape"
    value {
      b: true
    }
  }
}
node {
  name: "FirstStageFeatureExtractor/InceptionV2/Mixed_3b/Branch_0/Conv2d_0a_1x1/BatchNorm/beta/read"
  op: "Identity"
  input: "FirstStageFeatureExtractor/InceptionV2/Mixed_3b/Branch_0/Conv2d_0a_1x1/BatchNorm/beta"
  device: "/device:CPU:0"
  attr {
    key: "T"
    value {
      type: DT_FLOAT
    }
  }
  attr {
    key: "_class"
    value {
      list {
        s: "loc:@FirstStageFeatureExtractor/InceptionV2/Mixed_3b/Branch_0/Conv2d_0a_1x1/BatchNorm/beta"
      }
    }
  }
  attr {
    key: "_output_shapes"
    value {
      list {
        shape {
          dim {
            size: 64
          }
        }
      }
    }
  }
}
node {
  name: "FirstStageFeatureExtractor/InceptionV2/Mixed_3b/Branch_0/Conv2d_0a_1x1/BatchNorm/moving_mean/Initializer/zeros"
  op: "Const"
  attr {
    key: "_class"
    value {
      list {
        s: "loc:@FirstStageFeatureExtractor/InceptionV2/Mixed_3b/Branch_0/Conv2d_0a_1x1/BatchNorm/moving_mean"
      }
    }
  }
  attr {
    key: "_output_shapes"
    value {
      list {
        shape {
          dim {
            size: 64
          }
        }
      }
    }
  }
  attr {
    key: "dtype"
    value {
      type: DT_FLOAT
    }
  }
  attr {
    key: "value"
    value {
      tensor {
        dtype: DT_FLOAT
        tensor_shape {
          dim {
            size: 64
          }
        }
        float_val: 0.0
      }
    }
  }
}
node {
  name: "FirstStageFeatureExtractor/InceptionV2/Mixed_3b/Branch_0/Conv2d_0a_1x1/BatchNorm/moving_mean"
  op: "VariableV2"
  device: "/device:CPU:0"
  attr {
    key: "_class"
    value {
      list {
        s: "loc:@FirstStageFeatureExtractor/InceptionV2/Mixed_3b/Branch_0/Conv2d_0a_1x1/BatchNorm/moving_mean"
      }
    }
  }
  attr {
    key: "_output_shapes"
    value {
      list {
        shape {
          dim {
            size: 64
          }
        }
      }
    }
  }
  attr {
    key: "container"
    value {
      s: ""
    }
  }
  attr {
    key: "dtype"
    value {
      type: DT_FLOAT
    }
  }
  attr {
    key: "shape"
    value {
      shape {
        dim {
          size: 64
        }
      }
    }
  }
  attr {
    key: "shared_name"
    value {
      s: ""
    }
  }
}
node {
  name: "FirstStageFeatureExtractor/InceptionV2/Mixed_3b/Branch_0/Conv2d_0a_1x1/BatchNorm/moving_mean/Assign"
  op: "Assign"
  input: "FirstStageFeatureExtractor/InceptionV2/Mixed_3b/Branch_0/Conv2d_0a_1x1/BatchNorm/moving_mean"
  input: "FirstStageFeatureExtractor/InceptionV2/Mixed_3b/Branch_0/Conv2d_0a_1x1/BatchNorm/moving_mean/Initializer/zeros"
  device: "/device:CPU:0"
  attr {
    key: "T"
    value {
      type: DT_FLOAT
    }
  }
  attr {
    key: "_class"
    value {
      list {
        s: "loc:@FirstStageFeatureExtractor/InceptionV2/Mixed_3b/Branch_0/Conv2d_0a_1x1/BatchNorm/moving_mean"
      }
    }
  }
  attr {
    key: "_output_shapes"
    value {
      list {
        shape {
          dim {
            size: 64
          }
        }
      }
    }
  }
  attr {
    key: "use_locking"
    value {
      b: true
    }
  }
  attr {
    key: "validate_shape"
    value {
      b: true
    }
  }
}
node {
  name: "FirstStageFeatureExtractor/InceptionV2/Mixed_3b/Branch_0/Conv2d_0a_1x1/BatchNorm/moving_mean/read"
  op: "Identity"
  input: "FirstStageFeatureExtractor/InceptionV2/Mixed_3b/Branch_0/Conv2d_0a_1x1/BatchNorm/moving_mean"
  device: "/device:CPU:0"
  attr {
    key: "T"
    value {
      type: DT_FLOAT
    }
  }
  attr {
    key: "_class"
    value {
      list {
        s: "loc:@FirstStageFeatureExtractor/InceptionV2/Mixed_3b/Branch_0/Conv2d_0a_1x1/BatchNorm/moving_mean"
      }
    }
  }
  attr {
    key: "_output_shapes"
    value {
      list {
        shape {
          dim {
            size: 64
          }
        }
      }
    }
  }
}
node {
  name: "FirstStageFeatureExtractor/InceptionV2/Mixed_3b/Branch_0/Conv2d_0a_1x1/BatchNorm/moving_variance/Initializer/ones"
  op: "Const"
  attr {
    key: "_class"
    value {
      list {
        s: "loc:@FirstStageFeatureExtractor/InceptionV2/Mixed_3b/Branch_0/Conv2d_0a_1x1/BatchNorm/moving_variance"
      }
    }
  }
  attr {
    key: "_output_shapes"
    value {
      list {
        shape {
          dim {
            size: 64
          }
        }
      }
    }
  }
  attr {
    key: "dtype"
    value {
      type: DT_FLOAT
    }
  }
  attr {
    key: "value"
    value {
      tensor {
        dtype: DT_FLOAT
        tensor_shape {
          dim {
            size: 64
          }
        }
        float_val: 1.0
      }
    }
  }
}
node {
  name: "FirstStageFeatureExtractor/InceptionV2/Mixed_3b/Branch_0/Conv2d_0a_1x1/BatchNorm/moving_variance"
  op: "VariableV2"
  device: "/device:CPU:0"
  attr {
    key: "_class"
    value {
      list {
        s: "loc:@FirstStageFeatureExtractor/InceptionV2/Mixed_3b/Branch_0/Conv2d_0a_1x1/BatchNorm/moving_variance"
      }
    }
  }
  attr {
    key: "_output_shapes"
    value {
      list {
        shape {
          dim {
            size: 64
          }
        }
      }
    }
  }
  attr {
    key: "container"
    value {
      s: ""
    }
  }
  attr {
    key: "dtype"
    value {
      type: DT_FLOAT
    }
  }
  attr {
    key: "shape"
    value {
      shape {
        dim {
          size: 64
        }
      }
    }
  }
  attr {
    key: "shared_name"
    value {
      s: ""
    }
  }
}
node {
  name: "FirstStageFeatureExtractor/InceptionV2/Mixed_3b/Branch_0/Conv2d_0a_1x1/BatchNorm/moving_variance/Assign"
  op: "Assign"
  input: "FirstStageFeatureExtractor/InceptionV2/Mixed_3b/Branch_0/Conv2d_0a_1x1/BatchNorm/moving_variance"
  input: "FirstStageFeatureExtractor/InceptionV2/Mixed_3b/Branch_0/Conv2d_0a_1x1/BatchNorm/moving_variance/Initializer/ones"
  device: "/device:CPU:0"
  attr {
    key: "T"
    value {
      type: DT_FLOAT
    }
  }
  attr {
    key: "_class"
    value {
      list {
        s: "loc:@FirstStageFeatureExtractor/InceptionV2/Mixed_3b/Branch_0/Conv2d_0a_1x1/BatchNorm/moving_variance"
      }
    }
  }
  attr {
    key: "_output_shapes"
    value {
      list {
        shape {
          dim {
            size: 64
          }
        }
      }
    }
  }
  attr {
    key: "use_locking"
    value {
      b: true
    }
  }
  attr {
    key: "validate_shape"
    value {
      b: true
    }
  }
}
node {
  name: "FirstStageFeatureExtractor/InceptionV2/Mixed_3b/Branch_0/Conv2d_0a_1x1/BatchNorm/moving_variance/read"
  op: "Identity"
  input: "FirstStageFeatureExtractor/InceptionV2/Mixed_3b/Branch_0/Conv2d_0a_1x1/BatchNorm/moving_variance"
  device: "/device:CPU:0"
  attr {
    key: "T"
    value {
      type: DT_FLOAT
    }
  }
  attr {
    key: "_class"
    value {
      list {
        s: "loc:@FirstStageFeatureExtractor/InceptionV2/Mixed_3b/Branch_0/Conv2d_0a_1x1/BatchNorm/moving_variance"
      }
    }
  }
  attr {
    key: "_output_shapes"
    value {
      list {
        shape {
          dim {
            size: 64
          }
        }
      }
    }
  }
}
node {
  name: "FirstStageFeatureExtractor/InceptionV2/InceptionV2/Mixed_3b/Branch_0/Conv2d_0a_1x1/BatchNorm/FusedBatchNorm"
  op: "FusedBatchNorm"
  input: "FirstStageFeatureExtractor/InceptionV2/InceptionV2/Mixed_3b/Branch_0/Conv2d_0a_1x1/Conv2D"
  input: "FirstStageFeatureExtractor/InceptionV2/Mixed_3b/Branch_0/Conv2d_0a_1x1/BatchNorm/gamma/read"
  input: "FirstStageFeatureExtractor/InceptionV2/Mixed_3b/Branch_0/Conv2d_0a_1x1/BatchNorm/beta/read"
  input: "FirstStageFeatureExtractor/InceptionV2/Mixed_3b/Branch_0/Conv2d_0a_1x1/BatchNorm/moving_mean/read"
  input: "FirstStageFeatureExtractor/InceptionV2/Mixed_3b/Branch_0/Conv2d_0a_1x1/BatchNorm/moving_variance/read"
  device: "/device:GPU:0"
  attr {
    key: "T"
    value {
      type: DT_FLOAT
    }
  }
  attr {
    key: "_output_shapes"
    value {
      list {
        shape {
          dim {
            size: 1
          }
          dim {
            size: -1
          }
          dim {
            size: -1
          }
          dim {
            size: 64
          }
        }
        shape {
          dim {
            size: 64
          }
        }
        shape {
          dim {
            size: 64
          }
        }
        shape {
          dim {
            size: 64
          }
        }
        shape {
          dim {
            size: 64
          }
        }
      }
    }
  }
  attr {
    key: "data_format"
    value {
      s: "NHWC"
    }
  }
  attr {
    key: "epsilon"
    value {
      f: 0.0010000000474974513
    }
  }
  attr {
    key: "is_training"
    value {
      b: false
    }
  }
}
node {
  name: "FirstStageFeatureExtractor/InceptionV2/InceptionV2/Mixed_3b/Branch_0/Conv2d_0a_1x1/BatchNorm/Const"
  op: "Const"
  input: "^FirstStageFeatureExtractor/Assert/Assert"
  device: "/device:GPU:0"
  attr {
    key: "_output_shapes"
    value {
      list {
        shape {
        }
      }
    }
  }
  attr {
    key: "dtype"
    value {
      type: DT_FLOAT
    }
  }
  attr {
    key: "value"
    value {
      tensor {
        dtype: DT_FLOAT
        tensor_shape {
        }
        float_val: 0.9997000098228455
      }
    }
  }
}
node {
  name: "FirstStageFeatureExtractor/InceptionV2/InceptionV2/Mixed_3b/Branch_0/Conv2d_0a_1x1/Relu"
  op: "Relu"
  input: "FirstStageFeatureExtractor/InceptionV2/InceptionV2/Mixed_3b/Branch_0/Conv2d_0a_1x1/BatchNorm/FusedBatchNorm"
  device: "/device:GPU:0"
  attr {
    key: "T"
    value {
      type: DT_FLOAT
    }
  }
  attr {
    key: "_output_shapes"
    value {
      list {
        shape {
          dim {
            size: 1
          }
          dim {
            size: -1
          }
          dim {
            size: -1
          }
          dim {
            size: 64
          }
        }
      }
    }
  }
}
node {
  name: "FirstStageFeatureExtractor/InceptionV2/Mixed_3b/Branch_1/Conv2d_0a_1x1/weights/Initializer/truncated_normal/shape"
  op: "Const"
  attr {
    key: "_class"
    value {
      list {
        s: "loc:@FirstStageFeatureExtractor/InceptionV2/Mixed_3b/Branch_1/Conv2d_0a_1x1/weights"
      }
    }
  }
  attr {
    key: "_output_shapes"
    value {
      list {
        shape {
          dim {
            size: 4
          }
        }
      }
    }
  }
  attr {
    key: "dtype"
    value {
      type: DT_INT32
    }
  }
  attr {
    key: "value"
    value {
      tensor {
        dtype: DT_INT32
        tensor_shape {
          dim {
            size: 4
          }
        }
        tensor_content: "\001\000\000\000\001\000\000\000\300\000\000\000@\000\000\000"
      }
    }
  }
}
node {
  name: "FirstStageFeatureExtractor/InceptionV2/Mixed_3b/Branch_1/Conv2d_0a_1x1/weights/Initializer/truncated_normal/mean"
  op: "Const"
  attr {
    key: "_class"
    value {
      list {
        s: "loc:@FirstStageFeatureExtractor/InceptionV2/Mixed_3b/Branch_1/Conv2d_0a_1x1/weights"
      }
    }
  }
  attr {
    key: "_output_shapes"
    value {
      list {
        shape {
        }
      }
    }
  }
  attr {
    key: "dtype"
    value {
      type: DT_FLOAT
    }
  }
  attr {
    key: "value"
    value {
      tensor {
        dtype: DT_FLOAT
        tensor_shape {
        }
        float_val: 0.0
      }
    }
  }
}
node {
  name: "FirstStageFeatureExtractor/InceptionV2/Mixed_3b/Branch_1/Conv2d_0a_1x1/weights/Initializer/truncated_normal/stddev"
  op: "Const"
  attr {
    key: "_class"
    value {
      list {
        s: "loc:@FirstStageFeatureExtractor/InceptionV2/Mixed_3b/Branch_1/Conv2d_0a_1x1/weights"
      }
    }
  }
  attr {
    key: "_output_shapes"
    value {
      list {
        shape {
        }
      }
    }
  }
  attr {
    key: "dtype"
    value {
      type: DT_FLOAT
    }
  }
  attr {
    key: "value"
    value {
      tensor {
        dtype: DT_FLOAT
        tensor_shape {
        }
        float_val: 0.09000000357627869
      }
    }
  }
}
node {
  name: "FirstStageFeatureExtractor/InceptionV2/Mixed_3b/Branch_1/Conv2d_0a_1x1/weights/Initializer/truncated_normal/TruncatedNormal"
  op: "TruncatedNormal"
  input: "FirstStageFeatureExtractor/InceptionV2/Mixed_3b/Branch_1/Conv2d_0a_1x1/weights/Initializer/truncated_normal/shape"
  attr {
    key: "T"
    value {
      type: DT_INT32
    }
  }
  attr {
    key: "_class"
    value {
      list {
        s: "loc:@FirstStageFeatureExtractor/InceptionV2/Mixed_3b/Branch_1/Conv2d_0a_1x1/weights"
      }
    }
  }
  attr {
    key: "_output_shapes"
    value {
      list {
        shape {
          dim {
            size: 1
          }
          dim {
            size: 1
          }
          dim {
            size: 192
          }
          dim {
            size: 64
          }
        }
      }
    }
  }
  attr {
    key: "dtype"
    value {
      type: DT_FLOAT
    }
  }
  attr {
    key: "seed"
    value {
      i: 0
    }
  }
  attr {
    key: "seed2"
    value {
      i: 0
    }
  }
}
node {
  name: "FirstStageFeatureExtractor/InceptionV2/Mixed_3b/Branch_1/Conv2d_0a_1x1/weights/Initializer/truncated_normal/mul"
  op: "Mul"
  input: "FirstStageFeatureExtractor/InceptionV2/Mixed_3b/Branch_1/Conv2d_0a_1x1/weights/Initializer/truncated_normal/TruncatedNormal"
  input: "FirstStageFeatureExtractor/InceptionV2/Mixed_3b/Branch_1/Conv2d_0a_1x1/weights/Initializer/truncated_normal/stddev"
  attr {
    key: "T"
    value {
      type: DT_FLOAT
    }
  }
  attr {
    key: "_class"
    value {
      list {
        s: "loc:@FirstStageFeatureExtractor/InceptionV2/Mixed_3b/Branch_1/Conv2d_0a_1x1/weights"
      }
    }
  }
  attr {
    key: "_output_shapes"
    value {
      list {
        shape {
          dim {
            size: 1
          }
          dim {
            size: 1
          }
          dim {
            size: 192
          }
          dim {
            size: 64
          }
        }
      }
    }
  }
}
node {
  name: "FirstStageFeatureExtractor/InceptionV2/Mixed_3b/Branch_1/Conv2d_0a_1x1/weights/Initializer/truncated_normal"
  op: "Add"
  input: "FirstStageFeatureExtractor/InceptionV2/Mixed_3b/Branch_1/Conv2d_0a_1x1/weights/Initializer/truncated_normal/mul"
  input: "FirstStageFeatureExtractor/InceptionV2/Mixed_3b/Branch_1/Conv2d_0a_1x1/weights/Initializer/truncated_normal/mean"
  attr {
    key: "T"
    value {
      type: DT_FLOAT
    }
  }
  attr {
    key: "_class"
    value {
      list {
        s: "loc:@FirstStageFeatureExtractor/InceptionV2/Mixed_3b/Branch_1/Conv2d_0a_1x1/weights"
      }
    }
  }
  attr {
    key: "_output_shapes"
    value {
      list {
        shape {
          dim {
            size: 1
          }
          dim {
            size: 1
          }
          dim {
            size: 192
          }
          dim {
            size: 64
          }
        }
      }
    }
  }
}
node {
  name: "FirstStageFeatureExtractor/InceptionV2/Mixed_3b/Branch_1/Conv2d_0a_1x1/weights"
  op: "VariableV2"
  device: "/device:CPU:0"
  attr {
    key: "_class"
    value {
      list {
        s: "loc:@FirstStageFeatureExtractor/InceptionV2/Mixed_3b/Branch_1/Conv2d_0a_1x1/weights"
      }
    }
  }
  attr {
    key: "_output_shapes"
    value {
      list {
        shape {
          dim {
            size: 1
          }
          dim {
            size: 1
          }
          dim {
            size: 192
          }
          dim {
            size: 64
          }
        }
      }
    }
  }
  attr {
    key: "container"
    value {
      s: ""
    }
  }
  attr {
    key: "dtype"
    value {
      type: DT_FLOAT
    }
  }
  attr {
    key: "shape"
    value {
      shape {
        dim {
          size: 1
        }
        dim {
          size: 1
        }
        dim {
          size: 192
        }
        dim {
          size: 64
        }
      }
    }
  }
  attr {
    key: "shared_name"
    value {
      s: ""
    }
  }
}
node {
  name: "FirstStageFeatureExtractor/InceptionV2/Mixed_3b/Branch_1/Conv2d_0a_1x1/weights/Assign"
  op: "Assign"
  input: "FirstStageFeatureExtractor/InceptionV2/Mixed_3b/Branch_1/Conv2d_0a_1x1/weights"
  input: "FirstStageFeatureExtractor/InceptionV2/Mixed_3b/Branch_1/Conv2d_0a_1x1/weights/Initializer/truncated_normal"
  device: "/device:CPU:0"
  attr {
    key: "T"
    value {
      type: DT_FLOAT
    }
  }
  attr {
    key: "_class"
    value {
      list {
        s: "loc:@FirstStageFeatureExtractor/InceptionV2/Mixed_3b/Branch_1/Conv2d_0a_1x1/weights"
      }
    }
  }
  attr {
    key: "_output_shapes"
    value {
      list {
        shape {
          dim {
            size: 1
          }
          dim {
            size: 1
          }
          dim {
            size: 192
          }
          dim {
            size: 64
          }
        }
      }
    }
  }
  attr {
    key: "use_locking"
    value {
      b: true
    }
  }
  attr {
    key: "validate_shape"
    value {
      b: true
    }
  }
}
node {
  name: "FirstStageFeatureExtractor/InceptionV2/Mixed_3b/Branch_1/Conv2d_0a_1x1/weights/read"
  op: "Identity"
  input: "FirstStageFeatureExtractor/InceptionV2/Mixed_3b/Branch_1/Conv2d_0a_1x1/weights"
  device: "/device:CPU:0"
  attr {
    key: "T"
    value {
      type: DT_FLOAT
    }
  }
  attr {
    key: "_class"
    value {
      list {
        s: "loc:@FirstStageFeatureExtractor/InceptionV2/Mixed_3b/Branch_1/Conv2d_0a_1x1/weights"
      }
    }
  }
  attr {
    key: "_output_shapes"
    value {
      list {
        shape {
          dim {
            size: 1
          }
          dim {
            size: 1
          }
          dim {
            size: 192
          }
          dim {
            size: 64
          }
        }
      }
    }
  }
}
node {
  name: "FirstStageFeatureExtractor/InceptionV2/InceptionV2/Mixed_3b/Branch_1/Conv2d_0a_1x1/dilation_rate"
  op: "Const"
  input: "^FirstStageFeatureExtractor/Assert/Assert"
  device: "/device:GPU:0"
  attr {
    key: "_output_shapes"
    value {
      list {
        shape {
          dim {
            size: 2
          }
        }
      }
    }
  }
  attr {
    key: "dtype"
    value {
      type: DT_INT32
    }
  }
  attr {
    key: "value"
    value {
      tensor {
        dtype: DT_INT32
        tensor_shape {
          dim {
            size: 2
          }
        }
        tensor_content: "\001\000\000\000\001\000\000\000"
      }
    }
  }
}
node {
  name: "FirstStageFeatureExtractor/InceptionV2/InceptionV2/Mixed_3b/Branch_1/Conv2d_0a_1x1/Conv2D"
  op: "Conv2D"
  input: "FirstStageFeatureExtractor/InceptionV2/InceptionV2/MaxPool_3a_3x3/MaxPool"
  input: "FirstStageFeatureExtractor/InceptionV2/Mixed_3b/Branch_1/Conv2d_0a_1x1/weights/read"
  device: "/device:GPU:0"
  attr {
    key: "T"
    value {
      type: DT_FLOAT
    }
  }
  attr {
    key: "_output_shapes"
    value {
      list {
        shape {
          dim {
            size: 1
          }
          dim {
            size: -1
          }
          dim {
            size: -1
          }
          dim {
            size: 64
          }
        }
      }
    }
  }
  attr {
    key: "data_format"
    value {
      s: "NHWC"
    }
  }
  attr {
    key: "dilations"
    value {
      list {
        i: 1
        i: 1
        i: 1
        i: 1
      }
    }
  }
  attr {
    key: "explicit_paddings"
    value {
      list {
      }
    }
  }
  attr {
    key: "padding"
    value {
      s: "SAME"
    }
  }
  attr {
    key: "strides"
    value {
      list {
        i: 1
        i: 1
        i: 1
        i: 1
      }
    }
  }
  attr {
    key: "use_cudnn_on_gpu"
    value {
      b: true
    }
  }
}
node {
  name: "FirstStageFeatureExtractor/InceptionV2/Mixed_3b/Branch_1/Conv2d_0a_1x1/BatchNorm/gamma/Initializer/ones"
  op: "Const"
  attr {
    key: "_class"
    value {
      list {
        s: "loc:@FirstStageFeatureExtractor/InceptionV2/Mixed_3b/Branch_1/Conv2d_0a_1x1/BatchNorm/gamma"
      }
    }
  }
  attr {
    key: "_output_shapes"
    value {
      list {
        shape {
          dim {
            size: 64
          }
        }
      }
    }
  }
  attr {
    key: "dtype"
    value {
      type: DT_FLOAT
    }
  }
  attr {
    key: "value"
    value {
      tensor {
        dtype: DT_FLOAT
        tensor_shape {
          dim {
            size: 64
          }
        }
        float_val: 1.0
      }
    }
  }
}
node {
  name: "FirstStageFeatureExtractor/InceptionV2/Mixed_3b/Branch_1/Conv2d_0a_1x1/BatchNorm/gamma"
  op: "VariableV2"
  device: "/device:CPU:0"
  attr {
    key: "_class"
    value {
      list {
        s: "loc:@FirstStageFeatureExtractor/InceptionV2/Mixed_3b/Branch_1/Conv2d_0a_1x1/BatchNorm/gamma"
      }
    }
  }
  attr {
    key: "_output_shapes"
    value {
      list {
        shape {
          dim {
            size: 64
          }
        }
      }
    }
  }
  attr {
    key: "container"
    value {
      s: ""
    }
  }
  attr {
    key: "dtype"
    value {
      type: DT_FLOAT
    }
  }
  attr {
    key: "shape"
    value {
      shape {
        dim {
          size: 64
        }
      }
    }
  }
  attr {
    key: "shared_name"
    value {
      s: ""
    }
  }
}
node {
  name: "FirstStageFeatureExtractor/InceptionV2/Mixed_3b/Branch_1/Conv2d_0a_1x1/BatchNorm/gamma/Assign"
  op: "Assign"
  input: "FirstStageFeatureExtractor/InceptionV2/Mixed_3b/Branch_1/Conv2d_0a_1x1/BatchNorm/gamma"
  input: "FirstStageFeatureExtractor/InceptionV2/Mixed_3b/Branch_1/Conv2d_0a_1x1/BatchNorm/gamma/Initializer/ones"
  device: "/device:CPU:0"
  attr {
    key: "T"
    value {
      type: DT_FLOAT
    }
  }
  attr {
    key: "_class"
    value {
      list {
        s: "loc:@FirstStageFeatureExtractor/InceptionV2/Mixed_3b/Branch_1/Conv2d_0a_1x1/BatchNorm/gamma"
      }
    }
  }
  attr {
    key: "_output_shapes"
    value {
      list {
        shape {
          dim {
            size: 64
          }
        }
      }
    }
  }
  attr {
    key: "use_locking"
    value {
      b: true
    }
  }
  attr {
    key: "validate_shape"
    value {
      b: true
    }
  }
}
node {
  name: "FirstStageFeatureExtractor/InceptionV2/Mixed_3b/Branch_1/Conv2d_0a_1x1/BatchNorm/gamma/read"
  op: "Identity"
  input: "FirstStageFeatureExtractor/InceptionV2/Mixed_3b/Branch_1/Conv2d_0a_1x1/BatchNorm/gamma"
  device: "/device:CPU:0"
  attr {
    key: "T"
    value {
      type: DT_FLOAT
    }
  }
  attr {
    key: "_class"
    value {
      list {
        s: "loc:@FirstStageFeatureExtractor/InceptionV2/Mixed_3b/Branch_1/Conv2d_0a_1x1/BatchNorm/gamma"
      }
    }
  }
  attr {
    key: "_output_shapes"
    value {
      list {
        shape {
          dim {
            size: 64
          }
        }
      }
    }
  }
}
node {
  name: "FirstStageFeatureExtractor/InceptionV2/Mixed_3b/Branch_1/Conv2d_0a_1x1/BatchNorm/beta/Initializer/zeros"
  op: "Const"
  attr {
    key: "_class"
    value {
      list {
        s: "loc:@FirstStageFeatureExtractor/InceptionV2/Mixed_3b/Branch_1/Conv2d_0a_1x1/BatchNorm/beta"
      }
    }
  }
  attr {
    key: "_output_shapes"
    value {
      list {
        shape {
          dim {
            size: 64
          }
        }
      }
    }
  }
  attr {
    key: "dtype"
    value {
      type: DT_FLOAT
    }
  }
  attr {
    key: "value"
    value {
      tensor {
        dtype: DT_FLOAT
        tensor_shape {
          dim {
            size: 64
          }
        }
        float_val: 0.0
      }
    }
  }
}
node {
  name: "FirstStageFeatureExtractor/InceptionV2/Mixed_3b/Branch_1/Conv2d_0a_1x1/BatchNorm/beta"
  op: "VariableV2"
  device: "/device:CPU:0"
  attr {
    key: "_class"
    value {
      list {
        s: "loc:@FirstStageFeatureExtractor/InceptionV2/Mixed_3b/Branch_1/Conv2d_0a_1x1/BatchNorm/beta"
      }
    }
  }
  attr {
    key: "_output_shapes"
    value {
      list {
        shape {
          dim {
            size: 64
          }
        }
      }
    }
  }
  attr {
    key: "container"
    value {
      s: ""
    }
  }
  attr {
    key: "dtype"
    value {
      type: DT_FLOAT
    }
  }
  attr {
    key: "shape"
    value {
      shape {
        dim {
          size: 64
        }
      }
    }
  }
  attr {
    key: "shared_name"
    value {
      s: ""
    }
  }
}
node {
  name: "FirstStageFeatureExtractor/InceptionV2/Mixed_3b/Branch_1/Conv2d_0a_1x1/BatchNorm/beta/Assign"
  op: "Assign"
  input: "FirstStageFeatureExtractor/InceptionV2/Mixed_3b/Branch_1/Conv2d_0a_1x1/BatchNorm/beta"
  input: "FirstStageFeatureExtractor/InceptionV2/Mixed_3b/Branch_1/Conv2d_0a_1x1/BatchNorm/beta/Initializer/zeros"
  device: "/device:CPU:0"
  attr {
    key: "T"
    value {
      type: DT_FLOAT
    }
  }
  attr {
    key: "_class"
    value {
      list {
        s: "loc:@FirstStageFeatureExtractor/InceptionV2/Mixed_3b/Branch_1/Conv2d_0a_1x1/BatchNorm/beta"
      }
    }
  }
  attr {
    key: "_output_shapes"
    value {
      list {
        shape {
          dim {
            size: 64
          }
        }
      }
    }
  }
  attr {
    key: "use_locking"
    value {
      b: true
    }
  }
  attr {
    key: "validate_shape"
    value {
      b: true
    }
  }
}
node {
  name: "FirstStageFeatureExtractor/InceptionV2/Mixed_3b/Branch_1/Conv2d_0a_1x1/BatchNorm/beta/read"
  op: "Identity"
  input: "FirstStageFeatureExtractor/InceptionV2/Mixed_3b/Branch_1/Conv2d_0a_1x1/BatchNorm/beta"
  device: "/device:CPU:0"
  attr {
    key: "T"
    value {
      type: DT_FLOAT
    }
  }
  attr {
    key: "_class"
    value {
      list {
        s: "loc:@FirstStageFeatureExtractor/InceptionV2/Mixed_3b/Branch_1/Conv2d_0a_1x1/BatchNorm/beta"
      }
    }
  }
  attr {
    key: "_output_shapes"
    value {
      list {
        shape {
          dim {
            size: 64
          }
        }
      }
    }
  }
}
node {
  name: "FirstStageFeatureExtractor/InceptionV2/Mixed_3b/Branch_1/Conv2d_0a_1x1/BatchNorm/moving_mean/Initializer/zeros"
  op: "Const"
  attr {
    key: "_class"
    value {
      list {
        s: "loc:@FirstStageFeatureExtractor/InceptionV2/Mixed_3b/Branch_1/Conv2d_0a_1x1/BatchNorm/moving_mean"
      }
    }
  }
  attr {
    key: "_output_shapes"
    value {
      list {
        shape {
          dim {
            size: 64
          }
        }
      }
    }
  }
  attr {
    key: "dtype"
    value {
      type: DT_FLOAT
    }
  }
  attr {
    key: "value"
    value {
      tensor {
        dtype: DT_FLOAT
        tensor_shape {
          dim {
            size: 64
          }
        }
        float_val: 0.0
      }
    }
  }
}
node {
  name: "FirstStageFeatureExtractor/InceptionV2/Mixed_3b/Branch_1/Conv2d_0a_1x1/BatchNorm/moving_mean"
  op: "VariableV2"
  device: "/device:CPU:0"
  attr {
    key: "_class"
    value {
      list {
        s: "loc:@FirstStageFeatureExtractor/InceptionV2/Mixed_3b/Branch_1/Conv2d_0a_1x1/BatchNorm/moving_mean"
      }
    }
  }
  attr {
    key: "_output_shapes"
    value {
      list {
        shape {
          dim {
            size: 64
          }
        }
      }
    }
  }
  attr {
    key: "container"
    value {
      s: ""
    }
  }
  attr {
    key: "dtype"
    value {
      type: DT_FLOAT
    }
  }
  attr {
    key: "shape"
    value {
      shape {
        dim {
          size: 64
        }
      }
    }
  }
  attr {
    key: "shared_name"
    value {
      s: ""
    }
  }
}
node {
  name: "FirstStageFeatureExtractor/InceptionV2/Mixed_3b/Branch_1/Conv2d_0a_1x1/BatchNorm/moving_mean/Assign"
  op: "Assign"
  input: "FirstStageFeatureExtractor/InceptionV2/Mixed_3b/Branch_1/Conv2d_0a_1x1/BatchNorm/moving_mean"
  input: "FirstStageFeatureExtractor/InceptionV2/Mixed_3b/Branch_1/Conv2d_0a_1x1/BatchNorm/moving_mean/Initializer/zeros"
  device: "/device:CPU:0"
  attr {
    key: "T"
    value {
      type: DT_FLOAT
    }
  }
  attr {
    key: "_class"
    value {
      list {
        s: "loc:@FirstStageFeatureExtractor/InceptionV2/Mixed_3b/Branch_1/Conv2d_0a_1x1/BatchNorm/moving_mean"
      }
    }
  }
  attr {
    key: "_output_shapes"
    value {
      list {
        shape {
          dim {
            size: 64
          }
        }
      }
    }
  }
  attr {
    key: "use_locking"
    value {
      b: true
    }
  }
  attr {
    key: "validate_shape"
    value {
      b: true
    }
  }
}
node {
  name: "FirstStageFeatureExtractor/InceptionV2/Mixed_3b/Branch_1/Conv2d_0a_1x1/BatchNorm/moving_mean/read"
  op: "Identity"
  input: "FirstStageFeatureExtractor/InceptionV2/Mixed_3b/Branch_1/Conv2d_0a_1x1/BatchNorm/moving_mean"
  device: "/device:CPU:0"
  attr {
    key: "T"
    value {
      type: DT_FLOAT
    }
  }
  attr {
    key: "_class"
    value {
      list {
        s: "loc:@FirstStageFeatureExtractor/InceptionV2/Mixed_3b/Branch_1/Conv2d_0a_1x1/BatchNorm/moving_mean"
      }
    }
  }
  attr {
    key: "_output_shapes"
    value {
      list {
        shape {
          dim {
            size: 64
          }
        }
      }
    }
  }
}
node {
  name: "FirstStageFeatureExtractor/InceptionV2/Mixed_3b/Branch_1/Conv2d_0a_1x1/BatchNorm/moving_variance/Initializer/ones"
  op: "Const"
  attr {
    key: "_class"
    value {
      list {
        s: "loc:@FirstStageFeatureExtractor/InceptionV2/Mixed_3b/Branch_1/Conv2d_0a_1x1/BatchNorm/moving_variance"
      }
    }
  }
  attr {
    key: "_output_shapes"
    value {
      list {
        shape {
          dim {
            size: 64
          }
        }
      }
    }
  }
  attr {
    key: "dtype"
    value {
      type: DT_FLOAT
    }
  }
  attr {
    key: "value"
    value {
      tensor {
        dtype: DT_FLOAT
        tensor_shape {
          dim {
            size: 64
          }
        }
        float_val: 1.0
      }
    }
  }
}
node {
  name: "FirstStageFeatureExtractor/InceptionV2/Mixed_3b/Branch_1/Conv2d_0a_1x1/BatchNorm/moving_variance"
  op: "VariableV2"
  device: "/device:CPU:0"
  attr {
    key: "_class"
    value {
      list {
        s: "loc:@FirstStageFeatureExtractor/InceptionV2/Mixed_3b/Branch_1/Conv2d_0a_1x1/BatchNorm/moving_variance"
      }
    }
  }
  attr {
    key: "_output_shapes"
    value {
      list {
        shape {
          dim {
            size: 64
          }
        }
      }
    }
  }
  attr {
    key: "container"
    value {
      s: ""
    }
  }
  attr {
    key: "dtype"
    value {
      type: DT_FLOAT
    }
  }
  attr {
    key: "shape"
    value {
      shape {
        dim {
          size: 64
        }
      }
    }
  }
  attr {
    key: "shared_name"
    value {
      s: ""
    }
  }
}
node {
  name: "FirstStageFeatureExtractor/InceptionV2/Mixed_3b/Branch_1/Conv2d_0a_1x1/BatchNorm/moving_variance/Assign"
  op: "Assign"
  input: "FirstStageFeatureExtractor/InceptionV2/Mixed_3b/Branch_1/Conv2d_0a_1x1/BatchNorm/moving_variance"
  input: "FirstStageFeatureExtractor/InceptionV2/Mixed_3b/Branch_1/Conv2d_0a_1x1/BatchNorm/moving_variance/Initializer/ones"
  device: "/device:CPU:0"
  attr {
    key: "T"
    value {
      type: DT_FLOAT
    }
  }
  attr {
    key: "_class"
    value {
      list {
        s: "loc:@FirstStageFeatureExtractor/InceptionV2/Mixed_3b/Branch_1/Conv2d_0a_1x1/BatchNorm/moving_variance"
      }
    }
  }
  attr {
    key: "_output_shapes"
    value {
      list {
        shape {
          dim {
            size: 64
          }
        }
      }
    }
  }
  attr {
    key: "use_locking"
    value {
      b: true
    }
  }
  attr {
    key: "validate_shape"
    value {
      b: true
    }
  }
}
node {
  name: "FirstStageFeatureExtractor/InceptionV2/Mixed_3b/Branch_1/Conv2d_0a_1x1/BatchNorm/moving_variance/read"
  op: "Identity"
  input: "FirstStageFeatureExtractor/InceptionV2/Mixed_3b/Branch_1/Conv2d_0a_1x1/BatchNorm/moving_variance"
  device: "/device:CPU:0"
  attr {
    key: "T"
    value {
      type: DT_FLOAT
    }
  }
  attr {
    key: "_class"
    value {
      list {
        s: "loc:@FirstStageFeatureExtractor/InceptionV2/Mixed_3b/Branch_1/Conv2d_0a_1x1/BatchNorm/moving_variance"
      }
    }
  }
  attr {
    key: "_output_shapes"
    value {
      list {
        shape {
          dim {
            size: 64
          }
        }
      }
    }
  }
}
node {
  name: "FirstStageFeatureExtractor/InceptionV2/InceptionV2/Mixed_3b/Branch_1/Conv2d_0a_1x1/BatchNorm/FusedBatchNorm"
  op: "FusedBatchNorm"
  input: "FirstStageFeatureExtractor/InceptionV2/InceptionV2/Mixed_3b/Branch_1/Conv2d_0a_1x1/Conv2D"
  input: "FirstStageFeatureExtractor/InceptionV2/Mixed_3b/Branch_1/Conv2d_0a_1x1/BatchNorm/gamma/read"
  input: "FirstStageFeatureExtractor/InceptionV2/Mixed_3b/Branch_1/Conv2d_0a_1x1/BatchNorm/beta/read"
  input: "FirstStageFeatureExtractor/InceptionV2/Mixed_3b/Branch_1/Conv2d_0a_1x1/BatchNorm/moving_mean/read"
  input: "FirstStageFeatureExtractor/InceptionV2/Mixed_3b/Branch_1/Conv2d_0a_1x1/BatchNorm/moving_variance/read"
  device: "/device:GPU:0"
  attr {
    key: "T"
    value {
      type: DT_FLOAT
    }
  }
  attr {
    key: "_output_shapes"
    value {
      list {
        shape {
          dim {
            size: 1
          }
          dim {
            size: -1
          }
          dim {
            size: -1
          }
          dim {
            size: 64
          }
        }
        shape {
          dim {
            size: 64
          }
        }
        shape {
          dim {
            size: 64
          }
        }
        shape {
          dim {
            size: 64
          }
        }
        shape {
          dim {
            size: 64
          }
        }
      }
    }
  }
  attr {
    key: "data_format"
    value {
      s: "NHWC"
    }
  }
  attr {
    key: "epsilon"
    value {
      f: 0.0010000000474974513
    }
  }
  attr {
    key: "is_training"
    value {
      b: false
    }
  }
}
node {
  name: "FirstStageFeatureExtractor/InceptionV2/InceptionV2/Mixed_3b/Branch_1/Conv2d_0a_1x1/BatchNorm/Const"
  op: "Const"
  input: "^FirstStageFeatureExtractor/Assert/Assert"
  device: "/device:GPU:0"
  attr {
    key: "_output_shapes"
    value {
      list {
        shape {
        }
      }
    }
  }
  attr {
    key: "dtype"
    value {
      type: DT_FLOAT
    }
  }
  attr {
    key: "value"
    value {
      tensor {
        dtype: DT_FLOAT
        tensor_shape {
        }
        float_val: 0.9997000098228455
      }
    }
  }
}
node {
  name: "FirstStageFeatureExtractor/InceptionV2/InceptionV2/Mixed_3b/Branch_1/Conv2d_0a_1x1/Relu"
  op: "Relu"
  input: "FirstStageFeatureExtractor/InceptionV2/InceptionV2/Mixed_3b/Branch_1/Conv2d_0a_1x1/BatchNorm/FusedBatchNorm"
  device: "/device:GPU:0"
  attr {
    key: "T"
    value {
      type: DT_FLOAT
    }
  }
  attr {
    key: "_output_shapes"
    value {
      list {
        shape {
          dim {
            size: 1
          }
          dim {
            size: -1
          }
          dim {
            size: -1
          }
          dim {
            size: 64
          }
        }
      }
    }
  }
}
node {
  name: "FirstStageFeatureExtractor/InceptionV2/Mixed_3b/Branch_1/Conv2d_0b_3x3/weights/Initializer/random_uniform/shape"
  op: "Const"
  attr {
    key: "_class"
    value {
      list {
        s: "loc:@FirstStageFeatureExtractor/InceptionV2/Mixed_3b/Branch_1/Conv2d_0b_3x3/weights"
      }
    }
  }
  attr {
    key: "_output_shapes"
    value {
      list {
        shape {
          dim {
            size: 4
          }
        }
      }
    }
  }
  attr {
    key: "dtype"
    value {
      type: DT_INT32
    }
  }
  attr {
    key: "value"
    value {
      tensor {
        dtype: DT_INT32
        tensor_shape {
          dim {
            size: 4
          }
        }
        tensor_content: "\003\000\000\000\003\000\000\000@\000\000\000@\000\000\000"
      }
    }
  }
}
node {
  name: "FirstStageFeatureExtractor/InceptionV2/Mixed_3b/Branch_1/Conv2d_0b_3x3/weights/Initializer/random_uniform/min"
  op: "Const"
  attr {
    key: "_class"
    value {
      list {
        s: "loc:@FirstStageFeatureExtractor/InceptionV2/Mixed_3b/Branch_1/Conv2d_0b_3x3/weights"
      }
    }
  }
  attr {
    key: "_output_shapes"
    value {
      list {
        shape {
        }
      }
    }
  }
  attr {
    key: "dtype"
    value {
      type: DT_FLOAT
    }
  }
  attr {
    key: "value"
    value {
      tensor {
        dtype: DT_FLOAT
        tensor_shape {
        }
        float_val: -0.07216878235340118
      }
    }
  }
}
node {
  name: "FirstStageFeatureExtractor/InceptionV2/Mixed_3b/Branch_1/Conv2d_0b_3x3/weights/Initializer/random_uniform/max"
  op: "Const"
  attr {
    key: "_class"
    value {
      list {
        s: "loc:@FirstStageFeatureExtractor/InceptionV2/Mixed_3b/Branch_1/Conv2d_0b_3x3/weights"
      }
    }
  }
  attr {
    key: "_output_shapes"
    value {
      list {
        shape {
        }
      }
    }
  }
  attr {
    key: "dtype"
    value {
      type: DT_FLOAT
    }
  }
  attr {
    key: "value"
    value {
      tensor {
        dtype: DT_FLOAT
        tensor_shape {
        }
        float_val: 0.07216878235340118
      }
    }
  }
}
node {
  name: "FirstStageFeatureExtractor/InceptionV2/Mixed_3b/Branch_1/Conv2d_0b_3x3/weights/Initializer/random_uniform/RandomUniform"
  op: "RandomUniform"
  input: "FirstStageFeatureExtractor/InceptionV2/Mixed_3b/Branch_1/Conv2d_0b_3x3/weights/Initializer/random_uniform/shape"
  attr {
    key: "T"
    value {
      type: DT_INT32
    }
  }
  attr {
    key: "_class"
    value {
      list {
        s: "loc:@FirstStageFeatureExtractor/InceptionV2/Mixed_3b/Branch_1/Conv2d_0b_3x3/weights"
      }
    }
  }
  attr {
    key: "_output_shapes"
    value {
      list {
        shape {
          dim {
            size: 3
          }
          dim {
            size: 3
          }
          dim {
            size: 64
          }
          dim {
            size: 64
          }
        }
      }
    }
  }
  attr {
    key: "dtype"
    value {
      type: DT_FLOAT
    }
  }
  attr {
    key: "seed"
    value {
      i: 0
    }
  }
  attr {
    key: "seed2"
    value {
      i: 0
    }
  }
}
node {
  name: "FirstStageFeatureExtractor/InceptionV2/Mixed_3b/Branch_1/Conv2d_0b_3x3/weights/Initializer/random_uniform/sub"
  op: "Sub"
  input: "FirstStageFeatureExtractor/InceptionV2/Mixed_3b/Branch_1/Conv2d_0b_3x3/weights/Initializer/random_uniform/max"
  input: "FirstStageFeatureExtractor/InceptionV2/Mixed_3b/Branch_1/Conv2d_0b_3x3/weights/Initializer/random_uniform/min"
  attr {
    key: "T"
    value {
      type: DT_FLOAT
    }
  }
  attr {
    key: "_class"
    value {
      list {
        s: "loc:@FirstStageFeatureExtractor/InceptionV2/Mixed_3b/Branch_1/Conv2d_0b_3x3/weights"
      }
    }
  }
  attr {
    key: "_output_shapes"
    value {
      list {
        shape {
        }
      }
    }
  }
}
node {
  name: "FirstStageFeatureExtractor/InceptionV2/Mixed_3b/Branch_1/Conv2d_0b_3x3/weights/Initializer/random_uniform/mul"
  op: "Mul"
  input: "FirstStageFeatureExtractor/InceptionV2/Mixed_3b/Branch_1/Conv2d_0b_3x3/weights/Initializer/random_uniform/RandomUniform"
  input: "FirstStageFeatureExtractor/InceptionV2/Mixed_3b/Branch_1/Conv2d_0b_3x3/weights/Initializer/random_uniform/sub"
  attr {
    key: "T"
    value {
      type: DT_FLOAT
    }
  }
  attr {
    key: "_class"
    value {
      list {
        s: "loc:@FirstStageFeatureExtractor/InceptionV2/Mixed_3b/Branch_1/Conv2d_0b_3x3/weights"
      }
    }
  }
  attr {
    key: "_output_shapes"
    value {
      list {
        shape {
          dim {
            size: 3
          }
          dim {
            size: 3
          }
          dim {
            size: 64
          }
          dim {
            size: 64
          }
        }
      }
    }
  }
}
node {
  name: "FirstStageFeatureExtractor/InceptionV2/Mixed_3b/Branch_1/Conv2d_0b_3x3/weights/Initializer/random_uniform"
  op: "Add"
  input: "FirstStageFeatureExtractor/InceptionV2/Mixed_3b/Branch_1/Conv2d_0b_3x3/weights/Initializer/random_uniform/mul"
  input: "FirstStageFeatureExtractor/InceptionV2/Mixed_3b/Branch_1/Conv2d_0b_3x3/weights/Initializer/random_uniform/min"
  attr {
    key: "T"
    value {
      type: DT_FLOAT
    }
  }
  attr {
    key: "_class"
    value {
      list {
        s: "loc:@FirstStageFeatureExtractor/InceptionV2/Mixed_3b/Branch_1/Conv2d_0b_3x3/weights"
      }
    }
  }
  attr {
    key: "_output_shapes"
    value {
      list {
        shape {
          dim {
            size: 3
          }
          dim {
            size: 3
          }
          dim {
            size: 64
          }
          dim {
            size: 64
          }
        }
      }
    }
  }
}
node {
  name: "FirstStageFeatureExtractor/InceptionV2/Mixed_3b/Branch_1/Conv2d_0b_3x3/weights"
  op: "VariableV2"
  device: "/device:CPU:0"
  attr {
    key: "_class"
    value {
      list {
        s: "loc:@FirstStageFeatureExtractor/InceptionV2/Mixed_3b/Branch_1/Conv2d_0b_3x3/weights"
      }
    }
  }
  attr {
    key: "_output_shapes"
    value {
      list {
        shape {
          dim {
            size: 3
          }
          dim {
            size: 3
          }
          dim {
            size: 64
          }
          dim {
            size: 64
          }
        }
      }
    }
  }
  attr {
    key: "container"
    value {
      s: ""
    }
  }
  attr {
    key: "dtype"
    value {
      type: DT_FLOAT
    }
  }
  attr {
    key: "shape"
    value {
      shape {
        dim {
          size: 3
        }
        dim {
          size: 3
        }
        dim {
          size: 64
        }
        dim {
          size: 64
        }
      }
    }
  }
  attr {
    key: "shared_name"
    value {
      s: ""
    }
  }
}
node {
  name: "FirstStageFeatureExtractor/InceptionV2/Mixed_3b/Branch_1/Conv2d_0b_3x3/weights/Assign"
  op: "Assign"
  input: "FirstStageFeatureExtractor/InceptionV2/Mixed_3b/Branch_1/Conv2d_0b_3x3/weights"
  input: "FirstStageFeatureExtractor/InceptionV2/Mixed_3b/Branch_1/Conv2d_0b_3x3/weights/Initializer/random_uniform"
  device: "/device:CPU:0"
  attr {
    key: "T"
    value {
      type: DT_FLOAT
    }
  }
  attr {
    key: "_class"
    value {
      list {
        s: "loc:@FirstStageFeatureExtractor/InceptionV2/Mixed_3b/Branch_1/Conv2d_0b_3x3/weights"
      }
    }
  }
  attr {
    key: "_output_shapes"
    value {
      list {
        shape {
          dim {
            size: 3
          }
          dim {
            size: 3
          }
          dim {
            size: 64
          }
          dim {
            size: 64
          }
        }
      }
    }
  }
  attr {
    key: "use_locking"
    value {
      b: true
    }
  }
  attr {
    key: "validate_shape"
    value {
      b: true
    }
  }
}
node {
  name: "FirstStageFeatureExtractor/InceptionV2/Mixed_3b/Branch_1/Conv2d_0b_3x3/weights/read"
  op: "Identity"
  input: "FirstStageFeatureExtractor/InceptionV2/Mixed_3b/Branch_1/Conv2d_0b_3x3/weights"
  device: "/device:CPU:0"
  attr {
    key: "T"
    value {
      type: DT_FLOAT
    }
  }
  attr {
    key: "_class"
    value {
      list {
        s: "loc:@FirstStageFeatureExtractor/InceptionV2/Mixed_3b/Branch_1/Conv2d_0b_3x3/weights"
      }
    }
  }
  attr {
    key: "_output_shapes"
    value {
      list {
        shape {
          dim {
            size: 3
          }
          dim {
            size: 3
          }
          dim {
            size: 64
          }
          dim {
            size: 64
          }
        }
      }
    }
  }
}
node {
  name: "FirstStageFeatureExtractor/InceptionV2/InceptionV2/Mixed_3b/Branch_1/Conv2d_0b_3x3/dilation_rate"
  op: "Const"
  input: "^FirstStageFeatureExtractor/Assert/Assert"
  device: "/device:GPU:0"
  attr {
    key: "_output_shapes"
    value {
      list {
        shape {
          dim {
            size: 2
          }
        }
      }
    }
  }
  attr {
    key: "dtype"
    value {
      type: DT_INT32
    }
  }
  attr {
    key: "value"
    value {
      tensor {
        dtype: DT_INT32
        tensor_shape {
          dim {
            size: 2
          }
        }
        tensor_content: "\001\000\000\000\001\000\000\000"
      }
    }
  }
}
node {
  name: "FirstStageFeatureExtractor/InceptionV2/InceptionV2/Mixed_3b/Branch_1/Conv2d_0b_3x3/Conv2D"
  op: "Conv2D"
  input: "FirstStageFeatureExtractor/InceptionV2/InceptionV2/Mixed_3b/Branch_1/Conv2d_0a_1x1/Relu"
  input: "FirstStageFeatureExtractor/InceptionV2/Mixed_3b/Branch_1/Conv2d_0b_3x3/weights/read"
  device: "/device:GPU:0"
  attr {
    key: "T"
    value {
      type: DT_FLOAT
    }
  }
  attr {
    key: "_output_shapes"
    value {
      list {
        shape {
          dim {
            size: 1
          }
          dim {
            size: -1
          }
          dim {
            size: -1
          }
          dim {
            size: 64
          }
        }
      }
    }
  }
  attr {
    key: "data_format"
    value {
      s: "NHWC"
    }
  }
  attr {
    key: "dilations"
    value {
      list {
        i: 1
        i: 1
        i: 1
        i: 1
      }
    }
  }
  attr {
    key: "explicit_paddings"
    value {
      list {
      }
    }
  }
  attr {
    key: "padding"
    value {
      s: "SAME"
    }
  }
  attr {
    key: "strides"
    value {
      list {
        i: 1
        i: 1
        i: 1
        i: 1
      }
    }
  }
  attr {
    key: "use_cudnn_on_gpu"
    value {
      b: true
    }
  }
}
node {
  name: "FirstStageFeatureExtractor/InceptionV2/Mixed_3b/Branch_1/Conv2d_0b_3x3/BatchNorm/gamma/Initializer/ones"
  op: "Const"
  attr {
    key: "_class"
    value {
      list {
        s: "loc:@FirstStageFeatureExtractor/InceptionV2/Mixed_3b/Branch_1/Conv2d_0b_3x3/BatchNorm/gamma"
      }
    }
  }
  attr {
    key: "_output_shapes"
    value {
      list {
        shape {
          dim {
            size: 64
          }
        }
      }
    }
  }
  attr {
    key: "dtype"
    value {
      type: DT_FLOAT
    }
  }
  attr {
    key: "value"
    value {
      tensor {
        dtype: DT_FLOAT
        tensor_shape {
          dim {
            size: 64
          }
        }
        float_val: 1.0
      }
    }
  }
}
node {
  name: "FirstStageFeatureExtractor/InceptionV2/Mixed_3b/Branch_1/Conv2d_0b_3x3/BatchNorm/gamma"
  op: "VariableV2"
  device: "/device:CPU:0"
  attr {
    key: "_class"
    value {
      list {
        s: "loc:@FirstStageFeatureExtractor/InceptionV2/Mixed_3b/Branch_1/Conv2d_0b_3x3/BatchNorm/gamma"
      }
    }
  }
  attr {
    key: "_output_shapes"
    value {
      list {
        shape {
          dim {
            size: 64
          }
        }
      }
    }
  }
  attr {
    key: "container"
    value {
      s: ""
    }
  }
  attr {
    key: "dtype"
    value {
      type: DT_FLOAT
    }
  }
  attr {
    key: "shape"
    value {
      shape {
        dim {
          size: 64
        }
      }
    }
  }
  attr {
    key: "shared_name"
    value {
      s: ""
    }
  }
}
node {
  name: "FirstStageFeatureExtractor/InceptionV2/Mixed_3b/Branch_1/Conv2d_0b_3x3/BatchNorm/gamma/Assign"
  op: "Assign"
  input: "FirstStageFeatureExtractor/InceptionV2/Mixed_3b/Branch_1/Conv2d_0b_3x3/BatchNorm/gamma"
  input: "FirstStageFeatureExtractor/InceptionV2/Mixed_3b/Branch_1/Conv2d_0b_3x3/BatchNorm/gamma/Initializer/ones"
  device: "/device:CPU:0"
  attr {
    key: "T"
    value {
      type: DT_FLOAT
    }
  }
  attr {
    key: "_class"
    value {
      list {
        s: "loc:@FirstStageFeatureExtractor/InceptionV2/Mixed_3b/Branch_1/Conv2d_0b_3x3/BatchNorm/gamma"
      }
    }
  }
  attr {
    key: "_output_shapes"
    value {
      list {
        shape {
          dim {
            size: 64
          }
        }
      }
    }
  }
  attr {
    key: "use_locking"
    value {
      b: true
    }
  }
  attr {
    key: "validate_shape"
    value {
      b: true
    }
  }
}
node {
  name: "FirstStageFeatureExtractor/InceptionV2/Mixed_3b/Branch_1/Conv2d_0b_3x3/BatchNorm/gamma/read"
  op: "Identity"
  input: "FirstStageFeatureExtractor/InceptionV2/Mixed_3b/Branch_1/Conv2d_0b_3x3/BatchNorm/gamma"
  device: "/device:CPU:0"
  attr {
    key: "T"
    value {
      type: DT_FLOAT
    }
  }
  attr {
    key: "_class"
    value {
      list {
        s: "loc:@FirstStageFeatureExtractor/InceptionV2/Mixed_3b/Branch_1/Conv2d_0b_3x3/BatchNorm/gamma"
      }
    }
  }
  attr {
    key: "_output_shapes"
    value {
      list {
        shape {
          dim {
            size: 64
          }
        }
      }
    }
  }
}
node {
  name: "FirstStageFeatureExtractor/InceptionV2/Mixed_3b/Branch_1/Conv2d_0b_3x3/BatchNorm/beta/Initializer/zeros"
  op: "Const"
  attr {
    key: "_class"
    value {
      list {
        s: "loc:@FirstStageFeatureExtractor/InceptionV2/Mixed_3b/Branch_1/Conv2d_0b_3x3/BatchNorm/beta"
      }
    }
  }
  attr {
    key: "_output_shapes"
    value {
      list {
        shape {
          dim {
            size: 64
          }
        }
      }
    }
  }
  attr {
    key: "dtype"
    value {
      type: DT_FLOAT
    }
  }
  attr {
    key: "value"
    value {
      tensor {
        dtype: DT_FLOAT
        tensor_shape {
          dim {
            size: 64
          }
        }
        float_val: 0.0
      }
    }
  }
}
node {
  name: "FirstStageFeatureExtractor/InceptionV2/Mixed_3b/Branch_1/Conv2d_0b_3x3/BatchNorm/beta"
  op: "VariableV2"
  device: "/device:CPU:0"
  attr {
    key: "_class"
    value {
      list {
        s: "loc:@FirstStageFeatureExtractor/InceptionV2/Mixed_3b/Branch_1/Conv2d_0b_3x3/BatchNorm/beta"
      }
    }
  }
  attr {
    key: "_output_shapes"
    value {
      list {
        shape {
          dim {
            size: 64
          }
        }
      }
    }
  }
  attr {
    key: "container"
    value {
      s: ""
    }
  }
  attr {
    key: "dtype"
    value {
      type: DT_FLOAT
    }
  }
  attr {
    key: "shape"
    value {
      shape {
        dim {
          size: 64
        }
      }
    }
  }
  attr {
    key: "shared_name"
    value {
      s: ""
    }
  }
}
node {
  name: "FirstStageFeatureExtractor/InceptionV2/Mixed_3b/Branch_1/Conv2d_0b_3x3/BatchNorm/beta/Assign"
  op: "Assign"
  input: "FirstStageFeatureExtractor/InceptionV2/Mixed_3b/Branch_1/Conv2d_0b_3x3/BatchNorm/beta"
  input: "FirstStageFeatureExtractor/InceptionV2/Mixed_3b/Branch_1/Conv2d_0b_3x3/BatchNorm/beta/Initializer/zeros"
  device: "/device:CPU:0"
  attr {
    key: "T"
    value {
      type: DT_FLOAT
    }
  }
  attr {
    key: "_class"
    value {
      list {
        s: "loc:@FirstStageFeatureExtractor/InceptionV2/Mixed_3b/Branch_1/Conv2d_0b_3x3/BatchNorm/beta"
      }
    }
  }
  attr {
    key: "_output_shapes"
    value {
      list {
        shape {
          dim {
            size: 64
          }
        }
      }
    }
  }
  attr {
    key: "use_locking"
    value {
      b: true
    }
  }
  attr {
    key: "validate_shape"
    value {
      b: true
    }
  }
}
node {
  name: "FirstStageFeatureExtractor/InceptionV2/Mixed_3b/Branch_1/Conv2d_0b_3x3/BatchNorm/beta/read"
  op: "Identity"
  input: "FirstStageFeatureExtractor/InceptionV2/Mixed_3b/Branch_1/Conv2d_0b_3x3/BatchNorm/beta"
  device: "/device:CPU:0"
  attr {
    key: "T"
    value {
      type: DT_FLOAT
    }
  }
  attr {
    key: "_class"
    value {
      list {
        s: "loc:@FirstStageFeatureExtractor/InceptionV2/Mixed_3b/Branch_1/Conv2d_0b_3x3/BatchNorm/beta"
      }
    }
  }
  attr {
    key: "_output_shapes"
    value {
      list {
        shape {
          dim {
            size: 64
          }
        }
      }
    }
  }
}
node {
  name: "FirstStageFeatureExtractor/InceptionV2/Mixed_3b/Branch_1/Conv2d_0b_3x3/BatchNorm/moving_mean/Initializer/zeros"
  op: "Const"
  attr {
    key: "_class"
    value {
      list {
        s: "loc:@FirstStageFeatureExtractor/InceptionV2/Mixed_3b/Branch_1/Conv2d_0b_3x3/BatchNorm/moving_mean"
      }
    }
  }
  attr {
    key: "_output_shapes"
    value {
      list {
        shape {
          dim {
            size: 64
          }
        }
      }
    }
  }
  attr {
    key: "dtype"
    value {
      type: DT_FLOAT
    }
  }
  attr {
    key: "value"
    value {
      tensor {
        dtype: DT_FLOAT
        tensor_shape {
          dim {
            size: 64
          }
        }
        float_val: 0.0
      }
    }
  }
}
node {
  name: "FirstStageFeatureExtractor/InceptionV2/Mixed_3b/Branch_1/Conv2d_0b_3x3/BatchNorm/moving_mean"
  op: "VariableV2"
  device: "/device:CPU:0"
  attr {
    key: "_class"
    value {
      list {
        s: "loc:@FirstStageFeatureExtractor/InceptionV2/Mixed_3b/Branch_1/Conv2d_0b_3x3/BatchNorm/moving_mean"
      }
    }
  }
  attr {
    key: "_output_shapes"
    value {
      list {
        shape {
          dim {
            size: 64
          }
        }
      }
    }
  }
  attr {
    key: "container"
    value {
      s: ""
    }
  }
  attr {
    key: "dtype"
    value {
      type: DT_FLOAT
    }
  }
  attr {
    key: "shape"
    value {
      shape {
        dim {
          size: 64
        }
      }
    }
  }
  attr {
    key: "shared_name"
    value {
      s: ""
    }
  }
}
node {
  name: "FirstStageFeatureExtractor/InceptionV2/Mixed_3b/Branch_1/Conv2d_0b_3x3/BatchNorm/moving_mean/Assign"
  op: "Assign"
  input: "FirstStageFeatureExtractor/InceptionV2/Mixed_3b/Branch_1/Conv2d_0b_3x3/BatchNorm/moving_mean"
  input: "FirstStageFeatureExtractor/InceptionV2/Mixed_3b/Branch_1/Conv2d_0b_3x3/BatchNorm/moving_mean/Initializer/zeros"
  device: "/device:CPU:0"
  attr {
    key: "T"
    value {
      type: DT_FLOAT
    }
  }
  attr {
    key: "_class"
    value {
      list {
        s: "loc:@FirstStageFeatureExtractor/InceptionV2/Mixed_3b/Branch_1/Conv2d_0b_3x3/BatchNorm/moving_mean"
      }
    }
  }
  attr {
    key: "_output_shapes"
    value {
      list {
        shape {
          dim {
            size: 64
          }
        }
      }
    }
  }
  attr {
    key: "use_locking"
    value {
      b: true
    }
  }
  attr {
    key: "validate_shape"
    value {
      b: true
    }
  }
}
node {
  name: "FirstStageFeatureExtractor/InceptionV2/Mixed_3b/Branch_1/Conv2d_0b_3x3/BatchNorm/moving_mean/read"
  op: "Identity"
  input: "FirstStageFeatureExtractor/InceptionV2/Mixed_3b/Branch_1/Conv2d_0b_3x3/BatchNorm/moving_mean"
  device: "/device:CPU:0"
  attr {
    key: "T"
    value {
      type: DT_FLOAT
    }
  }
  attr {
    key: "_class"
    value {
      list {
        s: "loc:@FirstStageFeatureExtractor/InceptionV2/Mixed_3b/Branch_1/Conv2d_0b_3x3/BatchNorm/moving_mean"
      }
    }
  }
  attr {
    key: "_output_shapes"
    value {
      list {
        shape {
          dim {
            size: 64
          }
        }
      }
    }
  }
}
node {
  name: "FirstStageFeatureExtractor/InceptionV2/Mixed_3b/Branch_1/Conv2d_0b_3x3/BatchNorm/moving_variance/Initializer/ones"
  op: "Const"
  attr {
    key: "_class"
    value {
      list {
        s: "loc:@FirstStageFeatureExtractor/InceptionV2/Mixed_3b/Branch_1/Conv2d_0b_3x3/BatchNorm/moving_variance"
      }
    }
  }
  attr {
    key: "_output_shapes"
    value {
      list {
        shape {
          dim {
            size: 64
          }
        }
      }
    }
  }
  attr {
    key: "dtype"
    value {
      type: DT_FLOAT
    }
  }
  attr {
    key: "value"
    value {
      tensor {
        dtype: DT_FLOAT
        tensor_shape {
          dim {
            size: 64
          }
        }
        float_val: 1.0
      }
    }
  }
}
node {
  name: "FirstStageFeatureExtractor/InceptionV2/Mixed_3b/Branch_1/Conv2d_0b_3x3/BatchNorm/moving_variance"
  op: "VariableV2"
  device: "/device:CPU:0"
  attr {
    key: "_class"
    value {
      list {
        s: "loc:@FirstStageFeatureExtractor/InceptionV2/Mixed_3b/Branch_1/Conv2d_0b_3x3/BatchNorm/moving_variance"
      }
    }
  }
  attr {
    key: "_output_shapes"
    value {
      list {
        shape {
          dim {
            size: 64
          }
        }
      }
    }
  }
  attr {
    key: "container"
    value {
      s: ""
    }
  }
  attr {
    key: "dtype"
    value {
      type: DT_FLOAT
    }
  }
  attr {
    key: "shape"
    value {
      shape {
        dim {
          size: 64
        }
      }
    }
  }
  attr {
    key: "shared_name"
    value {
      s: ""
    }
  }
}
node {
  name: "FirstStageFeatureExtractor/InceptionV2/Mixed_3b/Branch_1/Conv2d_0b_3x3/BatchNorm/moving_variance/Assign"
  op: "Assign"
  input: "FirstStageFeatureExtractor/InceptionV2/Mixed_3b/Branch_1/Conv2d_0b_3x3/BatchNorm/moving_variance"
  input: "FirstStageFeatureExtractor/InceptionV2/Mixed_3b/Branch_1/Conv2d_0b_3x3/BatchNorm/moving_variance/Initializer/ones"
  device: "/device:CPU:0"
  attr {
    key: "T"
    value {
      type: DT_FLOAT
    }
  }
  attr {
    key: "_class"
    value {
      list {
        s: "loc:@FirstStageFeatureExtractor/InceptionV2/Mixed_3b/Branch_1/Conv2d_0b_3x3/BatchNorm/moving_variance"
      }
    }
  }
  attr {
    key: "_output_shapes"
    value {
      list {
        shape {
          dim {
            size: 64
          }
        }
      }
    }
  }
  attr {
    key: "use_locking"
    value {
      b: true
    }
  }
  attr {
    key: "validate_shape"
    value {
      b: true
    }
  }
}
node {
  name: "FirstStageFeatureExtractor/InceptionV2/Mixed_3b/Branch_1/Conv2d_0b_3x3/BatchNorm/moving_variance/read"
  op: "Identity"
  input: "FirstStageFeatureExtractor/InceptionV2/Mixed_3b/Branch_1/Conv2d_0b_3x3/BatchNorm/moving_variance"
  device: "/device:CPU:0"
  attr {
    key: "T"
    value {
      type: DT_FLOAT
    }
  }
  attr {
    key: "_class"
    value {
      list {
        s: "loc:@FirstStageFeatureExtractor/InceptionV2/Mixed_3b/Branch_1/Conv2d_0b_3x3/BatchNorm/moving_variance"
      }
    }
  }
  attr {
    key: "_output_shapes"
    value {
      list {
        shape {
          dim {
            size: 64
          }
        }
      }
    }
  }
}
node {
  name: "FirstStageFeatureExtractor/InceptionV2/InceptionV2/Mixed_3b/Branch_1/Conv2d_0b_3x3/BatchNorm/FusedBatchNorm"
  op: "FusedBatchNorm"
  input: "FirstStageFeatureExtractor/InceptionV2/InceptionV2/Mixed_3b/Branch_1/Conv2d_0b_3x3/Conv2D"
  input: "FirstStageFeatureExtractor/InceptionV2/Mixed_3b/Branch_1/Conv2d_0b_3x3/BatchNorm/gamma/read"
  input: "FirstStageFeatureExtractor/InceptionV2/Mixed_3b/Branch_1/Conv2d_0b_3x3/BatchNorm/beta/read"
  input: "FirstStageFeatureExtractor/InceptionV2/Mixed_3b/Branch_1/Conv2d_0b_3x3/BatchNorm/moving_mean/read"
  input: "FirstStageFeatureExtractor/InceptionV2/Mixed_3b/Branch_1/Conv2d_0b_3x3/BatchNorm/moving_variance/read"
  device: "/device:GPU:0"
  attr {
    key: "T"
    value {
      type: DT_FLOAT
    }
  }
  attr {
    key: "_output_shapes"
    value {
      list {
        shape {
          dim {
            size: 1
          }
          dim {
            size: -1
          }
          dim {
            size: -1
          }
          dim {
            size: 64
          }
        }
        shape {
          dim {
            size: 64
          }
        }
        shape {
          dim {
            size: 64
          }
        }
        shape {
          dim {
            size: 64
          }
        }
        shape {
          dim {
            size: 64
          }
        }
      }
    }
  }
  attr {
    key: "data_format"
    value {
      s: "NHWC"
    }
  }
  attr {
    key: "epsilon"
    value {
      f: 0.0010000000474974513
    }
  }
  attr {
    key: "is_training"
    value {
      b: false
    }
  }
}
node {
  name: "FirstStageFeatureExtractor/InceptionV2/InceptionV2/Mixed_3b/Branch_1/Conv2d_0b_3x3/BatchNorm/Const"
  op: "Const"
  input: "^FirstStageFeatureExtractor/Assert/Assert"
  device: "/device:GPU:0"
  attr {
    key: "_output_shapes"
    value {
      list {
        shape {
        }
      }
    }
  }
  attr {
    key: "dtype"
    value {
      type: DT_FLOAT
    }
  }
  attr {
    key: "value"
    value {
      tensor {
        dtype: DT_FLOAT
        tensor_shape {
        }
        float_val: 0.9997000098228455
      }
    }
  }
}
node {
  name: "FirstStageFeatureExtractor/InceptionV2/InceptionV2/Mixed_3b/Branch_1/Conv2d_0b_3x3/Relu"
  op: "Relu"
  input: "FirstStageFeatureExtractor/InceptionV2/InceptionV2/Mixed_3b/Branch_1/Conv2d_0b_3x3/BatchNorm/FusedBatchNorm"
  device: "/device:GPU:0"
  attr {
    key: "T"
    value {
      type: DT_FLOAT
    }
  }
  attr {
    key: "_output_shapes"
    value {
      list {
        shape {
          dim {
            size: 1
          }
          dim {
            size: -1
          }
          dim {
            size: -1
          }
          dim {
            size: 64
          }
        }
      }
    }
  }
}
node {
  name: "FirstStageFeatureExtractor/InceptionV2/Mixed_3b/Branch_2/Conv2d_0a_1x1/weights/Initializer/truncated_normal/shape"
  op: "Const"
  attr {
    key: "_class"
    value {
      list {
        s: "loc:@FirstStageFeatureExtractor/InceptionV2/Mixed_3b/Branch_2/Conv2d_0a_1x1/weights"
      }
    }
  }
  attr {
    key: "_output_shapes"
    value {
      list {
        shape {
          dim {
            size: 4
          }
        }
      }
    }
  }
  attr {
    key: "dtype"
    value {
      type: DT_INT32
    }
  }
  attr {
    key: "value"
    value {
      tensor {
        dtype: DT_INT32
        tensor_shape {
          dim {
            size: 4
          }
        }
        tensor_content: "\001\000\000\000\001\000\000\000\300\000\000\000@\000\000\000"
      }
    }
  }
}
node {
  name: "FirstStageFeatureExtractor/InceptionV2/Mixed_3b/Branch_2/Conv2d_0a_1x1/weights/Initializer/truncated_normal/mean"
  op: "Const"
  attr {
    key: "_class"
    value {
      list {
        s: "loc:@FirstStageFeatureExtractor/InceptionV2/Mixed_3b/Branch_2/Conv2d_0a_1x1/weights"
      }
    }
  }
  attr {
    key: "_output_shapes"
    value {
      list {
        shape {
        }
      }
    }
  }
  attr {
    key: "dtype"
    value {
      type: DT_FLOAT
    }
  }
  attr {
    key: "value"
    value {
      tensor {
        dtype: DT_FLOAT
        tensor_shape {
        }
        float_val: 0.0
      }
    }
  }
}
node {
  name: "FirstStageFeatureExtractor/InceptionV2/Mixed_3b/Branch_2/Conv2d_0a_1x1/weights/Initializer/truncated_normal/stddev"
  op: "Const"
  attr {
    key: "_class"
    value {
      list {
        s: "loc:@FirstStageFeatureExtractor/InceptionV2/Mixed_3b/Branch_2/Conv2d_0a_1x1/weights"
      }
    }
  }
  attr {
    key: "_output_shapes"
    value {
      list {
        shape {
        }
      }
    }
  }
  attr {
    key: "dtype"
    value {
      type: DT_FLOAT
    }
  }
  attr {
    key: "value"
    value {
      tensor {
        dtype: DT_FLOAT
        tensor_shape {
        }
        float_val: 0.09000000357627869
      }
    }
  }
}
node {
  name: "FirstStageFeatureExtractor/InceptionV2/Mixed_3b/Branch_2/Conv2d_0a_1x1/weights/Initializer/truncated_normal/TruncatedNormal"
  op: "TruncatedNormal"
  input: "FirstStageFeatureExtractor/InceptionV2/Mixed_3b/Branch_2/Conv2d_0a_1x1/weights/Initializer/truncated_normal/shape"
  attr {
    key: "T"
    value {
      type: DT_INT32
    }
  }
  attr {
    key: "_class"
    value {
      list {
        s: "loc:@FirstStageFeatureExtractor/InceptionV2/Mixed_3b/Branch_2/Conv2d_0a_1x1/weights"
      }
    }
  }
  attr {
    key: "_output_shapes"
    value {
      list {
        shape {
          dim {
            size: 1
          }
          dim {
            size: 1
          }
          dim {
            size: 192
          }
          dim {
            size: 64
          }
        }
      }
    }
  }
  attr {
    key: "dtype"
    value {
      type: DT_FLOAT
    }
  }
  attr {
    key: "seed"
    value {
      i: 0
    }
  }
  attr {
    key: "seed2"
    value {
      i: 0
    }
  }
}
node {
  name: "FirstStageFeatureExtractor/InceptionV2/Mixed_3b/Branch_2/Conv2d_0a_1x1/weights/Initializer/truncated_normal/mul"
  op: "Mul"
  input: "FirstStageFeatureExtractor/InceptionV2/Mixed_3b/Branch_2/Conv2d_0a_1x1/weights/Initializer/truncated_normal/TruncatedNormal"
  input: "FirstStageFeatureExtractor/InceptionV2/Mixed_3b/Branch_2/Conv2d_0a_1x1/weights/Initializer/truncated_normal/stddev"
  attr {
    key: "T"
    value {
      type: DT_FLOAT
    }
  }
  attr {
    key: "_class"
    value {
      list {
        s: "loc:@FirstStageFeatureExtractor/InceptionV2/Mixed_3b/Branch_2/Conv2d_0a_1x1/weights"
      }
    }
  }
  attr {
    key: "_output_shapes"
    value {
      list {
        shape {
          dim {
            size: 1
          }
          dim {
            size: 1
          }
          dim {
            size: 192
          }
          dim {
            size: 64
          }
        }
      }
    }
  }
}
node {
  name: "FirstStageFeatureExtractor/InceptionV2/Mixed_3b/Branch_2/Conv2d_0a_1x1/weights/Initializer/truncated_normal"
  op: "Add"
  input: "FirstStageFeatureExtractor/InceptionV2/Mixed_3b/Branch_2/Conv2d_0a_1x1/weights/Initializer/truncated_normal/mul"
  input: "FirstStageFeatureExtractor/InceptionV2/Mixed_3b/Branch_2/Conv2d_0a_1x1/weights/Initializer/truncated_normal/mean"
  attr {
    key: "T"
    value {
      type: DT_FLOAT
    }
  }
  attr {
    key: "_class"
    value {
      list {
        s: "loc:@FirstStageFeatureExtractor/InceptionV2/Mixed_3b/Branch_2/Conv2d_0a_1x1/weights"
      }
    }
  }
  attr {
    key: "_output_shapes"
    value {
      list {
        shape {
          dim {
            size: 1
          }
          dim {
            size: 1
          }
          dim {
            size: 192
          }
          dim {
            size: 64
          }
        }
      }
    }
  }
}
node {
  name: "FirstStageFeatureExtractor/InceptionV2/Mixed_3b/Branch_2/Conv2d_0a_1x1/weights"
  op: "VariableV2"
  device: "/device:CPU:0"
  attr {
    key: "_class"
    value {
      list {
        s: "loc:@FirstStageFeatureExtractor/InceptionV2/Mixed_3b/Branch_2/Conv2d_0a_1x1/weights"
      }
    }
  }
  attr {
    key: "_output_shapes"
    value {
      list {
        shape {
          dim {
            size: 1
          }
          dim {
            size: 1
          }
          dim {
            size: 192
          }
          dim {
            size: 64
          }
        }
      }
    }
  }
  attr {
    key: "container"
    value {
      s: ""
    }
  }
  attr {
    key: "dtype"
    value {
      type: DT_FLOAT
    }
  }
  attr {
    key: "shape"
    value {
      shape {
        dim {
          size: 1
        }
        dim {
          size: 1
        }
        dim {
          size: 192
        }
        dim {
          size: 64
        }
      }
    }
  }
  attr {
    key: "shared_name"
    value {
      s: ""
    }
  }
}
node {
  name: "FirstStageFeatureExtractor/InceptionV2/Mixed_3b/Branch_2/Conv2d_0a_1x1/weights/Assign"
  op: "Assign"
  input: "FirstStageFeatureExtractor/InceptionV2/Mixed_3b/Branch_2/Conv2d_0a_1x1/weights"
  input: "FirstStageFeatureExtractor/InceptionV2/Mixed_3b/Branch_2/Conv2d_0a_1x1/weights/Initializer/truncated_normal"
  device: "/device:CPU:0"
  attr {
    key: "T"
    value {
      type: DT_FLOAT
    }
  }
  attr {
    key: "_class"
    value {
      list {
        s: "loc:@FirstStageFeatureExtractor/InceptionV2/Mixed_3b/Branch_2/Conv2d_0a_1x1/weights"
      }
    }
  }
  attr {
    key: "_output_shapes"
    value {
      list {
        shape {
          dim {
            size: 1
          }
          dim {
            size: 1
          }
          dim {
            size: 192
          }
          dim {
            size: 64
          }
        }
      }
    }
  }
  attr {
    key: "use_locking"
    value {
      b: true
    }
  }
  attr {
    key: "validate_shape"
    value {
      b: true
    }
  }
}
node {
  name: "FirstStageFeatureExtractor/InceptionV2/Mixed_3b/Branch_2/Conv2d_0a_1x1/weights/read"
  op: "Identity"
  input: "FirstStageFeatureExtractor/InceptionV2/Mixed_3b/Branch_2/Conv2d_0a_1x1/weights"
  device: "/device:CPU:0"
  attr {
    key: "T"
    value {
      type: DT_FLOAT
    }
  }
  attr {
    key: "_class"
    value {
      list {
        s: "loc:@FirstStageFeatureExtractor/InceptionV2/Mixed_3b/Branch_2/Conv2d_0a_1x1/weights"
      }
    }
  }
  attr {
    key: "_output_shapes"
    value {
      list {
        shape {
          dim {
            size: 1
          }
          dim {
            size: 1
          }
          dim {
            size: 192
          }
          dim {
            size: 64
          }
        }
      }
    }
  }
}
node {
  name: "FirstStageFeatureExtractor/InceptionV2/InceptionV2/Mixed_3b/Branch_2/Conv2d_0a_1x1/dilation_rate"
  op: "Const"
  input: "^FirstStageFeatureExtractor/Assert/Assert"
  device: "/device:GPU:0"
  attr {
    key: "_output_shapes"
    value {
      list {
        shape {
          dim {
            size: 2
          }
        }
      }
    }
  }
  attr {
    key: "dtype"
    value {
      type: DT_INT32
    }
  }
  attr {
    key: "value"
    value {
      tensor {
        dtype: DT_INT32
        tensor_shape {
          dim {
            size: 2
          }
        }
        tensor_content: "\001\000\000\000\001\000\000\000"
      }
    }
  }
}
node {
  name: "FirstStageFeatureExtractor/InceptionV2/InceptionV2/Mixed_3b/Branch_2/Conv2d_0a_1x1/Conv2D"
  op: "Conv2D"
  input: "FirstStageFeatureExtractor/InceptionV2/InceptionV2/MaxPool_3a_3x3/MaxPool"
  input: "FirstStageFeatureExtractor/InceptionV2/Mixed_3b/Branch_2/Conv2d_0a_1x1/weights/read"
  device: "/device:GPU:0"
  attr {
    key: "T"
    value {
      type: DT_FLOAT
    }
  }
  attr {
    key: "_output_shapes"
    value {
      list {
        shape {
          dim {
            size: 1
          }
          dim {
            size: -1
          }
          dim {
            size: -1
          }
          dim {
            size: 64
          }
        }
      }
    }
  }
  attr {
    key: "data_format"
    value {
      s: "NHWC"
    }
  }
  attr {
    key: "dilations"
    value {
      list {
        i: 1
        i: 1
        i: 1
        i: 1
      }
    }
  }
  attr {
    key: "explicit_paddings"
    value {
      list {
      }
    }
  }
  attr {
    key: "padding"
    value {
      s: "SAME"
    }
  }
  attr {
    key: "strides"
    value {
      list {
        i: 1
        i: 1
        i: 1
        i: 1
      }
    }
  }
  attr {
    key: "use_cudnn_on_gpu"
    value {
      b: true
    }
  }
}
node {
  name: "FirstStageFeatureExtractor/InceptionV2/Mixed_3b/Branch_2/Conv2d_0a_1x1/BatchNorm/gamma/Initializer/ones"
  op: "Const"
  attr {
    key: "_class"
    value {
      list {
        s: "loc:@FirstStageFeatureExtractor/InceptionV2/Mixed_3b/Branch_2/Conv2d_0a_1x1/BatchNorm/gamma"
      }
    }
  }
  attr {
    key: "_output_shapes"
    value {
      list {
        shape {
          dim {
            size: 64
          }
        }
      }
    }
  }
  attr {
    key: "dtype"
    value {
      type: DT_FLOAT
    }
  }
  attr {
    key: "value"
    value {
      tensor {
        dtype: DT_FLOAT
        tensor_shape {
          dim {
            size: 64
          }
        }
        float_val: 1.0
      }
    }
  }
}
node {
  name: "FirstStageFeatureExtractor/InceptionV2/Mixed_3b/Branch_2/Conv2d_0a_1x1/BatchNorm/gamma"
  op: "VariableV2"
  device: "/device:CPU:0"
  attr {
    key: "_class"
    value {
      list {
        s: "loc:@FirstStageFeatureExtractor/InceptionV2/Mixed_3b/Branch_2/Conv2d_0a_1x1/BatchNorm/gamma"
      }
    }
  }
  attr {
    key: "_output_shapes"
    value {
      list {
        shape {
          dim {
            size: 64
          }
        }
      }
    }
  }
  attr {
    key: "container"
    value {
      s: ""
    }
  }
  attr {
    key: "dtype"
    value {
      type: DT_FLOAT
    }
  }
  attr {
    key: "shape"
    value {
      shape {
        dim {
          size: 64
        }
      }
    }
  }
  attr {
    key: "shared_name"
    value {
      s: ""
    }
  }
}
node {
  name: "FirstStageFeatureExtractor/InceptionV2/Mixed_3b/Branch_2/Conv2d_0a_1x1/BatchNorm/gamma/Assign"
  op: "Assign"
  input: "FirstStageFeatureExtractor/InceptionV2/Mixed_3b/Branch_2/Conv2d_0a_1x1/BatchNorm/gamma"
  input: "FirstStageFeatureExtractor/InceptionV2/Mixed_3b/Branch_2/Conv2d_0a_1x1/BatchNorm/gamma/Initializer/ones"
  device: "/device:CPU:0"
  attr {
    key: "T"
    value {
      type: DT_FLOAT
    }
  }
  attr {
    key: "_class"
    value {
      list {
        s: "loc:@FirstStageFeatureExtractor/InceptionV2/Mixed_3b/Branch_2/Conv2d_0a_1x1/BatchNorm/gamma"
      }
    }
  }
  attr {
    key: "_output_shapes"
    value {
      list {
        shape {
          dim {
            size: 64
          }
        }
      }
    }
  }
  attr {
    key: "use_locking"
    value {
      b: true
    }
  }
  attr {
    key: "validate_shape"
    value {
      b: true
    }
  }
}
node {
  name: "FirstStageFeatureExtractor/InceptionV2/Mixed_3b/Branch_2/Conv2d_0a_1x1/BatchNorm/gamma/read"
  op: "Identity"
  input: "FirstStageFeatureExtractor/InceptionV2/Mixed_3b/Branch_2/Conv2d_0a_1x1/BatchNorm/gamma"
  device: "/device:CPU:0"
  attr {
    key: "T"
    value {
      type: DT_FLOAT
    }
  }
  attr {
    key: "_class"
    value {
      list {
        s: "loc:@FirstStageFeatureExtractor/InceptionV2/Mixed_3b/Branch_2/Conv2d_0a_1x1/BatchNorm/gamma"
      }
    }
  }
  attr {
    key: "_output_shapes"
    value {
      list {
        shape {
          dim {
            size: 64
          }
        }
      }
    }
  }
}
node {
  name: "FirstStageFeatureExtractor/InceptionV2/Mixed_3b/Branch_2/Conv2d_0a_1x1/BatchNorm/beta/Initializer/zeros"
  op: "Const"
  attr {
    key: "_class"
    value {
      list {
        s: "loc:@FirstStageFeatureExtractor/InceptionV2/Mixed_3b/Branch_2/Conv2d_0a_1x1/BatchNorm/beta"
      }
    }
  }
  attr {
    key: "_output_shapes"
    value {
      list {
        shape {
          dim {
            size: 64
          }
        }
      }
    }
  }
  attr {
    key: "dtype"
    value {
      type: DT_FLOAT
    }
  }
  attr {
    key: "value"
    value {
      tensor {
        dtype: DT_FLOAT
        tensor_shape {
          dim {
            size: 64
          }
        }
        float_val: 0.0
      }
    }
  }
}
node {
  name: "FirstStageFeatureExtractor/InceptionV2/Mixed_3b/Branch_2/Conv2d_0a_1x1/BatchNorm/beta"
  op: "VariableV2"
  device: "/device:CPU:0"
  attr {
    key: "_class"
    value {
      list {
        s: "loc:@FirstStageFeatureExtractor/InceptionV2/Mixed_3b/Branch_2/Conv2d_0a_1x1/BatchNorm/beta"
      }
    }
  }
  attr {
    key: "_output_shapes"
    value {
      list {
        shape {
          dim {
            size: 64
          }
        }
      }
    }
  }
  attr {
    key: "container"
    value {
      s: ""
    }
  }
  attr {
    key: "dtype"
    value {
      type: DT_FLOAT
    }
  }
  attr {
    key: "shape"
    value {
      shape {
        dim {
          size: 64
        }
      }
    }
  }
  attr {
    key: "shared_name"
    value {
      s: ""
    }
  }
}
node {
  name: "FirstStageFeatureExtractor/InceptionV2/Mixed_3b/Branch_2/Conv2d_0a_1x1/BatchNorm/beta/Assign"
  op: "Assign"
  input: "FirstStageFeatureExtractor/InceptionV2/Mixed_3b/Branch_2/Conv2d_0a_1x1/BatchNorm/beta"
  input: "FirstStageFeatureExtractor/InceptionV2/Mixed_3b/Branch_2/Conv2d_0a_1x1/BatchNorm/beta/Initializer/zeros"
  device: "/device:CPU:0"
  attr {
    key: "T"
    value {
      type: DT_FLOAT
    }
  }
  attr {
    key: "_class"
    value {
      list {
        s: "loc:@FirstStageFeatureExtractor/InceptionV2/Mixed_3b/Branch_2/Conv2d_0a_1x1/BatchNorm/beta"
      }
    }
  }
  attr {
    key: "_output_shapes"
    value {
      list {
        shape {
          dim {
            size: 64
          }
        }
      }
    }
  }
  attr {
    key: "use_locking"
    value {
      b: true
    }
  }
  attr {
    key: "validate_shape"
    value {
      b: true
    }
  }
}
node {
  name: "FirstStageFeatureExtractor/InceptionV2/Mixed_3b/Branch_2/Conv2d_0a_1x1/BatchNorm/beta/read"
  op: "Identity"
  input: "FirstStageFeatureExtractor/InceptionV2/Mixed_3b/Branch_2/Conv2d_0a_1x1/BatchNorm/beta"
  device: "/device:CPU:0"
  attr {
    key: "T"
    value {
      type: DT_FLOAT
    }
  }
  attr {
    key: "_class"
    value {
      list {
        s: "loc:@FirstStageFeatureExtractor/InceptionV2/Mixed_3b/Branch_2/Conv2d_0a_1x1/BatchNorm/beta"
      }
    }
  }
  attr {
    key: "_output_shapes"
    value {
      list {
        shape {
          dim {
            size: 64
          }
        }
      }
    }
  }
}
node {
  name: "FirstStageFeatureExtractor/InceptionV2/Mixed_3b/Branch_2/Conv2d_0a_1x1/BatchNorm/moving_mean/Initializer/zeros"
  op: "Const"
  attr {
    key: "_class"
    value {
      list {
        s: "loc:@FirstStageFeatureExtractor/InceptionV2/Mixed_3b/Branch_2/Conv2d_0a_1x1/BatchNorm/moving_mean"
      }
    }
  }
  attr {
    key: "_output_shapes"
    value {
      list {
        shape {
          dim {
            size: 64
          }
        }
      }
    }
  }
  attr {
    key: "dtype"
    value {
      type: DT_FLOAT
    }
  }
  attr {
    key: "value"
    value {
      tensor {
        dtype: DT_FLOAT
        tensor_shape {
          dim {
            size: 64
          }
        }
        float_val: 0.0
      }
    }
  }
}
node {
  name: "FirstStageFeatureExtractor/InceptionV2/Mixed_3b/Branch_2/Conv2d_0a_1x1/BatchNorm/moving_mean"
  op: "VariableV2"
  device: "/device:CPU:0"
  attr {
    key: "_class"
    value {
      list {
        s: "loc:@FirstStageFeatureExtractor/InceptionV2/Mixed_3b/Branch_2/Conv2d_0a_1x1/BatchNorm/moving_mean"
      }
    }
  }
  attr {
    key: "_output_shapes"
    value {
      list {
        shape {
          dim {
            size: 64
          }
        }
      }
    }
  }
  attr {
    key: "container"
    value {
      s: ""
    }
  }
  attr {
    key: "dtype"
    value {
      type: DT_FLOAT
    }
  }
  attr {
    key: "shape"
    value {
      shape {
        dim {
          size: 64
        }
      }
    }
  }
  attr {
    key: "shared_name"
    value {
      s: ""
    }
  }
}
node {
  name: "FirstStageFeatureExtractor/InceptionV2/Mixed_3b/Branch_2/Conv2d_0a_1x1/BatchNorm/moving_mean/Assign"
  op: "Assign"
  input: "FirstStageFeatureExtractor/InceptionV2/Mixed_3b/Branch_2/Conv2d_0a_1x1/BatchNorm/moving_mean"
  input: "FirstStageFeatureExtractor/InceptionV2/Mixed_3b/Branch_2/Conv2d_0a_1x1/BatchNorm/moving_mean/Initializer/zeros"
  device: "/device:CPU:0"
  attr {
    key: "T"
    value {
      type: DT_FLOAT
    }
  }
  attr {
    key: "_class"
    value {
      list {
        s: "loc:@FirstStageFeatureExtractor/InceptionV2/Mixed_3b/Branch_2/Conv2d_0a_1x1/BatchNorm/moving_mean"
      }
    }
  }
  attr {
    key: "_output_shapes"
    value {
      list {
        shape {
          dim {
            size: 64
          }
        }
      }
    }
  }
  attr {
    key: "use_locking"
    value {
      b: true
    }
  }
  attr {
    key: "validate_shape"
    value {
      b: true
    }
  }
}
node {
  name: "FirstStageFeatureExtractor/InceptionV2/Mixed_3b/Branch_2/Conv2d_0a_1x1/BatchNorm/moving_mean/read"
  op: "Identity"
  input: "FirstStageFeatureExtractor/InceptionV2/Mixed_3b/Branch_2/Conv2d_0a_1x1/BatchNorm/moving_mean"
  device: "/device:CPU:0"
  attr {
    key: "T"
    value {
      type: DT_FLOAT
    }
  }
  attr {
    key: "_class"
    value {
      list {
        s: "loc:@FirstStageFeatureExtractor/InceptionV2/Mixed_3b/Branch_2/Conv2d_0a_1x1/BatchNorm/moving_mean"
      }
    }
  }
  attr {
    key: "_output_shapes"
    value {
      list {
        shape {
          dim {
            size: 64
          }
        }
      }
    }
  }
}
node {
  name: "FirstStageFeatureExtractor/InceptionV2/Mixed_3b/Branch_2/Conv2d_0a_1x1/BatchNorm/moving_variance/Initializer/ones"
  op: "Const"
  attr {
    key: "_class"
    value {
      list {
        s: "loc:@FirstStageFeatureExtractor/InceptionV2/Mixed_3b/Branch_2/Conv2d_0a_1x1/BatchNorm/moving_variance"
      }
    }
  }
  attr {
    key: "_output_shapes"
    value {
      list {
        shape {
          dim {
            size: 64
          }
        }
      }
    }
  }
  attr {
    key: "dtype"
    value {
      type: DT_FLOAT
    }
  }
  attr {
    key: "value"
    value {
      tensor {
        dtype: DT_FLOAT
        tensor_shape {
          dim {
            size: 64
          }
        }
        float_val: 1.0
      }
    }
  }
}
node {
  name: "FirstStageFeatureExtractor/InceptionV2/Mixed_3b/Branch_2/Conv2d_0a_1x1/BatchNorm/moving_variance"
  op: "VariableV2"
  device: "/device:CPU:0"
  attr {
    key: "_class"
    value {
      list {
        s: "loc:@FirstStageFeatureExtractor/InceptionV2/Mixed_3b/Branch_2/Conv2d_0a_1x1/BatchNorm/moving_variance"
      }
    }
  }
  attr {
    key: "_output_shapes"
    value {
      list {
        shape {
          dim {
            size: 64
          }
        }
      }
    }
  }
  attr {
    key: "container"
    value {
      s: ""
    }
  }
  attr {
    key: "dtype"
    value {
      type: DT_FLOAT
    }
  }
  attr {
    key: "shape"
    value {
      shape {
        dim {
          size: 64
        }
      }
    }
  }
  attr {
    key: "shared_name"
    value {
      s: ""
    }
  }
}
node {
  name: "FirstStageFeatureExtractor/InceptionV2/Mixed_3b/Branch_2/Conv2d_0a_1x1/BatchNorm/moving_variance/Assign"
  op: "Assign"
  input: "FirstStageFeatureExtractor/InceptionV2/Mixed_3b/Branch_2/Conv2d_0a_1x1/BatchNorm/moving_variance"
  input: "FirstStageFeatureExtractor/InceptionV2/Mixed_3b/Branch_2/Conv2d_0a_1x1/BatchNorm/moving_variance/Initializer/ones"
  device: "/device:CPU:0"
  attr {
    key: "T"
    value {
      type: DT_FLOAT
    }
  }
  attr {
    key: "_class"
    value {
      list {
        s: "loc:@FirstStageFeatureExtractor/InceptionV2/Mixed_3b/Branch_2/Conv2d_0a_1x1/BatchNorm/moving_variance"
      }
    }
  }
  attr {
    key: "_output_shapes"
    value {
      list {
        shape {
          dim {
            size: 64
          }
        }
      }
    }
  }
  attr {
    key: "use_locking"
    value {
      b: true
    }
  }
  attr {
    key: "validate_shape"
    value {
      b: true
    }
  }
}
node {
  name: "FirstStageFeatureExtractor/InceptionV2/Mixed_3b/Branch_2/Conv2d_0a_1x1/BatchNorm/moving_variance/read"
  op: "Identity"
  input: "FirstStageFeatureExtractor/InceptionV2/Mixed_3b/Branch_2/Conv2d_0a_1x1/BatchNorm/moving_variance"
  device: "/device:CPU:0"
  attr {
    key: "T"
    value {
      type: DT_FLOAT
    }
  }
  attr {
    key: "_class"
    value {
      list {
        s: "loc:@FirstStageFeatureExtractor/InceptionV2/Mixed_3b/Branch_2/Conv2d_0a_1x1/BatchNorm/moving_variance"
      }
    }
  }
  attr {
    key: "_output_shapes"
    value {
      list {
        shape {
          dim {
            size: 64
          }
        }
      }
    }
  }
}
node {
  name: "FirstStageFeatureExtractor/InceptionV2/InceptionV2/Mixed_3b/Branch_2/Conv2d_0a_1x1/BatchNorm/FusedBatchNorm"
  op: "FusedBatchNorm"
  input: "FirstStageFeatureExtractor/InceptionV2/InceptionV2/Mixed_3b/Branch_2/Conv2d_0a_1x1/Conv2D"
  input: "FirstStageFeatureExtractor/InceptionV2/Mixed_3b/Branch_2/Conv2d_0a_1x1/BatchNorm/gamma/read"
  input: "FirstStageFeatureExtractor/InceptionV2/Mixed_3b/Branch_2/Conv2d_0a_1x1/BatchNorm/beta/read"
  input: "FirstStageFeatureExtractor/InceptionV2/Mixed_3b/Branch_2/Conv2d_0a_1x1/BatchNorm/moving_mean/read"
  input: "FirstStageFeatureExtractor/InceptionV2/Mixed_3b/Branch_2/Conv2d_0a_1x1/BatchNorm/moving_variance/read"
  device: "/device:GPU:0"
  attr {
    key: "T"
    value {
      type: DT_FLOAT
    }
  }
  attr {
    key: "_output_shapes"
    value {
      list {
        shape {
          dim {
            size: 1
          }
          dim {
            size: -1
          }
          dim {
            size: -1
          }
          dim {
            size: 64
          }
        }
        shape {
          dim {
            size: 64
          }
        }
        shape {
          dim {
            size: 64
          }
        }
        shape {
          dim {
            size: 64
          }
        }
        shape {
          dim {
            size: 64
          }
        }
      }
    }
  }
  attr {
    key: "data_format"
    value {
      s: "NHWC"
    }
  }
  attr {
    key: "epsilon"
    value {
      f: 0.0010000000474974513
    }
  }
  attr {
    key: "is_training"
    value {
      b: false
    }
  }
}
node {
  name: "FirstStageFeatureExtractor/InceptionV2/InceptionV2/Mixed_3b/Branch_2/Conv2d_0a_1x1/BatchNorm/Const"
  op: "Const"
  input: "^FirstStageFeatureExtractor/Assert/Assert"
  device: "/device:GPU:0"
  attr {
    key: "_output_shapes"
    value {
      list {
        shape {
        }
      }
    }
  }
  attr {
    key: "dtype"
    value {
      type: DT_FLOAT
    }
  }
  attr {
    key: "value"
    value {
      tensor {
        dtype: DT_FLOAT
        tensor_shape {
        }
        float_val: 0.9997000098228455
      }
    }
  }
}
node {
  name: "FirstStageFeatureExtractor/InceptionV2/InceptionV2/Mixed_3b/Branch_2/Conv2d_0a_1x1/Relu"
  op: "Relu"
  input: "FirstStageFeatureExtractor/InceptionV2/InceptionV2/Mixed_3b/Branch_2/Conv2d_0a_1x1/BatchNorm/FusedBatchNorm"
  device: "/device:GPU:0"
  attr {
    key: "T"
    value {
      type: DT_FLOAT
    }
  }
  attr {
    key: "_output_shapes"
    value {
      list {
        shape {
          dim {
            size: 1
          }
          dim {
            size: -1
          }
          dim {
            size: -1
          }
          dim {
            size: 64
          }
        }
      }
    }
  }
}
node {
  name: "FirstStageFeatureExtractor/InceptionV2/Mixed_3b/Branch_2/Conv2d_0b_3x3/weights/Initializer/random_uniform/shape"
  op: "Const"
  attr {
    key: "_class"
    value {
      list {
        s: "loc:@FirstStageFeatureExtractor/InceptionV2/Mixed_3b/Branch_2/Conv2d_0b_3x3/weights"
      }
    }
  }
  attr {
    key: "_output_shapes"
    value {
      list {
        shape {
          dim {
            size: 4
          }
        }
      }
    }
  }
  attr {
    key: "dtype"
    value {
      type: DT_INT32
    }
  }
  attr {
    key: "value"
    value {
      tensor {
        dtype: DT_INT32
        tensor_shape {
          dim {
            size: 4
          }
        }
        tensor_content: "\003\000\000\000\003\000\000\000@\000\000\000`\000\000\000"
      }
    }
  }
}
node {
  name: "FirstStageFeatureExtractor/InceptionV2/Mixed_3b/Branch_2/Conv2d_0b_3x3/weights/Initializer/random_uniform/min"
  op: "Const"
  attr {
    key: "_class"
    value {
      list {
        s: "loc:@FirstStageFeatureExtractor/InceptionV2/Mixed_3b/Branch_2/Conv2d_0b_3x3/weights"
      }
    }
  }
  attr {
    key: "_output_shapes"
    value {
      list {
        shape {
        }
      }
    }
  }
  attr {
    key: "dtype"
    value {
      type: DT_FLOAT
    }
  }
  attr {
    key: "value"
    value {
      tensor {
        dtype: DT_FLOAT
        tensor_shape {
        }
        float_val: -0.06454972177743912
      }
    }
  }
}
node {
  name: "FirstStageFeatureExtractor/InceptionV2/Mixed_3b/Branch_2/Conv2d_0b_3x3/weights/Initializer/random_uniform/max"
  op: "Const"
  attr {
    key: "_class"
    value {
      list {
        s: "loc:@FirstStageFeatureExtractor/InceptionV2/Mixed_3b/Branch_2/Conv2d_0b_3x3/weights"
      }
    }
  }
  attr {
    key: "_output_shapes"
    value {
      list {
        shape {
        }
      }
    }
  }
  attr {
    key: "dtype"
    value {
      type: DT_FLOAT
    }
  }
  attr {
    key: "value"
    value {
      tensor {
        dtype: DT_FLOAT
        tensor_shape {
        }
        float_val: 0.06454972177743912
      }
    }
  }
}
node {
  name: "FirstStageFeatureExtractor/InceptionV2/Mixed_3b/Branch_2/Conv2d_0b_3x3/weights/Initializer/random_uniform/RandomUniform"
  op: "RandomUniform"
  input: "FirstStageFeatureExtractor/InceptionV2/Mixed_3b/Branch_2/Conv2d_0b_3x3/weights/Initializer/random_uniform/shape"
  attr {
    key: "T"
    value {
      type: DT_INT32
    }
  }
  attr {
    key: "_class"
    value {
      list {
        s: "loc:@FirstStageFeatureExtractor/InceptionV2/Mixed_3b/Branch_2/Conv2d_0b_3x3/weights"
      }
    }
  }
  attr {
    key: "_output_shapes"
    value {
      list {
        shape {
          dim {
            size: 3
          }
          dim {
            size: 3
          }
          dim {
            size: 64
          }
          dim {
            size: 96
          }
        }
      }
    }
  }
  attr {
    key: "dtype"
    value {
      type: DT_FLOAT
    }
  }
  attr {
    key: "seed"
    value {
      i: 0
    }
  }
  attr {
    key: "seed2"
    value {
      i: 0
    }
  }
}
node {
  name: "FirstStageFeatureExtractor/InceptionV2/Mixed_3b/Branch_2/Conv2d_0b_3x3/weights/Initializer/random_uniform/sub"
  op: "Sub"
  input: "FirstStageFeatureExtractor/InceptionV2/Mixed_3b/Branch_2/Conv2d_0b_3x3/weights/Initializer/random_uniform/max"
  input: "FirstStageFeatureExtractor/InceptionV2/Mixed_3b/Branch_2/Conv2d_0b_3x3/weights/Initializer/random_uniform/min"
  attr {
    key: "T"
    value {
      type: DT_FLOAT
    }
  }
  attr {
    key: "_class"
    value {
      list {
        s: "loc:@FirstStageFeatureExtractor/InceptionV2/Mixed_3b/Branch_2/Conv2d_0b_3x3/weights"
      }
    }
  }
  attr {
    key: "_output_shapes"
    value {
      list {
        shape {
        }
      }
    }
  }
}
node {
  name: "FirstStageFeatureExtractor/InceptionV2/Mixed_3b/Branch_2/Conv2d_0b_3x3/weights/Initializer/random_uniform/mul"
  op: "Mul"
  input: "FirstStageFeatureExtractor/InceptionV2/Mixed_3b/Branch_2/Conv2d_0b_3x3/weights/Initializer/random_uniform/RandomUniform"
  input: "FirstStageFeatureExtractor/InceptionV2/Mixed_3b/Branch_2/Conv2d_0b_3x3/weights/Initializer/random_uniform/sub"
  attr {
    key: "T"
    value {
      type: DT_FLOAT
    }
  }
  attr {
    key: "_class"
    value {
      list {
        s: "loc:@FirstStageFeatureExtractor/InceptionV2/Mixed_3b/Branch_2/Conv2d_0b_3x3/weights"
      }
    }
  }
  attr {
    key: "_output_shapes"
    value {
      list {
        shape {
          dim {
            size: 3
          }
          dim {
            size: 3
          }
          dim {
            size: 64
          }
          dim {
            size: 96
          }
        }
      }
    }
  }
}
node {
  name: "FirstStageFeatureExtractor/InceptionV2/Mixed_3b/Branch_2/Conv2d_0b_3x3/weights/Initializer/random_uniform"
  op: "Add"
  input: "FirstStageFeatureExtractor/InceptionV2/Mixed_3b/Branch_2/Conv2d_0b_3x3/weights/Initializer/random_uniform/mul"
  input: "FirstStageFeatureExtractor/InceptionV2/Mixed_3b/Branch_2/Conv2d_0b_3x3/weights/Initializer/random_uniform/min"
  attr {
    key: "T"
    value {
      type: DT_FLOAT
    }
  }
  attr {
    key: "_class"
    value {
      list {
        s: "loc:@FirstStageFeatureExtractor/InceptionV2/Mixed_3b/Branch_2/Conv2d_0b_3x3/weights"
      }
    }
  }
  attr {
    key: "_output_shapes"
    value {
      list {
        shape {
          dim {
            size: 3
          }
          dim {
            size: 3
          }
          dim {
            size: 64
          }
          dim {
            size: 96
          }
        }
      }
    }
  }
}
node {
  name: "FirstStageFeatureExtractor/InceptionV2/Mixed_3b/Branch_2/Conv2d_0b_3x3/weights"
  op: "VariableV2"
  device: "/device:CPU:0"
  attr {
    key: "_class"
    value {
      list {
        s: "loc:@FirstStageFeatureExtractor/InceptionV2/Mixed_3b/Branch_2/Conv2d_0b_3x3/weights"
      }
    }
  }
  attr {
    key: "_output_shapes"
    value {
      list {
        shape {
          dim {
            size: 3
          }
          dim {
            size: 3
          }
          dim {
            size: 64
          }
          dim {
            size: 96
          }
        }
      }
    }
  }
  attr {
    key: "container"
    value {
      s: ""
    }
  }
  attr {
    key: "dtype"
    value {
      type: DT_FLOAT
    }
  }
  attr {
    key: "shape"
    value {
      shape {
        dim {
          size: 3
        }
        dim {
          size: 3
        }
        dim {
          size: 64
        }
        dim {
          size: 96
        }
      }
    }
  }
  attr {
    key: "shared_name"
    value {
      s: ""
    }
  }
}
node {
  name: "FirstStageFeatureExtractor/InceptionV2/Mixed_3b/Branch_2/Conv2d_0b_3x3/weights/Assign"
  op: "Assign"
  input: "FirstStageFeatureExtractor/InceptionV2/Mixed_3b/Branch_2/Conv2d_0b_3x3/weights"
  input: "FirstStageFeatureExtractor/InceptionV2/Mixed_3b/Branch_2/Conv2d_0b_3x3/weights/Initializer/random_uniform"
  device: "/device:CPU:0"
  attr {
    key: "T"
    value {
      type: DT_FLOAT
    }
  }
  attr {
    key: "_class"
    value {
      list {
        s: "loc:@FirstStageFeatureExtractor/InceptionV2/Mixed_3b/Branch_2/Conv2d_0b_3x3/weights"
      }
    }
  }
  attr {
    key: "_output_shapes"
    value {
      list {
        shape {
          dim {
            size: 3
          }
          dim {
            size: 3
          }
          dim {
            size: 64
          }
          dim {
            size: 96
          }
        }
      }
    }
  }
  attr {
    key: "use_locking"
    value {
      b: true
    }
  }
  attr {
    key: "validate_shape"
    value {
      b: true
    }
  }
}
node {
  name: "FirstStageFeatureExtractor/InceptionV2/Mixed_3b/Branch_2/Conv2d_0b_3x3/weights/read"
  op: "Identity"
  input: "FirstStageFeatureExtractor/InceptionV2/Mixed_3b/Branch_2/Conv2d_0b_3x3/weights"
  device: "/device:CPU:0"
  attr {
    key: "T"
    value {
      type: DT_FLOAT
    }
  }
  attr {
    key: "_class"
    value {
      list {
        s: "loc:@FirstStageFeatureExtractor/InceptionV2/Mixed_3b/Branch_2/Conv2d_0b_3x3/weights"
      }
    }
  }
  attr {
    key: "_output_shapes"
    value {
      list {
        shape {
          dim {
            size: 3
          }
          dim {
            size: 3
          }
          dim {
            size: 64
          }
          dim {
            size: 96
          }
        }
      }
    }
  }
}
node {
  name: "FirstStageFeatureExtractor/InceptionV2/InceptionV2/Mixed_3b/Branch_2/Conv2d_0b_3x3/dilation_rate"
  op: "Const"
  input: "^FirstStageFeatureExtractor/Assert/Assert"
  device: "/device:GPU:0"
  attr {
    key: "_output_shapes"
    value {
      list {
        shape {
          dim {
            size: 2
          }
        }
      }
    }
  }
  attr {
    key: "dtype"
    value {
      type: DT_INT32
    }
  }
  attr {
    key: "value"
    value {
      tensor {
        dtype: DT_INT32
        tensor_shape {
          dim {
            size: 2
          }
        }
        tensor_content: "\001\000\000\000\001\000\000\000"
      }
    }
  }
}
node {
  name: "FirstStageFeatureExtractor/InceptionV2/InceptionV2/Mixed_3b/Branch_2/Conv2d_0b_3x3/Conv2D"
  op: "Conv2D"
  input: "FirstStageFeatureExtractor/InceptionV2/InceptionV2/Mixed_3b/Branch_2/Conv2d_0a_1x1/Relu"
  input: "FirstStageFeatureExtractor/InceptionV2/Mixed_3b/Branch_2/Conv2d_0b_3x3/weights/read"
  device: "/device:GPU:0"
  attr {
    key: "T"
    value {
      type: DT_FLOAT
    }
  }
  attr {
    key: "_output_shapes"
    value {
      list {
        shape {
          dim {
            size: 1
          }
          dim {
            size: -1
          }
          dim {
            size: -1
          }
          dim {
            size: 96
          }
        }
      }
    }
  }
  attr {
    key: "data_format"
    value {
      s: "NHWC"
    }
  }
  attr {
    key: "dilations"
    value {
      list {
        i: 1
        i: 1
        i: 1
        i: 1
      }
    }
  }
  attr {
    key: "explicit_paddings"
    value {
      list {
      }
    }
  }
  attr {
    key: "padding"
    value {
      s: "SAME"
    }
  }
  attr {
    key: "strides"
    value {
      list {
        i: 1
        i: 1
        i: 1
        i: 1
      }
    }
  }
  attr {
    key: "use_cudnn_on_gpu"
    value {
      b: true
    }
  }
}
node {
  name: "FirstStageFeatureExtractor/InceptionV2/Mixed_3b/Branch_2/Conv2d_0b_3x3/BatchNorm/gamma/Initializer/ones"
  op: "Const"
  attr {
    key: "_class"
    value {
      list {
        s: "loc:@FirstStageFeatureExtractor/InceptionV2/Mixed_3b/Branch_2/Conv2d_0b_3x3/BatchNorm/gamma"
      }
    }
  }
  attr {
    key: "_output_shapes"
    value {
      list {
        shape {
          dim {
            size: 96
          }
        }
      }
    }
  }
  attr {
    key: "dtype"
    value {
      type: DT_FLOAT
    }
  }
  attr {
    key: "value"
    value {
      tensor {
        dtype: DT_FLOAT
        tensor_shape {
          dim {
            size: 96
          }
        }
        float_val: 1.0
      }
    }
  }
}
node {
  name: "FirstStageFeatureExtractor/InceptionV2/Mixed_3b/Branch_2/Conv2d_0b_3x3/BatchNorm/gamma"
  op: "VariableV2"
  device: "/device:CPU:0"
  attr {
    key: "_class"
    value {
      list {
        s: "loc:@FirstStageFeatureExtractor/InceptionV2/Mixed_3b/Branch_2/Conv2d_0b_3x3/BatchNorm/gamma"
      }
    }
  }
  attr {
    key: "_output_shapes"
    value {
      list {
        shape {
          dim {
            size: 96
          }
        }
      }
    }
  }
  attr {
    key: "container"
    value {
      s: ""
    }
  }
  attr {
    key: "dtype"
    value {
      type: DT_FLOAT
    }
  }
  attr {
    key: "shape"
    value {
      shape {
        dim {
          size: 96
        }
      }
    }
  }
  attr {
    key: "shared_name"
    value {
      s: ""
    }
  }
}
node {
  name: "FirstStageFeatureExtractor/InceptionV2/Mixed_3b/Branch_2/Conv2d_0b_3x3/BatchNorm/gamma/Assign"
  op: "Assign"
  input: "FirstStageFeatureExtractor/InceptionV2/Mixed_3b/Branch_2/Conv2d_0b_3x3/BatchNorm/gamma"
  input: "FirstStageFeatureExtractor/InceptionV2/Mixed_3b/Branch_2/Conv2d_0b_3x3/BatchNorm/gamma/Initializer/ones"
  device: "/device:CPU:0"
  attr {
    key: "T"
    value {
      type: DT_FLOAT
    }
  }
  attr {
    key: "_class"
    value {
      list {
        s: "loc:@FirstStageFeatureExtractor/InceptionV2/Mixed_3b/Branch_2/Conv2d_0b_3x3/BatchNorm/gamma"
      }
    }
  }
  attr {
    key: "_output_shapes"
    value {
      list {
        shape {
          dim {
            size: 96
          }
        }
      }
    }
  }
  attr {
    key: "use_locking"
    value {
      b: true
    }
  }
  attr {
    key: "validate_shape"
    value {
      b: true
    }
  }
}
node {
  name: "FirstStageFeatureExtractor/InceptionV2/Mixed_3b/Branch_2/Conv2d_0b_3x3/BatchNorm/gamma/read"
  op: "Identity"
  input: "FirstStageFeatureExtractor/InceptionV2/Mixed_3b/Branch_2/Conv2d_0b_3x3/BatchNorm/gamma"
  device: "/device:CPU:0"
  attr {
    key: "T"
    value {
      type: DT_FLOAT
    }
  }
  attr {
    key: "_class"
    value {
      list {
        s: "loc:@FirstStageFeatureExtractor/InceptionV2/Mixed_3b/Branch_2/Conv2d_0b_3x3/BatchNorm/gamma"
      }
    }
  }
  attr {
    key: "_output_shapes"
    value {
      list {
        shape {
          dim {
            size: 96
          }
        }
      }
    }
  }
}
node {
  name: "FirstStageFeatureExtractor/InceptionV2/Mixed_3b/Branch_2/Conv2d_0b_3x3/BatchNorm/beta/Initializer/zeros"
  op: "Const"
  attr {
    key: "_class"
    value {
      list {
        s: "loc:@FirstStageFeatureExtractor/InceptionV2/Mixed_3b/Branch_2/Conv2d_0b_3x3/BatchNorm/beta"
      }
    }
  }
  attr {
    key: "_output_shapes"
    value {
      list {
        shape {
          dim {
            size: 96
          }
        }
      }
    }
  }
  attr {
    key: "dtype"
    value {
      type: DT_FLOAT
    }
  }
  attr {
    key: "value"
    value {
      tensor {
        dtype: DT_FLOAT
        tensor_shape {
          dim {
            size: 96
          }
        }
        float_val: 0.0
      }
    }
  }
}
node {
  name: "FirstStageFeatureExtractor/InceptionV2/Mixed_3b/Branch_2/Conv2d_0b_3x3/BatchNorm/beta"
  op: "VariableV2"
  device: "/device:CPU:0"
  attr {
    key: "_class"
    value {
      list {
        s: "loc:@FirstStageFeatureExtractor/InceptionV2/Mixed_3b/Branch_2/Conv2d_0b_3x3/BatchNorm/beta"
      }
    }
  }
  attr {
    key: "_output_shapes"
    value {
      list {
        shape {
          dim {
            size: 96
          }
        }
      }
    }
  }
  attr {
    key: "container"
    value {
      s: ""
    }
  }
  attr {
    key: "dtype"
    value {
      type: DT_FLOAT
    }
  }
  attr {
    key: "shape"
    value {
      shape {
        dim {
          size: 96
        }
      }
    }
  }
  attr {
    key: "shared_name"
    value {
      s: ""
    }
  }
}
node {
  name: "FirstStageFeatureExtractor/InceptionV2/Mixed_3b/Branch_2/Conv2d_0b_3x3/BatchNorm/beta/Assign"
  op: "Assign"
  input: "FirstStageFeatureExtractor/InceptionV2/Mixed_3b/Branch_2/Conv2d_0b_3x3/BatchNorm/beta"
  input: "FirstStageFeatureExtractor/InceptionV2/Mixed_3b/Branch_2/Conv2d_0b_3x3/BatchNorm/beta/Initializer/zeros"
  device: "/device:CPU:0"
  attr {
    key: "T"
    value {
      type: DT_FLOAT
    }
  }
  attr {
    key: "_class"
    value {
      list {
        s: "loc:@FirstStageFeatureExtractor/InceptionV2/Mixed_3b/Branch_2/Conv2d_0b_3x3/BatchNorm/beta"
      }
    }
  }
  attr {
    key: "_output_shapes"
    value {
      list {
        shape {
          dim {
            size: 96
          }
        }
      }
    }
  }
  attr {
    key: "use_locking"
    value {
      b: true
    }
  }
  attr {
    key: "validate_shape"
    value {
      b: true
    }
  }
}
node {
  name: "FirstStageFeatureExtractor/InceptionV2/Mixed_3b/Branch_2/Conv2d_0b_3x3/BatchNorm/beta/read"
  op: "Identity"
  input: "FirstStageFeatureExtractor/InceptionV2/Mixed_3b/Branch_2/Conv2d_0b_3x3/BatchNorm/beta"
  device: "/device:CPU:0"
  attr {
    key: "T"
    value {
      type: DT_FLOAT
    }
  }
  attr {
    key: "_class"
    value {
      list {
        s: "loc:@FirstStageFeatureExtractor/InceptionV2/Mixed_3b/Branch_2/Conv2d_0b_3x3/BatchNorm/beta"
      }
    }
  }
  attr {
    key: "_output_shapes"
    value {
      list {
        shape {
          dim {
            size: 96
          }
        }
      }
    }
  }
}
node {
  name: "FirstStageFeatureExtractor/InceptionV2/Mixed_3b/Branch_2/Conv2d_0b_3x3/BatchNorm/moving_mean/Initializer/zeros"
  op: "Const"
  attr {
    key: "_class"
    value {
      list {
        s: "loc:@FirstStageFeatureExtractor/InceptionV2/Mixed_3b/Branch_2/Conv2d_0b_3x3/BatchNorm/moving_mean"
      }
    }
  }
  attr {
    key: "_output_shapes"
    value {
      list {
        shape {
          dim {
            size: 96
          }
        }
      }
    }
  }
  attr {
    key: "dtype"
    value {
      type: DT_FLOAT
    }
  }
  attr {
    key: "value"
    value {
      tensor {
        dtype: DT_FLOAT
        tensor_shape {
          dim {
            size: 96
          }
        }
        float_val: 0.0
      }
    }
  }
}
node {
  name: "FirstStageFeatureExtractor/InceptionV2/Mixed_3b/Branch_2/Conv2d_0b_3x3/BatchNorm/moving_mean"
  op: "VariableV2"
  device: "/device:CPU:0"
  attr {
    key: "_class"
    value {
      list {
        s: "loc:@FirstStageFeatureExtractor/InceptionV2/Mixed_3b/Branch_2/Conv2d_0b_3x3/BatchNorm/moving_mean"
      }
    }
  }
  attr {
    key: "_output_shapes"
    value {
      list {
        shape {
          dim {
            size: 96
          }
        }
      }
    }
  }
  attr {
    key: "container"
    value {
      s: ""
    }
  }
  attr {
    key: "dtype"
    value {
      type: DT_FLOAT
    }
  }
  attr {
    key: "shape"
    value {
      shape {
        dim {
          size: 96
        }
      }
    }
  }
  attr {
    key: "shared_name"
    value {
      s: ""
    }
  }
}
node {
  name: "FirstStageFeatureExtractor/InceptionV2/Mixed_3b/Branch_2/Conv2d_0b_3x3/BatchNorm/moving_mean/Assign"
  op: "Assign"
  input: "FirstStageFeatureExtractor/InceptionV2/Mixed_3b/Branch_2/Conv2d_0b_3x3/BatchNorm/moving_mean"
  input: "FirstStageFeatureExtractor/InceptionV2/Mixed_3b/Branch_2/Conv2d_0b_3x3/BatchNorm/moving_mean/Initializer/zeros"
  device: "/device:CPU:0"
  attr {
    key: "T"
    value {
      type: DT_FLOAT
    }
  }
  attr {
    key: "_class"
    value {
      list {
        s: "loc:@FirstStageFeatureExtractor/InceptionV2/Mixed_3b/Branch_2/Conv2d_0b_3x3/BatchNorm/moving_mean"
      }
    }
  }
  attr {
    key: "_output_shapes"
    value {
      list {
        shape {
          dim {
            size: 96
          }
        }
      }
    }
  }
  attr {
    key: "use_locking"
    value {
      b: true
    }
  }
  attr {
    key: "validate_shape"
    value {
      b: true
    }
  }
}
node {
  name: "FirstStageFeatureExtractor/InceptionV2/Mixed_3b/Branch_2/Conv2d_0b_3x3/BatchNorm/moving_mean/read"
  op: "Identity"
  input: "FirstStageFeatureExtractor/InceptionV2/Mixed_3b/Branch_2/Conv2d_0b_3x3/BatchNorm/moving_mean"
  device: "/device:CPU:0"
  attr {
    key: "T"
    value {
      type: DT_FLOAT
    }
  }
  attr {
    key: "_class"
    value {
      list {
        s: "loc:@FirstStageFeatureExtractor/InceptionV2/Mixed_3b/Branch_2/Conv2d_0b_3x3/BatchNorm/moving_mean"
      }
    }
  }
  attr {
    key: "_output_shapes"
    value {
      list {
        shape {
          dim {
            size: 96
          }
        }
      }
    }
  }
}
node {
  name: "FirstStageFeatureExtractor/InceptionV2/Mixed_3b/Branch_2/Conv2d_0b_3x3/BatchNorm/moving_variance/Initializer/ones"
  op: "Const"
  attr {
    key: "_class"
    value {
      list {
        s: "loc:@FirstStageFeatureExtractor/InceptionV2/Mixed_3b/Branch_2/Conv2d_0b_3x3/BatchNorm/moving_variance"
      }
    }
  }
  attr {
    key: "_output_shapes"
    value {
      list {
        shape {
          dim {
            size: 96
          }
        }
      }
    }
  }
  attr {
    key: "dtype"
    value {
      type: DT_FLOAT
    }
  }
  attr {
    key: "value"
    value {
      tensor {
        dtype: DT_FLOAT
        tensor_shape {
          dim {
            size: 96
          }
        }
        float_val: 1.0
      }
    }
  }
}
node {
  name: "FirstStageFeatureExtractor/InceptionV2/Mixed_3b/Branch_2/Conv2d_0b_3x3/BatchNorm/moving_variance"
  op: "VariableV2"
  device: "/device:CPU:0"
  attr {
    key: "_class"
    value {
      list {
        s: "loc:@FirstStageFeatureExtractor/InceptionV2/Mixed_3b/Branch_2/Conv2d_0b_3x3/BatchNorm/moving_variance"
      }
    }
  }
  attr {
    key: "_output_shapes"
    value {
      list {
        shape {
          dim {
            size: 96
          }
        }
      }
    }
  }
  attr {
    key: "container"
    value {
      s: ""
    }
  }
  attr {
    key: "dtype"
    value {
      type: DT_FLOAT
    }
  }
  attr {
    key: "shape"
    value {
      shape {
        dim {
          size: 96
        }
      }
    }
  }
  attr {
    key: "shared_name"
    value {
      s: ""
    }
  }
}
node {
  name: "FirstStageFeatureExtractor/InceptionV2/Mixed_3b/Branch_2/Conv2d_0b_3x3/BatchNorm/moving_variance/Assign"
  op: "Assign"
  input: "FirstStageFeatureExtractor/InceptionV2/Mixed_3b/Branch_2/Conv2d_0b_3x3/BatchNorm/moving_variance"
  input: "FirstStageFeatureExtractor/InceptionV2/Mixed_3b/Branch_2/Conv2d_0b_3x3/BatchNorm/moving_variance/Initializer/ones"
  device: "/device:CPU:0"
  attr {
    key: "T"
    value {
      type: DT_FLOAT
    }
  }
  attr {
    key: "_class"
    value {
      list {
        s: "loc:@FirstStageFeatureExtractor/InceptionV2/Mixed_3b/Branch_2/Conv2d_0b_3x3/BatchNorm/moving_variance"
      }
    }
  }
  attr {
    key: "_output_shapes"
    value {
      list {
        shape {
          dim {
            size: 96
          }
        }
      }
    }
  }
  attr {
    key: "use_locking"
    value {
      b: true
    }
  }
  attr {
    key: "validate_shape"
    value {
      b: true
    }
  }
}
node {
  name: "FirstStageFeatureExtractor/InceptionV2/Mixed_3b/Branch_2/Conv2d_0b_3x3/BatchNorm/moving_variance/read"
  op: "Identity"
  input: "FirstStageFeatureExtractor/InceptionV2/Mixed_3b/Branch_2/Conv2d_0b_3x3/BatchNorm/moving_variance"
  device: "/device:CPU:0"
  attr {
    key: "T"
    value {
      type: DT_FLOAT
    }
  }
  attr {
    key: "_class"
    value {
      list {
        s: "loc:@FirstStageFeatureExtractor/InceptionV2/Mixed_3b/Branch_2/Conv2d_0b_3x3/BatchNorm/moving_variance"
      }
    }
  }
  attr {
    key: "_output_shapes"
    value {
      list {
        shape {
          dim {
            size: 96
          }
        }
      }
    }
  }
}
node {
  name: "FirstStageFeatureExtractor/InceptionV2/InceptionV2/Mixed_3b/Branch_2/Conv2d_0b_3x3/BatchNorm/FusedBatchNorm"
  op: "FusedBatchNorm"
  input: "FirstStageFeatureExtractor/InceptionV2/InceptionV2/Mixed_3b/Branch_2/Conv2d_0b_3x3/Conv2D"
  input: "FirstStageFeatureExtractor/InceptionV2/Mixed_3b/Branch_2/Conv2d_0b_3x3/BatchNorm/gamma/read"
  input: "FirstStageFeatureExtractor/InceptionV2/Mixed_3b/Branch_2/Conv2d_0b_3x3/BatchNorm/beta/read"
  input: "FirstStageFeatureExtractor/InceptionV2/Mixed_3b/Branch_2/Conv2d_0b_3x3/BatchNorm/moving_mean/read"
  input: "FirstStageFeatureExtractor/InceptionV2/Mixed_3b/Branch_2/Conv2d_0b_3x3/BatchNorm/moving_variance/read"
  device: "/device:GPU:0"
  attr {
    key: "T"
    value {
      type: DT_FLOAT
    }
  }
  attr {
    key: "_output_shapes"
    value {
      list {
        shape {
          dim {
            size: 1
          }
          dim {
            size: -1
          }
          dim {
            size: -1
          }
          dim {
            size: 96
          }
        }
        shape {
          dim {
            size: 96
          }
        }
        shape {
          dim {
            size: 96
          }
        }
        shape {
          dim {
            size: 96
          }
        }
        shape {
          dim {
            size: 96
          }
        }
      }
    }
  }
  attr {
    key: "data_format"
    value {
      s: "NHWC"
    }
  }
  attr {
    key: "epsilon"
    value {
      f: 0.0010000000474974513
    }
  }
  attr {
    key: "is_training"
    value {
      b: false
    }
  }
}
node {
  name: "FirstStageFeatureExtractor/InceptionV2/InceptionV2/Mixed_3b/Branch_2/Conv2d_0b_3x3/BatchNorm/Const"
  op: "Const"
  input: "^FirstStageFeatureExtractor/Assert/Assert"
  device: "/device:GPU:0"
  attr {
    key: "_output_shapes"
    value {
      list {
        shape {
        }
      }
    }
  }
  attr {
    key: "dtype"
    value {
      type: DT_FLOAT
    }
  }
  attr {
    key: "value"
    value {
      tensor {
        dtype: DT_FLOAT
        tensor_shape {
        }
        float_val: 0.9997000098228455
      }
    }
  }
}
node {
  name: "FirstStageFeatureExtractor/InceptionV2/InceptionV2/Mixed_3b/Branch_2/Conv2d_0b_3x3/Relu"
  op: "Relu"
  input: "FirstStageFeatureExtractor/InceptionV2/InceptionV2/Mixed_3b/Branch_2/Conv2d_0b_3x3/BatchNorm/FusedBatchNorm"
  device: "/device:GPU:0"
  attr {
    key: "T"
    value {
      type: DT_FLOAT
    }
  }
  attr {
    key: "_output_shapes"
    value {
      list {
        shape {
          dim {
            size: 1
          }
          dim {
            size: -1
          }
          dim {
            size: -1
          }
          dim {
            size: 96
          }
        }
      }
    }
  }
}
node {
  name: "FirstStageFeatureExtractor/InceptionV2/Mixed_3b/Branch_2/Conv2d_0c_3x3/weights/Initializer/random_uniform/shape"
  op: "Const"
  attr {
    key: "_class"
    value {
      list {
        s: "loc:@FirstStageFeatureExtractor/InceptionV2/Mixed_3b/Branch_2/Conv2d_0c_3x3/weights"
      }
    }
  }
  attr {
    key: "_output_shapes"
    value {
      list {
        shape {
          dim {
            size: 4
          }
        }
      }
    }
  }
  attr {
    key: "dtype"
    value {
      type: DT_INT32
    }
  }
  attr {
    key: "value"
    value {
      tensor {
        dtype: DT_INT32
        tensor_shape {
          dim {
            size: 4
          }
        }
        tensor_content: "\003\000\000\000\003\000\000\000`\000\000\000`\000\000\000"
      }
    }
  }
}
node {
  name: "FirstStageFeatureExtractor/InceptionV2/Mixed_3b/Branch_2/Conv2d_0c_3x3/weights/Initializer/random_uniform/min"
  op: "Const"
  attr {
    key: "_class"
    value {
      list {
        s: "loc:@FirstStageFeatureExtractor/InceptionV2/Mixed_3b/Branch_2/Conv2d_0c_3x3/weights"
      }
    }
  }
  attr {
    key: "_output_shapes"
    value {
      list {
        shape {
        }
      }
    }
  }
  attr {
    key: "dtype"
    value {
      type: DT_FLOAT
    }
  }
  attr {
    key: "value"
    value {
      tensor {
        dtype: DT_FLOAT
        tensor_shape {
        }
        float_val: -0.0589255653321743
      }
    }
  }
}
node {
  name: "FirstStageFeatureExtractor/InceptionV2/Mixed_3b/Branch_2/Conv2d_0c_3x3/weights/Initializer/random_uniform/max"
  op: "Const"
  attr {
    key: "_class"
    value {
      list {
        s: "loc:@FirstStageFeatureExtractor/InceptionV2/Mixed_3b/Branch_2/Conv2d_0c_3x3/weights"
      }
    }
  }
  attr {
    key: "_output_shapes"
    value {
      list {
        shape {
        }
      }
    }
  }
  attr {
    key: "dtype"
    value {
      type: DT_FLOAT
    }
  }
  attr {
    key: "value"
    value {
      tensor {
        dtype: DT_FLOAT
        tensor_shape {
        }
        float_val: 0.0589255653321743
      }
    }
  }
}
node {
  name: "FirstStageFeatureExtractor/InceptionV2/Mixed_3b/Branch_2/Conv2d_0c_3x3/weights/Initializer/random_uniform/RandomUniform"
  op: "RandomUniform"
  input: "FirstStageFeatureExtractor/InceptionV2/Mixed_3b/Branch_2/Conv2d_0c_3x3/weights/Initializer/random_uniform/shape"
  attr {
    key: "T"
    value {
      type: DT_INT32
    }
  }
  attr {
    key: "_class"
    value {
      list {
        s: "loc:@FirstStageFeatureExtractor/InceptionV2/Mixed_3b/Branch_2/Conv2d_0c_3x3/weights"
      }
    }
  }
  attr {
    key: "_output_shapes"
    value {
      list {
        shape {
          dim {
            size: 3
          }
          dim {
            size: 3
          }
          dim {
            size: 96
          }
          dim {
            size: 96
          }
        }
      }
    }
  }
  attr {
    key: "dtype"
    value {
      type: DT_FLOAT
    }
  }
  attr {
    key: "seed"
    value {
      i: 0
    }
  }
  attr {
    key: "seed2"
    value {
      i: 0
    }
  }
}
node {
  name: "FirstStageFeatureExtractor/InceptionV2/Mixed_3b/Branch_2/Conv2d_0c_3x3/weights/Initializer/random_uniform/sub"
  op: "Sub"
  input: "FirstStageFeatureExtractor/InceptionV2/Mixed_3b/Branch_2/Conv2d_0c_3x3/weights/Initializer/random_uniform/max"
  input: "FirstStageFeatureExtractor/InceptionV2/Mixed_3b/Branch_2/Conv2d_0c_3x3/weights/Initializer/random_uniform/min"
  attr {
    key: "T"
    value {
      type: DT_FLOAT
    }
  }
  attr {
    key: "_class"
    value {
      list {
        s: "loc:@FirstStageFeatureExtractor/InceptionV2/Mixed_3b/Branch_2/Conv2d_0c_3x3/weights"
      }
    }
  }
  attr {
    key: "_output_shapes"
    value {
      list {
        shape {
        }
      }
    }
  }
}
node {
  name: "FirstStageFeatureExtractor/InceptionV2/Mixed_3b/Branch_2/Conv2d_0c_3x3/weights/Initializer/random_uniform/mul"
  op: "Mul"
  input: "FirstStageFeatureExtractor/InceptionV2/Mixed_3b/Branch_2/Conv2d_0c_3x3/weights/Initializer/random_uniform/RandomUniform"
  input: "FirstStageFeatureExtractor/InceptionV2/Mixed_3b/Branch_2/Conv2d_0c_3x3/weights/Initializer/random_uniform/sub"
  attr {
    key: "T"
    value {
      type: DT_FLOAT
    }
  }
  attr {
    key: "_class"
    value {
      list {
        s: "loc:@FirstStageFeatureExtractor/InceptionV2/Mixed_3b/Branch_2/Conv2d_0c_3x3/weights"
      }
    }
  }
  attr {
    key: "_output_shapes"
    value {
      list {
        shape {
          dim {
            size: 3
          }
          dim {
            size: 3
          }
          dim {
            size: 96
          }
          dim {
            size: 96
          }
        }
      }
    }
  }
}
node {
  name: "FirstStageFeatureExtractor/InceptionV2/Mixed_3b/Branch_2/Conv2d_0c_3x3/weights/Initializer/random_uniform"
  op: "Add"
  input: "FirstStageFeatureExtractor/InceptionV2/Mixed_3b/Branch_2/Conv2d_0c_3x3/weights/Initializer/random_uniform/mul"
  input: "FirstStageFeatureExtractor/InceptionV2/Mixed_3b/Branch_2/Conv2d_0c_3x3/weights/Initializer/random_uniform/min"
  attr {
    key: "T"
    value {
      type: DT_FLOAT
    }
  }
  attr {
    key: "_class"
    value {
      list {
        s: "loc:@FirstStageFeatureExtractor/InceptionV2/Mixed_3b/Branch_2/Conv2d_0c_3x3/weights"
      }
    }
  }
  attr {
    key: "_output_shapes"
    value {
      list {
        shape {
          dim {
            size: 3
          }
          dim {
            size: 3
          }
          dim {
            size: 96
          }
          dim {
            size: 96
          }
        }
      }
    }
  }
}
node {
  name: "FirstStageFeatureExtractor/InceptionV2/Mixed_3b/Branch_2/Conv2d_0c_3x3/weights"
  op: "VariableV2"
  device: "/device:CPU:0"
  attr {
    key: "_class"
    value {
      list {
        s: "loc:@FirstStageFeatureExtractor/InceptionV2/Mixed_3b/Branch_2/Conv2d_0c_3x3/weights"
      }
    }
  }
  attr {
    key: "_output_shapes"
    value {
      list {
        shape {
          dim {
            size: 3
          }
          dim {
            size: 3
          }
          dim {
            size: 96
          }
          dim {
            size: 96
          }
        }
      }
    }
  }
  attr {
    key: "container"
    value {
      s: ""
    }
  }
  attr {
    key: "dtype"
    value {
      type: DT_FLOAT
    }
  }
  attr {
    key: "shape"
    value {
      shape {
        dim {
          size: 3
        }
        dim {
          size: 3
        }
        dim {
          size: 96
        }
        dim {
          size: 96
        }
      }
    }
  }
  attr {
    key: "shared_name"
    value {
      s: ""
    }
  }
}
node {
  name: "FirstStageFeatureExtractor/InceptionV2/Mixed_3b/Branch_2/Conv2d_0c_3x3/weights/Assign"
  op: "Assign"
  input: "FirstStageFeatureExtractor/InceptionV2/Mixed_3b/Branch_2/Conv2d_0c_3x3/weights"
  input: "FirstStageFeatureExtractor/InceptionV2/Mixed_3b/Branch_2/Conv2d_0c_3x3/weights/Initializer/random_uniform"
  device: "/device:CPU:0"
  attr {
    key: "T"
    value {
      type: DT_FLOAT
    }
  }
  attr {
    key: "_class"
    value {
      list {
        s: "loc:@FirstStageFeatureExtractor/InceptionV2/Mixed_3b/Branch_2/Conv2d_0c_3x3/weights"
      }
    }
  }
  attr {
    key: "_output_shapes"
    value {
      list {
        shape {
          dim {
            size: 3
          }
          dim {
            size: 3
          }
          dim {
            size: 96
          }
          dim {
            size: 96
          }
        }
      }
    }
  }
  attr {
    key: "use_locking"
    value {
      b: true
    }
  }
  attr {
    key: "validate_shape"
    value {
      b: true
    }
  }
}
node {
  name: "FirstStageFeatureExtractor/InceptionV2/Mixed_3b/Branch_2/Conv2d_0c_3x3/weights/read"
  op: "Identity"
  input: "FirstStageFeatureExtractor/InceptionV2/Mixed_3b/Branch_2/Conv2d_0c_3x3/weights"
  device: "/device:CPU:0"
  attr {
    key: "T"
    value {
      type: DT_FLOAT
    }
  }
  attr {
    key: "_class"
    value {
      list {
        s: "loc:@FirstStageFeatureExtractor/InceptionV2/Mixed_3b/Branch_2/Conv2d_0c_3x3/weights"
      }
    }
  }
  attr {
    key: "_output_shapes"
    value {
      list {
        shape {
          dim {
            size: 3
          }
          dim {
            size: 3
          }
          dim {
            size: 96
          }
          dim {
            size: 96
          }
        }
      }
    }
  }
}
node {
  name: "FirstStageFeatureExtractor/InceptionV2/InceptionV2/Mixed_3b/Branch_2/Conv2d_0c_3x3/dilation_rate"
  op: "Const"
  input: "^FirstStageFeatureExtractor/Assert/Assert"
  device: "/device:GPU:0"
  attr {
    key: "_output_shapes"
    value {
      list {
        shape {
          dim {
            size: 2
          }
        }
      }
    }
  }
  attr {
    key: "dtype"
    value {
      type: DT_INT32
    }
  }
  attr {
    key: "value"
    value {
      tensor {
        dtype: DT_INT32
        tensor_shape {
          dim {
            size: 2
          }
        }
        tensor_content: "\001\000\000\000\001\000\000\000"
      }
    }
  }
}
node {
  name: "FirstStageFeatureExtractor/InceptionV2/InceptionV2/Mixed_3b/Branch_2/Conv2d_0c_3x3/Conv2D"
  op: "Conv2D"
  input: "FirstStageFeatureExtractor/InceptionV2/InceptionV2/Mixed_3b/Branch_2/Conv2d_0b_3x3/Relu"
  input: "FirstStageFeatureExtractor/InceptionV2/Mixed_3b/Branch_2/Conv2d_0c_3x3/weights/read"
  device: "/device:GPU:0"
  attr {
    key: "T"
    value {
      type: DT_FLOAT
    }
  }
  attr {
    key: "_output_shapes"
    value {
      list {
        shape {
          dim {
            size: 1
          }
          dim {
            size: -1
          }
          dim {
            size: -1
          }
          dim {
            size: 96
          }
        }
      }
    }
  }
  attr {
    key: "data_format"
    value {
      s: "NHWC"
    }
  }
  attr {
    key: "dilations"
    value {
      list {
        i: 1
        i: 1
        i: 1
        i: 1
      }
    }
  }
  attr {
    key: "explicit_paddings"
    value {
      list {
      }
    }
  }
  attr {
    key: "padding"
    value {
      s: "SAME"
    }
  }
  attr {
    key: "strides"
    value {
      list {
        i: 1
        i: 1
        i: 1
        i: 1
      }
    }
  }
  attr {
    key: "use_cudnn_on_gpu"
    value {
      b: true
    }
  }
}
node {
  name: "FirstStageFeatureExtractor/InceptionV2/Mixed_3b/Branch_2/Conv2d_0c_3x3/BatchNorm/gamma/Initializer/ones"
  op: "Const"
  attr {
    key: "_class"
    value {
      list {
        s: "loc:@FirstStageFeatureExtractor/InceptionV2/Mixed_3b/Branch_2/Conv2d_0c_3x3/BatchNorm/gamma"
      }
    }
  }
  attr {
    key: "_output_shapes"
    value {
      list {
        shape {
          dim {
            size: 96
          }
        }
      }
    }
  }
  attr {
    key: "dtype"
    value {
      type: DT_FLOAT
    }
  }
  attr {
    key: "value"
    value {
      tensor {
        dtype: DT_FLOAT
        tensor_shape {
          dim {
            size: 96
          }
        }
        float_val: 1.0
      }
    }
  }
}
node {
  name: "FirstStageFeatureExtractor/InceptionV2/Mixed_3b/Branch_2/Conv2d_0c_3x3/BatchNorm/gamma"
  op: "VariableV2"
  device: "/device:CPU:0"
  attr {
    key: "_class"
    value {
      list {
        s: "loc:@FirstStageFeatureExtractor/InceptionV2/Mixed_3b/Branch_2/Conv2d_0c_3x3/BatchNorm/gamma"
      }
    }
  }
  attr {
    key: "_output_shapes"
    value {
      list {
        shape {
          dim {
            size: 96
          }
        }
      }
    }
  }
  attr {
    key: "container"
    value {
      s: ""
    }
  }
  attr {
    key: "dtype"
    value {
      type: DT_FLOAT
    }
  }
  attr {
    key: "shape"
    value {
      shape {
        dim {
          size: 96
        }
      }
    }
  }
  attr {
    key: "shared_name"
    value {
      s: ""
    }
  }
}
node {
  name: "FirstStageFeatureExtractor/InceptionV2/Mixed_3b/Branch_2/Conv2d_0c_3x3/BatchNorm/gamma/Assign"
  op: "Assign"
  input: "FirstStageFeatureExtractor/InceptionV2/Mixed_3b/Branch_2/Conv2d_0c_3x3/BatchNorm/gamma"
  input: "FirstStageFeatureExtractor/InceptionV2/Mixed_3b/Branch_2/Conv2d_0c_3x3/BatchNorm/gamma/Initializer/ones"
  device: "/device:CPU:0"
  attr {
    key: "T"
    value {
      type: DT_FLOAT
    }
  }
  attr {
    key: "_class"
    value {
      list {
        s: "loc:@FirstStageFeatureExtractor/InceptionV2/Mixed_3b/Branch_2/Conv2d_0c_3x3/BatchNorm/gamma"
      }
    }
  }
  attr {
    key: "_output_shapes"
    value {
      list {
        shape {
          dim {
            size: 96
          }
        }
      }
    }
  }
  attr {
    key: "use_locking"
    value {
      b: true
    }
  }
  attr {
    key: "validate_shape"
    value {
      b: true
    }
  }
}
node {
  name: "FirstStageFeatureExtractor/InceptionV2/Mixed_3b/Branch_2/Conv2d_0c_3x3/BatchNorm/gamma/read"
  op: "Identity"
  input: "FirstStageFeatureExtractor/InceptionV2/Mixed_3b/Branch_2/Conv2d_0c_3x3/BatchNorm/gamma"
  device: "/device:CPU:0"
  attr {
    key: "T"
    value {
      type: DT_FLOAT
    }
  }
  attr {
    key: "_class"
    value {
      list {
        s: "loc:@FirstStageFeatureExtractor/InceptionV2/Mixed_3b/Branch_2/Conv2d_0c_3x3/BatchNorm/gamma"
      }
    }
  }
  attr {
    key: "_output_shapes"
    value {
      list {
        shape {
          dim {
            size: 96
          }
        }
      }
    }
  }
}
node {
  name: "FirstStageFeatureExtractor/InceptionV2/Mixed_3b/Branch_2/Conv2d_0c_3x3/BatchNorm/beta/Initializer/zeros"
  op: "Const"
  attr {
    key: "_class"
    value {
      list {
        s: "loc:@FirstStageFeatureExtractor/InceptionV2/Mixed_3b/Branch_2/Conv2d_0c_3x3/BatchNorm/beta"
      }
    }
  }
  attr {
    key: "_output_shapes"
    value {
      list {
        shape {
          dim {
            size: 96
          }
        }
      }
    }
  }
  attr {
    key: "dtype"
    value {
      type: DT_FLOAT
    }
  }
  attr {
    key: "value"
    value {
      tensor {
        dtype: DT_FLOAT
        tensor_shape {
          dim {
            size: 96
          }
        }
        float_val: 0.0
      }
    }
  }
}
node {
  name: "FirstStageFeatureExtractor/InceptionV2/Mixed_3b/Branch_2/Conv2d_0c_3x3/BatchNorm/beta"
  op: "VariableV2"
  device: "/device:CPU:0"
  attr {
    key: "_class"
    value {
      list {
        s: "loc:@FirstStageFeatureExtractor/InceptionV2/Mixed_3b/Branch_2/Conv2d_0c_3x3/BatchNorm/beta"
      }
    }
  }
  attr {
    key: "_output_shapes"
    value {
      list {
        shape {
          dim {
            size: 96
          }
        }
      }
    }
  }
  attr {
    key: "container"
    value {
      s: ""
    }
  }
  attr {
    key: "dtype"
    value {
      type: DT_FLOAT
    }
[truncated: 10,032,226 more chars]
