# Supplementary material for: A real-time approach of diagnosing rice leaf disease using deep learning-based faster R-CNN framework
Source: PeerJ Comput Sci. 2021 Apr 7;7:e432. doi: 10.7717/peerj-cs.432 (PMC8049121; doi:10.7717/peerj-cs.432)
Supplement: Supplemental Information 1 [file peerj-cs-07-432-s001.zip › Raw code with Instruction/training/labelmap.pbtxt]

item {
  id: 1
  name: 'healthy'
}

item {
  id: 2
  name: 'hipsa'
}

item {
  id: 3
  name: 'brownspot'
}

item {
  id: 4
  name: 'riceblast'
}
