# Supplementary material for: A real-time approach of diagnosing rice leaf disease using deep learning-based faster R-CNN framework
Source: PeerJ Comput Sci. 2021 Apr 7;7:e432. doi: 10.7717/peerj-cs.432 (PMC8049121; doi:10.7717/peerj-cs.432)
Supplement: Supplemental Information 1 [file peerj-cs-07-432-s001.zip › Raw code with Instruction/core/balanced_positive_negative_sampler.py]

# Copyright 2017 The TensorFlow Authors. All Rights Reserved.
#
# Licensed under the Apache License, Version 2.0 (the "License");
# you may not use this file except in compliance with the License.
# You may obtain a copy of the License at
#
#     http://www.apache.org/licenses/LICENSE-2.0
#
# Unless required by applicable law or agreed to in writing, software
# distributed under the License is distributed on an "AS IS" BASIS,
# WITHOUT WARRANTIES OR CONDITIONS OF ANY KIND, either express or implied.
# See the License for the specific language governing permissions and
# limitations under the License.
# ==============================================================================

"""Class to subsample minibatches by balancing positives and negatives.

Subsamples minibatches based on a pre-specified positive fraction in range
[0,1]. The class presumes there are many more negatives than positive examples:
if the desired batch_size cannot be achieved with the pre-specified positive
fraction, it fills the rest with negative examples. If this is not sufficient
for obtaining the desired batch_size, it returns fewer examples.

The main function to call is Subsample(self, indicator, labels). For convenience
one can also call SubsampleWeights(self, weights, labels) which is defined in
the minibatch_sampler base class.

When is_static is True, it implements a method that guarantees static shapes.
It also ensures the length of output of the subsample is always batch_size, even
when number of examples set to True in indicator is less than batch_size.
"""

import tensorflow as tf

from object_detection.core import minibatch_sampler
from object_detection.utils import ops


class BalancedPositiveNegativeSampler(minibatch_sampler.MinibatchSampler):
  """Subsamples minibatches to a desired balance of positives and negatives."""

  def __init__(self, positive_fraction=0.5, is_static=False):
    """Constructs a minibatch sampler.

    Args:
      positive_fraction: desired fraction of positive examples (scalar in [0,1])
        in the batch.
      is_static: If True, uses an implementation with static shape guarantees.

    Raises:
      ValueError: if positive_fraction < 0, or positive_fraction > 1
    """
    if positive_fraction < 0 or positive_fraction > 1:
      raise ValueError('positive_fraction should be in range [0,1]. '
                       'Received: %s.' % positive_fraction)
    self._positive_fraction = positive_fraction
    self._is_static = is_static

  def _get_num_pos_neg_samples(self, sorted_indices_tensor, sample_size):
    """Counts the number of positives and negatives numbers to be sampled.

    Args:
      sorted_indices_tensor: A sorted int32 tensor of shape [N] which contains
        the signed indices of the examples where the sign is based on the label
        value. The examples that cannot be sampled are set to 0. It samples
        atmost sample_size*positive_fraction positive examples and remaining
        from negative examples.
      sample_size: Size of subsamples.

    Returns:
      A tuple containing the number of positive and negative labels in the
      subsample.
    """
    input_length = tf.shape(sorted_indices_tensor)[0]
    valid_positive_index = tf.greater(sorted_indices_tensor,
                                      tf.zeros(input_length, tf.int32))
    num_sampled_pos = tf.reduce_sum(tf.cast(valid_positive_index, tf.int32))
    max_num_positive_samples = tf.constant(
        int(sample_size * self._positive_fraction), tf.int32)
    num_positive_samples = tf.minimum(max_num_positive_samples, num_sampled_pos)
    num_negative_samples = tf.constant(sample_size,
                                       tf.int32) - num_positive_samples

    return num_positive_samples, num_negative_samples

  def _get_values_from_start_and_end(self, input_tensor, num_start_samples,
                                     num_end_samples, total_num_samples):
    """slices num_start_samples and last num_end_samples from input_tensor.

    Args:
      input_tensor: An int32 tensor of shape [N] to be sliced.
      num_start_samples: Number of examples to be sliced from the beginning
        of the input tensor.
      num_end_samples: Number of examples to be sliced from the end of the
        input tensor.
      total_num_samples: Sum of is num_start_samples and num_end_samples. This
        should be a scalar.

    Returns:
      A tensor containing the first num_start_samples and last num_end_samples
      from input_tensor.

    """
    input_length = tf.shape(input_tensor)[0]
    start_positions = tf.less(tf.range(input_length), num_start_samples)
    end_positions = tf.greater_equal(
        tf.range(input_length), input_length - num_end_samples)
    selected_positions = tf.logical_or(start_positions, end_positions)
    selected_positions = tf.cast(selected_positions, tf.float32)
    indexed_positions = tf.multiply(tf.cumsum(selected_positions),
                                    selected_positions)
    one_hot_selector = tf.one_hot(tf.cast(indexed_positions, tf.int32) - 1,
                                  total_num_samples,
                                  dtype=tf.float32)
    return tf.cast(tf.tensordot(tf.cast(input_tensor, tf.float32),
                                one_hot_selector, axes=[0, 0]), tf.int32)

  def _static_subsample(self, indicator, batch_size, labels):
    """Returns subsampled minibatch.

    Args:
      indicator: boolean tensor of shape [N] whose True entries can be sampled.
        N should be a complie time constant.
      batch_size: desired batch size. This scalar cannot be None.
      labels: boolean tensor of shape [N] denoting positive(=True) and negative
        (=False) examples. N should be a complie time constant.

    Returns:
      sampled_idx_indicator: boolean tensor of shape [N], True for entries which
        are sampled. It ensures the length of output of the subsample is always
        batch_size, even when number of examples set to True in indicator is
        less than batch_size.

    Raises:
      ValueError: if labels and indicator are not 1D boolean tensors.
    """
    # Check if indicator and labels have a static size.
    if not indicator.shape.is_fully_defined():
      raise ValueError('indicator must be static in shape when is_static is'
                       'True')
    if not labels.shape.is_fully_defined():
      raise ValueError('labels must be static in shape when is_static is'
                       'True')
    if not isinstance(batch_size, int):
      raise ValueError('batch_size has to be an integer when is_static is'
                       'True.')

    input_length = tf.shape(indicator)[0]

    # Set the number of examples set True in indicator to be at least
    # batch_size.
    num_true_sampled = tf.reduce_sum(tf.cast(indicator, tf.float32))
    additional_false_sample = tf.less_equal(
        tf.cumsum(tf.cast(tf.logical_not(indicator), tf.float32)),
        batch_size - num_true_sampled)
    indicator = tf.logical_or(indicator, additional_false_sample)

    # Shuffle indicator and label. Need to store the permutation to restore the
    # order post sampling.
    permutation = tf.random_shuffle(tf.range(input_length))
    indicator = ops.matmul_gather_on_zeroth_axis(
        tf.cast(indicator, tf.float32), permutation)
    labels = ops.matmul_gather_on_zeroth_axis(
        tf.cast(labels, tf.float32), permutation)

    # index (starting from 1) when indicator is True, 0 when False
    indicator_idx = tf.where(
        tf.cast(indicator, tf.bool), tf.range(1, input_length + 1),
        tf.zeros(input_length, tf.int32))

    # Replace -1 for negative, +1 for positive labels
    signed_label = tf.where(
        tf.cast(labels, tf.bool), tf.ones(input_length, tf.int32),
        tf.scalar_mul(-1, tf.ones(input_length, tf.int32)))
    # negative of index for negative label, positive index for positive label,
    # 0 when indicator is False.
    signed_indicator_idx = tf.multiply(indicator_idx, signed_label)
    sorted_signed_indicator_idx = tf.nn.top_k(
        signed_indicator_idx, input_length, sorted=True).values

    [num_positive_samples,
     num_negative_samples] = self._get_num_pos_neg_samples(
         sorted_signed_indicator_idx, batch_size)

    sampled_idx = self._get_values_from_start_and_end(
        sorted_signed_indicator_idx, num_positive_samples,
        num_negative_samples, batch_size)

    # Shift the indices to start from 0 and remove any samples that are set as
    # False.
    sampled_idx = tf.abs(sampled_idx) - tf.ones(batch_size, tf.int32)
    sampled_idx = tf.multiply(
        tf.cast(tf.greater_equal(sampled_idx, tf.constant(0)), tf.int32),
        sampled_idx)

    sampled_idx_indicator = tf.cast(tf.reduce_sum(
        tf.one_hot(sampled_idx, depth=input_length),
        axis=0), tf.bool)

    # project back the order based on stored permutations
    reprojections = tf.one_hot(permutation, depth=input_length,
                               dtype=tf.float32)
    return tf.cast(tf.tensordot(
        tf.cast(sampled_idx_indicator, tf.float32),
        reprojections, axes=[0, 0]), tf.bool)

  def subsample(self, indicator, batch_size, labels, scope=None):
    """Returns subsampled minibatch.

    Args:
      indicator: boolean tensor of shape [N] whose True entries can be sampled.
      batch_size: desired batch size. If None, keeps all positive samples and
        randomly selects negative samples so that the positive sample fraction
        matches self._positive_fraction. It cannot be None is is_static is True.
      labels: boolean tensor of shape [N] denoting positive(=True) and negative
          (=False) examples.
      scope: name scope.

    Returns:
      sampled_idx_indicator: boolean tensor of shape [N], True for entries which
        are sampled.

    Raises:
      ValueError: if labels and indicator are not 1D boolean tensors.
    """
    if len(indicator.get_shape().as_list()) != 1:
      raise ValueError('indicator must be 1 dimensional, got a tensor of '
                       'shape %s' % indicator.get_shape())
    if len(labels.get_shape().as_list()) != 1:
      raise ValueError('labels must be 1 dimensional, got a tensor of '
                       'shape %s' % labels.get_shape())
    if labels.dtype != tf.bool:
      raise ValueError('labels should be of type bool. Received: %s' %
                       labels.dtype)
    if indicator.dtype != tf.bool:
      raise ValueError('indicator should be of type bool. Received: %s' %
                       indicator.dtype)
    with tf.name_scope(scope, 'BalancedPositiveNegativeSampler'):
      if self._is_static:
        return self._static_subsample(indicator, batch_size, labels)

      else:
        # Only sample from indicated samples
        negative_idx = tf.logical_not(labels)
        positive_idx = tf.logical_and(labels, indicator)
        negative_idx = tf.logical_and(negative_idx, indicator)

        # Sample positive and negative samples separately
        if batch_size is None:
          max_num_pos = tf.reduce_sum(tf.cast(positive_idx, dtype=tf.int32))
        else:
          max_num_pos = int(self._positive_fraction * batch_size)
        sampled_pos_idx = self.subsample_indicator(positive_idx, max_num_pos)
        num_sampled_pos = tf.reduce_sum(tf.cast(sampled_pos_idx, tf.int32))
        if batch_size is None:
          negative_positive_ratio = (
              1 - self._positive_fraction) / self._positive_fraction
          max_num_neg = tf.cast(
              negative_positive_ratio *
              tf.cast(num_sampled_pos, dtype=tf.float32),
              dtype=tf.int32)
        else:
          max_num_neg = batch_size - num_sampled_pos
        sampled_neg_idx = self.subsample_indicator(negative_idx, max_num_neg)

        return tf.logical_or(sampled_pos_idx, sampled_neg_idx)
