# Supplementary material for: A real-time approach of diagnosing rice leaf disease using deep learning-based faster R-CNN framework
Source: PeerJ Comput Sci. 2021 Apr 7;7:e432. doi: 10.7717/peerj-cs.432 (PMC8049121; doi:10.7717/peerj-cs.432)
Supplement: Supplemental Information 1 [file peerj-cs-07-432-s001.zip › Raw code with Instruction/core/keypoint_ops_test.py]

# Copyright 2017 The TensorFlow Authors. All Rights Reserved.
#
# Licensed under the Apache License, Version 2.0 (the "License");
# you may not use this file except in compliance with the License.
# You may obtain a copy of the License at
#
#     http://www.apache.org/licenses/LICENSE-2.0
#
# Unless required by applicable law or agreed to in writing, software
# distributed under the License is distributed on an "AS IS" BASIS,
# WITHOUT WARRANTIES OR CONDITIONS OF ANY KIND, either express or implied.
# See the License for the specific language governing permissions and
# limitations under the License.
# ==============================================================================

"""Tests for object_detection.core.keypoint_ops."""
import numpy as np
import tensorflow as tf

from object_detection.core import keypoint_ops


class KeypointOpsTest(tf.test.TestCase):
  """Tests for common keypoint operations."""

  def test_scale(self):
    keypoints = tf.constant([
        [[0.0, 0.0], [100.0, 200.0]],
        [[50.0, 120.0], [100.0, 140.0]]
    ])
    y_scale = tf.constant(1.0 / 100)
    x_scale = tf.constant(1.0 / 200)

    expected_keypoints = tf.constant([
        [[0., 0.], [1.0, 1.0]],
        [[0.5, 0.6], [1.0, 0.7]]
    ])
    output = keypoint_ops.scale(keypoints, y_scale, x_scale)

    with self.test_session() as sess:
      output_, expected_keypoints_ = sess.run([output, expected_keypoints])
      self.assertAllClose(output_, expected_keypoints_)

  def test_clip_to_window(self):
    keypoints = tf.constant([
        [[0.25, 0.5], [0.75, 0.75]],
        [[0.5, 0.0], [1.0, 1.0]]
    ])
    window = tf.constant([0.25, 0.25, 0.75, 0.75])

    expected_keypoints = tf.constant([
        [[0.25, 0.5], [0.75, 0.75]],
        [[0.5, 0.25], [0.75, 0.75]]
    ])
    output = keypoint_ops.clip_to_window(keypoints, window)

    with self.test_session() as sess:
      output_, expected_keypoints_ = sess.run([output, expected_keypoints])
      self.assertAllClose(output_, expected_keypoints_)

  def test_prune_outside_window(self):
    keypoints = tf.constant([
        [[0.25, 0.5], [0.75, 0.75]],
        [[0.5, 0.0], [1.0, 1.0]]
    ])
    window = tf.constant([0.25, 0.25, 0.75, 0.75])

    expected_keypoints = tf.constant([[[0.25, 0.5], [0.75, 0.75]],
                                      [[np.nan, np.nan], [np.nan, np.nan]]])
    output = keypoint_ops.prune_outside_window(keypoints, window)

    with self.test_session() as sess:
      output_, expected_keypoints_ = sess.run([output, expected_keypoints])
      self.assertAllClose(output_, expected_keypoints_)

  def test_change_coordinate_frame(self):
    keypoints = tf.constant([
        [[0.25, 0.5], [0.75, 0.75]],
        [[0.5, 0.0], [1.0, 1.0]]
    ])
    window = tf.constant([0.25, 0.25, 0.75, 0.75])

    expected_keypoints = tf.constant([
        [[0, 0.5], [1.0, 1.0]],
        [[0.5, -0.5], [1.5, 1.5]]
    ])
    output = keypoint_ops.change_coordinate_frame(keypoints, window)

    with self.test_session() as sess:
      output_, expected_keypoints_ = sess.run([output, expected_keypoints])
      self.assertAllClose(output_, expected_keypoints_)

  def test_to_normalized_coordinates(self):
    keypoints = tf.constant([
        [[10., 30.], [30., 45.]],
        [[20., 0.], [40., 60.]]
    ])
    output = keypoint_ops.to_normalized_coordinates(
        keypoints, 40, 60)
    expected_keypoints = tf.constant([
        [[0.25, 0.5], [0.75, 0.75]],
        [[0.5, 0.0], [1.0, 1.0]]
    ])

    with self.test_session() as sess:
      output_, expected_keypoints_ = sess.run([output, expected_keypoints])
      self.assertAllClose(output_, expected_keypoints_)

  def test_to_normalized_coordinates_already_normalized(self):
    keypoints = tf.constant([
        [[0.25, 0.5], [0.75, 0.75]],
        [[0.5, 0.0], [1.0, 1.0]]
    ])
    output = keypoint_ops.to_normalized_coordinates(
        keypoints, 40, 60)

    with self.test_session() as sess:
      with self.assertRaisesOpError('assertion failed'):
        sess.run(output)

  def test_to_absolute_coordinates(self):
    keypoints = tf.constant([
        [[0.25, 0.5], [0.75, 0.75]],
        [[0.5, 0.0], [1.0, 1.0]]
    ])
    output = keypoint_ops.to_absolute_coordinates(
        keypoints, 40, 60)
    expected_keypoints = tf.constant([
        [[10., 30.], [30., 45.]],
        [[20., 0.], [40., 60.]]
    ])

    with self.test_session() as sess:
      output_, expected_keypoints_ = sess.run([output, expected_keypoints])
      self.assertAllClose(output_, expected_keypoints_)

  def test_to_absolute_coordinates_already_absolute(self):
    keypoints = tf.constant([
        [[10., 30.], [30., 45.]],
        [[20., 0.], [40., 60.]]
    ])
    output = keypoint_ops.to_absolute_coordinates(
        keypoints, 40, 60)

    with self.test_session() as sess:
      with self.assertRaisesOpError('assertion failed'):
        sess.run(output)

  def test_flip_horizontal(self):
    keypoints = tf.constant([
        [[0.1, 0.1], [0.2, 0.2], [0.3, 0.3]],
        [[0.4, 0.4], [0.5, 0.5], [0.6, 0.6]]
    ])
    flip_permutation = [0, 2, 1]

    expected_keypoints = tf.constant([
        [[0.1, 0.9], [0.3, 0.7], [0.2, 0.8]],
        [[0.4, 0.6], [0.6, 0.4], [0.5, 0.5]],
    ])
    output = keypoint_ops.flip_horizontal(keypoints, 0.5, flip_permutation)

    with self.test_session() as sess:
      output_, expected_keypoints_ = sess.run([output, expected_keypoints])
      self.assertAllClose(output_, expected_keypoints_)

  def test_flip_vertical(self):
    keypoints = tf.constant([
        [[0.1, 0.1], [0.2, 0.2], [0.3, 0.3]],
        [[0.4, 0.4], [0.5, 0.5], [0.6, 0.6]]
    ])
    flip_permutation = [0, 2, 1]

    expected_keypoints = tf.constant([
        [[0.9, 0.1], [0.7, 0.3], [0.8, 0.2]],
        [[0.6, 0.4], [0.4, 0.6], [0.5, 0.5]],
    ])
    output = keypoint_ops.flip_vertical(keypoints, 0.5, flip_permutation)

    with self.test_session() as sess:
      output_, expected_keypoints_ = sess.run([output, expected_keypoints])
      self.assertAllClose(output_, expected_keypoints_)

  def test_rot90(self):
    keypoints = tf.constant([
        [[0.1, 0.1], [0.2, 0.2], [0.3, 0.3]],
        [[0.4, 0.6], [0.5, 0.6], [0.6, 0.7]]
    ])
    expected_keypoints = tf.constant([
        [[0.9, 0.1], [0.8, 0.2], [0.7, 0.3]],
        [[0.4, 0.4], [0.4, 0.5], [0.3, 0.6]],
    ])
    output = keypoint_ops.rot90(keypoints)

    with self.test_session() as sess:
      output_, expected_keypoints_ = sess.run([output, expected_keypoints])
      self.assertAllClose(output_, expected_keypoints_)


if __name__ == '__main__':
  tf.test.main()
