# Supplementary material for: A real-time approach of diagnosing rice leaf disease using deep learning-based faster R-CNN framework
Source: PeerJ Comput Sci. 2021 Apr 7;7:e432. doi: 10.7717/peerj-cs.432 (PMC8049121; doi:10.7717/peerj-cs.432)
Supplement: Supplemental Information 1 [file peerj-cs-07-432-s001.zip › Raw code with Instruction/core/minibatch_sampler.py]

# Copyright 2017 The TensorFlow Authors. All Rights Reserved.
#
# Licensed under the Apache License, Version 2.0 (the "License");
# you may not use this file except in compliance with the License.
# You may obtain a copy of the License at
#
#     http://www.apache.org/licenses/LICENSE-2.0
#
# Unless required by applicable law or agreed to in writing, software
# distributed under the License is distributed on an "AS IS" BASIS,
# WITHOUT WARRANTIES OR CONDITIONS OF ANY KIND, either express or implied.
# See the License for the specific language governing permissions and
# limitations under the License.
# ==============================================================================

"""Base minibatch sampler module.

The job of the minibatch_sampler is to subsample a minibatch based on some
criterion.

The main function call is:
    subsample(indicator, batch_size, **params).
Indicator is a 1d boolean tensor where True denotes which examples can be
sampled. It returns a boolean indicator where True denotes an example has been
sampled..

Subclasses should implement the Subsample function and can make use of the
@staticmethod SubsampleIndicator.
"""

from __future__ import absolute_import
from __future__ import division
from __future__ import print_function

from abc import ABCMeta
from abc import abstractmethod

import six
import tensorflow as tf

from object_detection.utils import ops


class MinibatchSampler(six.with_metaclass(ABCMeta, object)):
  """Abstract base class for subsampling minibatches."""

  def __init__(self):
    """Constructs a minibatch sampler."""
    pass

  @abstractmethod
  def subsample(self, indicator, batch_size, **params):
    """Returns subsample of entries in indicator.

    Args:
      indicator: boolean tensor of shape [N] whose True entries can be sampled.
      batch_size: desired batch size.
      **params: additional keyword arguments for specific implementations of
          the MinibatchSampler.

    Returns:
      sample_indicator: boolean tensor of shape [N] whose True entries have been
      sampled. If sum(indicator) >= batch_size, sum(is_sampled) = batch_size
    """
    pass

  @staticmethod
  def subsample_indicator(indicator, num_samples):
    """Subsample indicator vector.

    Given a boolean indicator vector with M elements set to `True`, the function
    assigns all but `num_samples` of these previously `True` elements to
    `False`. If `num_samples` is greater than M, the original indicator vector
    is returned.

    Args:
      indicator: a 1-dimensional boolean tensor indicating which elements
        are allowed to be sampled and which are not.
      num_samples: int32 scalar tensor

    Returns:
      a boolean tensor with the same shape as input (indicator) tensor
    """
    indices = tf.where(indicator)
    indices = tf.random_shuffle(indices)
    indices = tf.reshape(indices, [-1])

    num_samples = tf.minimum(tf.size(indices), num_samples)
    selected_indices = tf.slice(indices, [0], tf.reshape(num_samples, [1]))

    selected_indicator = ops.indices_to_dense_vector(selected_indices,
                                                     tf.shape(indicator)[0])

    return tf.equal(selected_indicator, 1)
