# Supplementary material for: A real-time approach of diagnosing rice leaf disease using deep learning-based faster R-CNN framework
Source: PeerJ Comput Sci. 2021 Apr 7;7:e432. doi: 10.7717/peerj-cs.432 (PMC8049121; doi:10.7717/peerj-cs.432)
Supplement: Supplemental Information 1 [file peerj-cs-07-432-s001.zip › Raw code with Instruction/core/minibatch_sampler_test.py]

# Copyright 2017 The TensorFlow Authors. All Rights Reserved.
#
# Licensed under the Apache License, Version 2.0 (the "License");
# you may not use this file except in compliance with the License.
# You may obtain a copy of the License at
#
#     http://www.apache.org/licenses/LICENSE-2.0
#
# Unless required by applicable law or agreed to in writing, software
# distributed under the License is distributed on an "AS IS" BASIS,
# WITHOUT WARRANTIES OR CONDITIONS OF ANY KIND, either express or implied.
# See the License for the specific language governing permissions and
# limitations under the License.
# ==============================================================================

"""Tests for google3.research.vale.object_detection.minibatch_sampler."""

import numpy as np
import tensorflow as tf

from object_detection.core import minibatch_sampler


class MinibatchSamplerTest(tf.test.TestCase):

  def test_subsample_indicator_when_more_true_elements_than_num_samples(self):
    np_indicator = [True, False, True, False, True, True, False]
    indicator = tf.constant(np_indicator)
    samples = minibatch_sampler.MinibatchSampler.subsample_indicator(
        indicator, 3)
    with self.test_session() as sess:
      samples_out = sess.run(samples)
      self.assertTrue(np.sum(samples_out), 3)
      self.assertAllEqual(samples_out,
                          np.logical_and(samples_out, np_indicator))

  def test_subsample_when_more_true_elements_than_num_samples_no_shape(self):
    np_indicator = [True, False, True, False, True, True, False]
    indicator = tf.placeholder(tf.bool)
    feed_dict = {indicator: np_indicator}

    samples = minibatch_sampler.MinibatchSampler.subsample_indicator(
        indicator, 3)
    with self.test_session() as sess:
      samples_out = sess.run(samples, feed_dict=feed_dict)
      self.assertTrue(np.sum(samples_out), 3)
      self.assertAllEqual(samples_out,
                          np.logical_and(samples_out, np_indicator))

  def test_subsample_indicator_when_less_true_elements_than_num_samples(self):
    np_indicator = [True, False, True, False, True, True, False]
    indicator = tf.constant(np_indicator)
    samples = minibatch_sampler.MinibatchSampler.subsample_indicator(
        indicator, 5)
    with self.test_session() as sess:
      samples_out = sess.run(samples)
      self.assertTrue(np.sum(samples_out), 4)
      self.assertAllEqual(samples_out,
                          np.logical_and(samples_out, np_indicator))

  def test_subsample_indicator_when_num_samples_is_zero(self):
    np_indicator = [True, False, True, False, True, True, False]
    indicator = tf.constant(np_indicator)
    samples_none = minibatch_sampler.MinibatchSampler.subsample_indicator(
        indicator, 0)
    with self.test_session() as sess:
      samples_none_out = sess.run(samples_none)
      self.assertAllEqual(
          np.zeros_like(samples_none_out, dtype=bool),
          samples_none_out)

  def test_subsample_indicator_when_indicator_all_false(self):
    indicator_empty = tf.zeros([0], dtype=tf.bool)
    samples_empty = minibatch_sampler.MinibatchSampler.subsample_indicator(
        indicator_empty, 4)
    with self.test_session() as sess:
      samples_empty_out = sess.run(samples_empty)
      self.assertEqual(0, samples_empty_out.size)


if __name__ == '__main__':
  tf.test.main()
