# Supplementary material for: A real-time approach of diagnosing rice leaf disease using deep learning-based faster R-CNN framework
Source: PeerJ Comput Sci. 2021 Apr 7;7:e432. doi: 10.7717/peerj-cs.432 (PMC8049121; doi:10.7717/peerj-cs.432)
Supplement: Supplemental Information 1 [file peerj-cs-07-432-s001.zip › Raw code with Instruction/core/preprocessor_test.py]

# Copyright 2017 The TensorFlow Authors. All Rights Reserved.
#
# Licensed under the Apache License, Version 2.0 (the "License");
# you may not use this file except in compliance with the License.
# You may obtain a copy of the License at
#
#     http://www.apache.org/licenses/LICENSE-2.0
#
# Unless required by applicable law or agreed to in writing, software
# distributed under the License is distributed on an "AS IS" BASIS,
# WITHOUT WARRANTIES OR CONDITIONS OF ANY KIND, either express or implied.
# See the License for the specific language governing permissions and
# limitations under the License.
# ==============================================================================

"""Tests for object_detection.core.preprocessor."""

from __future__ import absolute_import
from __future__ import division
from __future__ import print_function

from absl.testing import parameterized
import numpy as np
import six
from six.moves import range
from six.moves import zip
import tensorflow as tf

from object_detection.core import preprocessor
from object_detection.core import preprocessor_cache
from object_detection.core import standard_fields as fields

if six.PY2:
  import mock  # pylint: disable=g-import-not-at-top
else:
  from unittest import mock  # pylint: disable=g-import-not-at-top


class PreprocessorTest(tf.test.TestCase, parameterized.TestCase):

  def createColorfulTestImage(self):
    ch255 = tf.fill([1, 100, 200, 1], tf.constant(255, dtype=tf.uint8))
    ch128 = tf.fill([1, 100, 200, 1], tf.constant(128, dtype=tf.uint8))
    ch0 = tf.fill([1, 100, 200, 1], tf.constant(0, dtype=tf.uint8))
    imr = tf.concat([ch255, ch0, ch0], 3)
    img = tf.concat([ch255, ch255, ch0], 3)
    imb = tf.concat([ch255, ch0, ch255], 3)
    imw = tf.concat([ch128, ch128, ch128], 3)
    imu = tf.concat([imr, img], 2)
    imd = tf.concat([imb, imw], 2)
    im = tf.concat([imu, imd], 1)
    return im

  def createTestImages(self):
    images_r = tf.constant([[[128, 128, 128, 128], [0, 0, 128, 128],
                             [0, 128, 128, 128], [192, 192, 128, 128]]],
                           dtype=tf.uint8)
    images_r = tf.expand_dims(images_r, 3)
    images_g = tf.constant([[[0, 0, 128, 128], [0, 0, 128, 128],
                             [0, 128, 192, 192], [192, 192, 128, 192]]],
                           dtype=tf.uint8)
    images_g = tf.expand_dims(images_g, 3)
    images_b = tf.constant([[[128, 128, 192, 0], [0, 0, 128, 192],
                             [0, 128, 128, 0], [192, 192, 192, 128]]],
                           dtype=tf.uint8)
    images_b = tf.expand_dims(images_b, 3)
    images = tf.concat([images_r, images_g, images_b], 3)
    return images

  def createEmptyTestBoxes(self):
    boxes = tf.constant([[]], dtype=tf.float32)
    return boxes

  def createTestBoxes(self):
    boxes = tf.constant(
        [[0.0, 0.25, 0.75, 1.0], [0.25, 0.5, 0.75, 1.0]], dtype=tf.float32)
    return boxes

  def createTestGroundtruthWeights(self):
    return tf.constant([1.0, 0.5], dtype=tf.float32)

  def createTestMasks(self):
    mask = np.array([
        [[255.0, 0.0, 0.0],
         [255.0, 0.0, 0.0],
         [255.0, 0.0, 0.0]],
        [[255.0, 255.0, 0.0],
         [255.0, 255.0, 0.0],
         [255.0, 255.0, 0.0]]])
    return tf.constant(mask, dtype=tf.float32)

  def createTestKeypoints(self):
    keypoints = np.array([
        [[0.1, 0.1], [0.2, 0.2], [0.3, 0.3]],
        [[0.4, 0.4], [0.5, 0.5], [0.6, 0.6]],
    ])
    return tf.constant(keypoints, dtype=tf.float32)

  def createTestKeypointsInsideCrop(self):
    keypoints = np.array([
        [[0.4, 0.4], [0.5, 0.5], [0.6, 0.6]],
        [[0.4, 0.4], [0.5, 0.5], [0.6, 0.6]],
    ])
    return tf.constant(keypoints, dtype=tf.float32)

  def createTestKeypointsOutsideCrop(self):
    keypoints = np.array([
        [[0.1, 0.1], [0.2, 0.2], [0.3, 0.3]],
        [[0.1, 0.1], [0.2, 0.2], [0.3, 0.3]],
    ])
    return tf.constant(keypoints, dtype=tf.float32)

  def createKeypointFlipPermutation(self):
    return np.array([0, 2, 1], dtype=np.int32)

  def createTestLabels(self):
    labels = tf.constant([1, 2], dtype=tf.int32)
    return labels

  def createTestLabelsLong(self):
    labels = tf.constant([1, 2, 4], dtype=tf.int32)
    return labels

  def createTestBoxesOutOfImage(self):
    boxes = tf.constant(
        [[-0.1, 0.25, 0.75, 1], [0.25, 0.5, 0.75, 1.1]], dtype=tf.float32)
    return boxes

  def createTestMultiClassScores(self):
    return tf.constant([[1.0, 0.0], [0.5, 0.5]], dtype=tf.float32)

  def expectedImagesAfterNormalization(self):
    images_r = tf.constant([[[0, 0, 0, 0], [-1, -1, 0, 0],
                             [-1, 0, 0, 0], [0.5, 0.5, 0, 0]]],
                           dtype=tf.float32)
    images_r = tf.expand_dims(images_r, 3)
    images_g = tf.constant([[[-1, -1, 0, 0], [-1, -1, 0, 0],
                             [-1, 0, 0.5, 0.5], [0.5, 0.5, 0, 0.5]]],
                           dtype=tf.float32)
    images_g = tf.expand_dims(images_g, 3)
    images_b = tf.constant([[[0, 0, 0.5, -1], [-1, -1, 0, 0.5],
                             [-1, 0, 0, -1], [0.5, 0.5, 0.5, 0]]],
                           dtype=tf.float32)
    images_b = tf.expand_dims(images_b, 3)
    images = tf.concat([images_r, images_g, images_b], 3)
    return images

  def expectedMaxImageAfterColorScale(self):
    images_r = tf.constant([[[0.1, 0.1, 0.1, 0.1], [-0.9, -0.9, 0.1, 0.1],
                             [-0.9, 0.1, 0.1, 0.1], [0.6, 0.6, 0.1, 0.1]]],
                           dtype=tf.float32)
    images_r = tf.expand_dims(images_r, 3)
    images_g = tf.constant([[[-0.9, -0.9, 0.1, 0.1], [-0.9, -0.9, 0.1, 0.1],
                             [-0.9, 0.1, 0.6, 0.6], [0.6, 0.6, 0.1, 0.6]]],
                           dtype=tf.float32)
    images_g = tf.expand_dims(images_g, 3)
    images_b = tf.constant([[[0.1, 0.1, 0.6, -0.9], [-0.9, -0.9, 0.1, 0.6],
                             [-0.9, 0.1, 0.1, -0.9], [0.6, 0.6, 0.6, 0.1]]],
                           dtype=tf.float32)
    images_b = tf.expand_dims(images_b, 3)
    images = tf.concat([images_r, images_g, images_b], 3)
    return images

  def expectedMinImageAfterColorScale(self):
    images_r = tf.constant([[[-0.1, -0.1, -0.1, -0.1], [-1, -1, -0.1, -0.1],
                             [-1, -0.1, -0.1, -0.1], [0.4, 0.4, -0.1, -0.1]]],
                           dtype=tf.float32)
    images_r = tf.expand_dims(images_r, 3)
    images_g = tf.constant([[[-1, -1, -0.1, -0.1], [-1, -1, -0.1, -0.1],
                             [-1, -0.1, 0.4, 0.4], [0.4, 0.4, -0.1, 0.4]]],
                           dtype=tf.float32)
    images_g = tf.expand_dims(images_g, 3)
    images_b = tf.constant([[[-0.1, -0.1, 0.4, -1], [-1, -1, -0.1, 0.4],
                             [-1, -0.1, -0.1, -1], [0.4, 0.4, 0.4, -0.1]]],
                           dtype=tf.float32)
    images_b = tf.expand_dims(images_b, 3)
    images = tf.concat([images_r, images_g, images_b], 3)
    return images

  def expectedImagesAfterLeftRightFlip(self):
    images_r = tf.constant([[[0, 0, 0, 0], [0, 0, -1, -1],
                             [0, 0, 0, -1], [0, 0, 0.5, 0.5]]],
                           dtype=tf.float32)
    images_r = tf.expand_dims(images_r, 3)
    images_g = tf.constant([[[0, 0, -1, -1], [0, 0, -1, -1],
                             [0.5, 0.5, 0, -1], [0.5, 0, 0.5, 0.5]]],
                           dtype=tf.float32)
    images_g = tf.expand_dims(images_g, 3)
    images_b = tf.constant([[[-1, 0.5, 0, 0], [0.5, 0, -1, -1],
                             [-1, 0, 0, -1], [0, 0.5, 0.5, 0.5]]],
                           dtype=tf.float32)
    images_b = tf.expand_dims(images_b, 3)
    images = tf.concat([images_r, images_g, images_b], 3)
    return images

  def expectedImagesAfterUpDownFlip(self):
    images_r = tf.constant([[[0.5, 0.5, 0, 0], [-1, 0, 0, 0],
                             [-1, -1, 0, 0], [0, 0, 0, 0]]],
                           dtype=tf.float32)
    images_r = tf.expand_dims(images_r, 3)
    images_g = tf.constant([[[0.5, 0.5, 0, 0.5], [-1, 0, 0.5, 0.5],
                             [-1, -1, 0, 0], [-1, -1, 0, 0]]],
                           dtype=tf.float32)
    images_g = tf.expand_dims(images_g, 3)
    images_b = tf.constant([[[0.5, 0.5, 0.5, 0], [-1, 0, 0, -1],
                             [-1, -1, 0, 0.5], [0, 0, 0.5, -1]]],
                           dtype=tf.float32)
    images_b = tf.expand_dims(images_b, 3)
    images = tf.concat([images_r, images_g, images_b], 3)
    return images

  def expectedImagesAfterRot90(self):
    images_r = tf.constant([[[0, 0, 0, 0], [0, 0, 0, 0],
                             [0, -1, 0, 0.5], [0, -1, -1, 0.5]]],
                           dtype=tf.float32)
    images_r = tf.expand_dims(images_r, 3)
    images_g = tf.constant([[[0, 0, 0.5, 0.5], [0, 0, 0.5, 0],
                             [-1, -1, 0, 0.5], [-1, -1, -1, 0.5]]],
                           dtype=tf.float32)
    images_g = tf.expand_dims(images_g, 3)
    images_b = tf.constant([[[-1, 0.5, -1, 0], [0.5, 0, 0, 0.5],
                             [0, -1, 0, 0.5], [0, -1, -1, 0.5]]],
                           dtype=tf.float32)
    images_b = tf.expand_dims(images_b, 3)
    images = tf.concat([images_r, images_g, images_b], 3)
    return images

  def expectedBoxesAfterLeftRightFlip(self):
    boxes = tf.constant([[0.0, 0.0, 0.75, 0.75], [0.25, 0.0, 0.75, 0.5]],
                        dtype=tf.float32)
    return boxes

  def expectedBoxesAfterUpDownFlip(self):
    boxes = tf.constant([[0.25, 0.25, 1.0, 1.0], [0.25, 0.5, 0.75, 1.0]],
                        dtype=tf.float32)
    return boxes

  def expectedBoxesAfterRot90(self):
    boxes = tf.constant(
        [[0.0, 0.0, 0.75, 0.75], [0.0, 0.25, 0.5, 0.75]], dtype=tf.float32)
    return boxes

  def expectedMasksAfterLeftRightFlip(self):
    mask = np.array([
        [[0.0, 0.0, 255.0],
         [0.0, 0.0, 255.0],
         [0.0, 0.0, 255.0]],
        [[0.0, 255.0, 255.0],
         [0.0, 255.0, 255.0],
         [0.0, 255.0, 255.0]]])
    return tf.constant(mask, dtype=tf.float32)

  def expectedMasksAfterUpDownFlip(self):
    mask = np.array([
        [[255.0, 0.0, 0.0],
         [255.0, 0.0, 0.0],
         [255.0, 0.0, 0.0]],
        [[255.0, 255.0, 0.0],
         [255.0, 255.0, 0.0],
         [255.0, 255.0, 0.0]]])
    return tf.constant(mask, dtype=tf.float32)

  def expectedMasksAfterRot90(self):
    mask = np.array([
        [[0.0, 0.0, 0.0],
         [0.0, 0.0, 0.0],
         [255.0, 255.0, 255.0]],
        [[0.0, 0.0, 0.0],
         [255.0, 255.0, 255.0],
         [255.0, 255.0, 255.0]]])
    return tf.constant(mask, dtype=tf.float32)

  def expectedLabelScoresAfterThresholding(self):
    return tf.constant([1.0], dtype=tf.float32)

  def expectedBoxesAfterThresholding(self):
    return tf.constant([[0.0, 0.25, 0.75, 1.0]], dtype=tf.float32)

  def expectedLabelsAfterThresholding(self):
    return tf.constant([1], dtype=tf.float32)

  def expectedMultiClassScoresAfterThresholding(self):
    return tf.constant([[1.0, 0.0]], dtype=tf.float32)

  def expectedMasksAfterThresholding(self):
    mask = np.array([
        [[255.0, 0.0, 0.0],
         [255.0, 0.0, 0.0],
         [255.0, 0.0, 0.0]]])
    return tf.constant(mask, dtype=tf.float32)

  def expectedKeypointsAfterThresholding(self):
    keypoints = np.array([
        [[0.1, 0.1], [0.2, 0.2], [0.3, 0.3]]
    ])
    return tf.constant(keypoints, dtype=tf.float32)

  def expectedLabelScoresAfterThresholdingWithMissingScore(self):
    return tf.constant([np.nan], dtype=tf.float32)

  def expectedBoxesAfterThresholdingWithMissingScore(self):
    return tf.constant([[0.25, 0.5, 0.75, 1]], dtype=tf.float32)

  def expectedLabelsAfterThresholdingWithMissingScore(self):
    return tf.constant([2], dtype=tf.float32)

  def expectedLabelScoresAfterDropping(self):
    return tf.constant([0.5], dtype=tf.float32)

  def expectedBoxesAfterDropping(self):
    return tf.constant([[0.25, 0.5, 0.75, 1.0]], dtype=tf.float32)

  def expectedLabelsAfterDropping(self):
    return tf.constant([2], dtype=tf.float32)

  def expectedMultiClassScoresAfterDropping(self):
    return tf.constant([[0.5, 0.5]], dtype=tf.float32)

  def expectedMasksAfterDropping(self):
    masks = np.array([[[255.0, 255.0, 0.0], [255.0, 255.0, 0.0],
                       [255.0, 255.0, 0.0]]])
    return tf.constant(masks, dtype=tf.float32)

  def expectedKeypointsAfterDropping(self):
    keypoints = np.array([[[0.4, 0.4], [0.5, 0.5], [0.6, 0.6]]])
    return tf.constant(keypoints, dtype=tf.float32)

  def expectedLabelsAfterRemapping(self):
    return tf.constant([3, 3, 4], dtype=tf.float32)

  def testRgbToGrayscale(self):
    images = self.createTestImages()
    grayscale_images = preprocessor._rgb_to_grayscale(images)
    expected_images = tf.image.rgb_to_grayscale(images)
    with self.test_session() as sess:
      (grayscale_images, expected_images) = sess.run(
          [grayscale_images, expected_images])
      self.assertAllEqual(expected_images, grayscale_images)

  def testNormalizeImage(self):
    preprocess_options = [(preprocessor.normalize_image, {
        'original_minval': 0,
        'original_maxval': 256,
        'target_minval': -1,
        'target_maxval': 1
    })]
    images = self.createTestImages()
    tensor_dict = {fields.InputDataFields.image: images}
    tensor_dict = preprocessor.preprocess(tensor_dict, preprocess_options)
    images = tensor_dict[fields.InputDataFields.image]
    images_expected = self.expectedImagesAfterNormalization()

    with self.test_session() as sess:
      (images_, images_expected_) = sess.run(
          [images, images_expected])
      images_shape_ = images_.shape
      images_expected_shape_ = images_expected_.shape
      expected_shape = [1, 4, 4, 3]
      self.assertAllEqual(images_expected_shape_, images_shape_)
      self.assertAllEqual(images_shape_, expected_shape)
      self.assertAllClose(images_, images_expected_)

  def testRetainBoxesAboveThreshold(self):
    boxes = self.createTestBoxes()
    labels = self.createTestLabels()
    weights = self.createTestGroundtruthWeights()
    (retained_boxes, retained_labels,
     retained_weights) = preprocessor.retain_boxes_above_threshold(
         boxes, labels, weights, threshold=0.6)
    with self.test_session() as sess:
      (retained_boxes_, retained_labels_, retained_weights_,
       expected_retained_boxes_, expected_retained_labels_,
       expected_retained_weights_) = sess.run([
           retained_boxes, retained_labels, retained_weights,
           self.expectedBoxesAfterThresholding(),
           self.expectedLabelsAfterThresholding(),
           self.expectedLabelScoresAfterThresholding()])
      self.assertAllClose(
          retained_boxes_, expected_retained_boxes_)
      self.assertAllClose(
          retained_labels_, expected_retained_labels_)
      self.assertAllClose(
          retained_weights_, expected_retained_weights_)

  def testRetainBoxesAboveThresholdWithMultiClassScores(self):
    boxes = self.createTestBoxes()
    labels = self.createTestLabels()
    weights = self.createTestGroundtruthWeights()
    multiclass_scores = self.createTestMultiClassScores()
    (_, _, _,
     retained_multiclass_scores) = preprocessor.retain_boxes_above_threshold(
         boxes,
         labels,
         weights,
         multiclass_scores=multiclass_scores,
         threshold=0.6)
    with self.test_session() as sess:
      (retained_multiclass_scores_,
       expected_retained_multiclass_scores_) = sess.run([
           retained_multiclass_scores,
           self.expectedMultiClassScoresAfterThresholding()
       ])

      self.assertAllClose(retained_multiclass_scores_,
                          expected_retained_multiclass_scores_)

  def testRetainBoxesAboveThresholdWithMasks(self):
    boxes = self.createTestBoxes()
    labels = self.createTestLabels()
    weights = self.createTestGroundtruthWeights()
    masks = self.createTestMasks()
    _, _, _, retained_masks = preprocessor.retain_boxes_above_threshold(
        boxes, labels, weights, masks, threshold=0.6)
    with self.test_session() as sess:
      retained_masks_, expected_retained_masks_ = sess.run([
          retained_masks, self.expectedMasksAfterThresholding()])

      self.assertAllClose(
          retained_masks_, expected_retained_masks_)

  def testRetainBoxesAboveThresholdWithKeypoints(self):
    boxes = self.createTestBoxes()
    labels = self.createTestLabels()
    weights = self.createTestGroundtruthWeights()
    keypoints = self.createTestKeypoints()
    (_, _, _, retained_keypoints) = preprocessor.retain_boxes_above_threshold(
        boxes, labels, weights, keypoints=keypoints, threshold=0.6)
    with self.test_session() as sess:
      (retained_keypoints_,
       expected_retained_keypoints_) = sess.run([
           retained_keypoints,
           self.expectedKeypointsAfterThresholding()])

      self.assertAllClose(
          retained_keypoints_, expected_retained_keypoints_)

  def testDropLabelProbabilistically(self):
    boxes = self.createTestBoxes()
    labels = self.createTestLabels()
    weights = self.createTestGroundtruthWeights()
    (retained_boxes, retained_labels,
     retained_weights) = preprocessor.drop_label_probabilistically(
         boxes, labels, weights, dropped_label=1, drop_probability=1.0)
    with self.test_session() as sess:
      (retained_boxes_, retained_labels_, retained_weights_,
       expected_retained_boxes_, expected_retained_labels_,
       expected_retained_weights_) = sess.run([
           retained_boxes, retained_labels, retained_weights,
           self.expectedBoxesAfterDropping(),
           self.expectedLabelsAfterDropping(),
           self.expectedLabelScoresAfterDropping()
       ])
      self.assertAllClose(retained_boxes_, expected_retained_boxes_)
      self.assertAllClose(retained_labels_, expected_retained_labels_)
      self.assertAllClose(retained_weights_, expected_retained_weights_)

  def testDropLabelProbabilisticallyWithProbabilityHalf(self):
    # Boxes contain one box of label 2 and one box of label 1 which should be
    # dropped ~50% of the time.
    num_tests = 100
    total = 0
    boxes = self.createTestBoxes()
    labels = self.createTestLabels()
    weights = self.createTestGroundtruthWeights()
    (_, retained_labels, _) = preprocessor.drop_label_probabilistically(
        boxes, labels, weights, dropped_label=1, drop_probability=0.5)
    for _ in range(num_tests):
      with self.test_session() as sess:
        retained_labels_ = sess.run(retained_labels)
        total += len(retained_labels_)
        self.assertIn(2, retained_labels_)
    av = total * 1.0 / num_tests
    self.assertGreater(av, 1.40)
    self.assertLess(av, 1.50)

  def testDropLabelProbabilisticallyWithMultiClassScores(self):
    boxes = self.createTestBoxes()
    labels = self.createTestLabels()
    weights = self.createTestGroundtruthWeights()
    multiclass_scores = self.createTestMultiClassScores()
    (_, _, _,
     retained_multiclass_scores) = preprocessor.drop_label_probabilistically(
         boxes,
         labels,
         weights,
         multiclass_scores=multiclass_scores,
         dropped_label=1,
         drop_probability=1.0)
    with self.test_session() as sess:
      (retained_multiclass_scores_,
       expected_retained_multiclass_scores_) = sess.run([
           retained_multiclass_scores,
           self.expectedMultiClassScoresAfterDropping()
       ])
      self.assertAllClose(retained_multiclass_scores_,
                          expected_retained_multiclass_scores_)

  def testDropLabelProbabilisticallyWithMasks(self):
    boxes = self.createTestBoxes()
    labels = self.createTestLabels()
    weights = self.createTestGroundtruthWeights()
    masks = self.createTestMasks()
    (_, _, _, retained_masks) = preprocessor.drop_label_probabilistically(
        boxes,
        labels,
        weights,
        masks=masks,
        dropped_label=1,
        drop_probability=1.0)
    with self.test_session() as sess:
      (retained_masks_, expected_retained_masks_) = sess.run(
          [retained_masks, self.expectedMasksAfterDropping()])
      self.assertAllClose(retained_masks_, expected_retained_masks_)

  def testDropLabelProbabilisticallyWithKeypoints(self):
    boxes = self.createTestBoxes()
    labels = self.createTestLabels()
    weights = self.createTestGroundtruthWeights()
    keypoints = self.createTestKeypoints()
    (_, _, _, retained_keypoints) = preprocessor.drop_label_probabilistically(
        boxes,
        labels,
        weights,
        keypoints=keypoints,
        dropped_label=1,
        drop_probability=1.0)
    with self.test_session() as sess:
      (retained_keypoints_, expected_retained_keypoints_) = sess.run(
          [retained_keypoints,
           self.expectedKeypointsAfterDropping()])
      self.assertAllClose(retained_keypoints_, expected_retained_keypoints_)

  def testRemapLabels(self):
    labels = self.createTestLabelsLong()
    remapped_labels = preprocessor.remap_labels(labels, [1, 2], 3)
    with self.test_session() as sess:
      (remapped_labels_, expected_remapped_labels_) = sess.run(
          [remapped_labels, self.expectedLabelsAfterRemapping()])
      self.assertAllClose(remapped_labels_, expected_remapped_labels_)

  def testFlipBoxesLeftRight(self):
    boxes = self.createTestBoxes()
    flipped_boxes = preprocessor._flip_boxes_left_right(boxes)
    expected_boxes = self.expectedBoxesAfterLeftRightFlip()
    with self.test_session() as sess:
      flipped_boxes, expected_boxes = sess.run([flipped_boxes, expected_boxes])
      self.assertAllEqual(flipped_boxes.flatten(), expected_boxes.flatten())

  def testFlipBoxesUpDown(self):
    boxes = self.createTestBoxes()
    flipped_boxes = preprocessor._flip_boxes_up_down(boxes)
    expected_boxes = self.expectedBoxesAfterUpDownFlip()
    with self.test_session() as sess:
      flipped_boxes, expected_boxes = sess.run([flipped_boxes, expected_boxes])
      self.assertAllEqual(flipped_boxes.flatten(), expected_boxes.flatten())

  def testRot90Boxes(self):
    boxes = self.createTestBoxes()
    rotated_boxes = preprocessor._rot90_boxes(boxes)
    expected_boxes = self.expectedBoxesAfterRot90()
    with self.test_session() as sess:
      rotated_boxes, expected_boxes = sess.run([rotated_boxes, expected_boxes])
      self.assertAllEqual(rotated_boxes.flatten(), expected_boxes.flatten())

  def testFlipMasksLeftRight(self):
    test_mask = self.createTestMasks()
    flipped_mask = preprocessor._flip_masks_left_right(test_mask)
    expected_mask = self.expectedMasksAfterLeftRightFlip()
    with self.test_session() as sess:
      flipped_mask, expected_mask = sess.run([flipped_mask, expected_mask])
      self.assertAllEqual(flipped_mask.flatten(), expected_mask.flatten())

  def testFlipMasksUpDown(self):
    test_mask = self.createTestMasks()
    flipped_mask = preprocessor._flip_masks_up_down(test_mask)
    expected_mask = self.expectedMasksAfterUpDownFlip()
    with self.test_session() as sess:
      flipped_mask, expected_mask = sess.run([flipped_mask, expected_mask])
      self.assertAllEqual(flipped_mask.flatten(), expected_mask.flatten())

  def testRot90Masks(self):
    test_mask = self.createTestMasks()
    rotated_mask = preprocessor._rot90_masks(test_mask)
    expected_mask = self.expectedMasksAfterRot90()
    with self.test_session() as sess:
      rotated_mask, expected_mask = sess.run([rotated_mask, expected_mask])
      self.assertAllEqual(rotated_mask.flatten(), expected_mask.flatten())

  def _testPreprocessorCache(self,
                             preprocess_options,
                             test_boxes=False,
                             test_masks=False,
                             test_keypoints=False,
                             num_runs=4):
    cache = preprocessor_cache.PreprocessorCache()
    images = self.createTestImages()
    boxes = self.createTestBoxes()
    weights = self.createTestGroundtruthWeights()
    classes = self.createTestLabels()
    masks = self.createTestMasks()
    keypoints = self.createTestKeypoints()
    preprocessor_arg_map = preprocessor.get_default_func_arg_map(
        include_instance_masks=test_masks, include_keypoints=test_keypoints)
    out = []
    for i in range(num_runs):
      tensor_dict = {
          fields.InputDataFields.image: images,
          fields.InputDataFields.groundtruth_weights: weights
      }
      num_outputs = 1
      if test_boxes:
        tensor_dict[fields.InputDataFields.groundtruth_boxes] = boxes
        tensor_dict[fields.InputDataFields.groundtruth_classes] = classes
        num_outputs += 1
      if test_masks:
        tensor_dict[fields.InputDataFields.groundtruth_instance_masks] = masks
        num_outputs += 1
      if test_keypoints:
        tensor_dict[fields.InputDataFields.groundtruth_keypoints] = keypoints
        num_outputs += 1
      out.append(preprocessor.preprocess(
          tensor_dict, preprocess_options, preprocessor_arg_map, cache))

    with self.test_session() as sess:
      to_run = []
      for i in range(num_runs):
        to_run.append(out[i][fields.InputDataFields.image])
        if test_boxes:
          to_run.append(out[i][fields.InputDataFields.groundtruth_boxes])
        if test_masks:
          to_run.append(
              out[i][fields.InputDataFields.groundtruth_instance_masks])
        if test_keypoints:
          to_run.append(out[i][fields.InputDataFields.groundtruth_keypoints])

      out_array = sess.run(to_run)
      for i in range(num_outputs, len(out_array)):
        self.assertAllClose(out_array[i], out_array[i - num_outputs])

  def testRandomHorizontalFlip(self):
    preprocess_options = [(preprocessor.random_horizontal_flip, {})]
    images = self.expectedImagesAfterNormalization()
    boxes = self.createTestBoxes()
    tensor_dict = {fields.InputDataFields.image: images,
                   fields.InputDataFields.groundtruth_boxes: boxes}
    images_expected1 = self.expectedImagesAfterLeftRightFlip()
    boxes_expected1 = self.expectedBoxesAfterLeftRightFlip()
    images_expected2 = images
    boxes_expected2 = boxes
    tensor_dict = preprocessor.preprocess(tensor_dict, preprocess_options)
    images = tensor_dict[fields.InputDataFields.image]
    boxes = tensor_dict[fields.InputDataFields.groundtruth_boxes]

    boxes_diff1 = tf.squared_difference(boxes, boxes_expected1)
    boxes_diff2 = tf.squared_difference(boxes, boxes_expected2)
    boxes_diff = tf.multiply(boxes_diff1, boxes_diff2)
    boxes_diff_expected = tf.zeros_like(boxes_diff)

    images_diff1 = tf.squared_difference(images, images_expected1)
    images_diff2 = tf.squared_difference(images, images_expected2)
    images_diff = tf.multiply(images_diff1, images_diff2)
    images_diff_expected = tf.zeros_like(images_diff)

    with self.test_session() as sess:
      (images_diff_, images_diff_expected_, boxes_diff_,
       boxes_diff_expected_) = sess.run([images_diff, images_diff_expected,
                                         boxes_diff, boxes_diff_expected])
      self.assertAllClose(boxes_diff_, boxes_diff_expected_)
      self.assertAllClose(images_diff_, images_diff_expected_)

  def testRandomHorizontalFlipWithEmptyBoxes(self):
    preprocess_options = [(preprocessor.random_horizontal_flip, {})]
    images = self.expectedImagesAfterNormalization()
    boxes = self.createEmptyTestBoxes()
    tensor_dict = {fields.InputDataFields.image: images,
                   fields.InputDataFields.groundtruth_boxes: boxes}
    images_expected1 = self.expectedImagesAfterLeftRightFlip()
    boxes_expected = self.createEmptyTestBoxes()
    images_expected2 = images
    tensor_dict = preprocessor.preprocess(tensor_dict, preprocess_options)
    images = tensor_dict[fields.InputDataFields.image]
    boxes = tensor_dict[fields.InputDataFields.groundtruth_boxes]

    images_diff1 = tf.squared_difference(images, images_expected1)
    images_diff2 = tf.squared_difference(images, images_expected2)
    images_diff = tf.multiply(images_diff1, images_diff2)
    images_diff_expected = tf.zeros_like(images_diff)

    with self.test_session() as sess:
      (images_diff_, images_diff_expected_, boxes_,
       boxes_expected_) = sess.run([images_diff, images_diff_expected, boxes,
                                    boxes_expected])
      self.assertAllClose(boxes_, boxes_expected_)
      self.assertAllClose(images_diff_, images_diff_expected_)

  def testRandomHorizontalFlipWithCache(self):
    keypoint_flip_permutation = self.createKeypointFlipPermutation()
    preprocess_options = [
        (preprocessor.random_horizontal_flip,
         {'keypoint_flip_permutation': keypoint_flip_permutation})]
    self._testPreprocessorCache(preprocess_options,
                                test_boxes=True,
                                test_masks=True,
                                test_keypoints=True)

  def testRunRandomHorizontalFlipWithMaskAndKeypoints(self):
    preprocess_options = [(preprocessor.random_horizontal_flip, {})]
    image_height = 3
    image_width = 3
    images = tf.random_uniform([1, image_height, image_width, 3])
    boxes = self.createTestBoxes()
    masks = self.createTestMasks()
    keypoints = self.createTestKeypoints()
    keypoint_flip_permutation = self.createKeypointFlipPermutation()
    tensor_dict = {
        fields.InputDataFields.image: images,
        fields.InputDataFields.groundtruth_boxes: boxes,
        fields.InputDataFields.groundtruth_instance_masks: masks,
        fields.InputDataFields.groundtruth_keypoints: keypoints
    }
    preprocess_options = [
        (preprocessor.random_horizontal_flip,
         {'keypoint_flip_permutation': keypoint_flip_permutation})]
    preprocessor_arg_map = preprocessor.get_default_func_arg_map(
        include_instance_masks=True, include_keypoints=True)
    tensor_dict = preprocessor.preprocess(
        tensor_dict, preprocess_options, func_arg_map=preprocessor_arg_map)
    boxes = tensor_dict[fields.InputDataFields.groundtruth_boxes]
    masks = tensor_dict[fields.InputDataFields.groundtruth_instance_masks]
    keypoints = tensor_dict[fields.InputDataFields.groundtruth_keypoints]
    with self.test_session() as sess:
      boxes, masks, keypoints = sess.run([boxes, masks, keypoints])
      self.assertTrue(boxes is not None)
      self.assertTrue(masks is not None)
      self.assertTrue(keypoints is not None)

  def testRandomVerticalFlip(self):
    preprocess_options = [(preprocessor.random_vertical_flip, {})]
    images = self.expectedImagesAfterNormalization()
    boxes = self.createTestBoxes()
    tensor_dict = {fields.InputDataFields.image: images,
                   fields.InputDataFields.groundtruth_boxes: boxes}
    images_expected1 = self.expectedImagesAfterUpDownFlip()
    boxes_expected1 = self.expectedBoxesAfterUpDownFlip()
    images_expected2 = images
    boxes_expected2 = boxes
    tensor_dict = preprocessor.preprocess(tensor_dict, preprocess_options)
    images = tensor_dict[fields.InputDataFields.image]
    boxes = tensor_dict[fields.InputDataFields.groundtruth_boxes]

    boxes_diff1 = tf.squared_difference(boxes, boxes_expected1)
    boxes_diff2 = tf.squared_difference(boxes, boxes_expected2)
    boxes_diff = tf.multiply(boxes_diff1, boxes_diff2)
    boxes_diff_expected = tf.zeros_like(boxes_diff)

    images_diff1 = tf.squared_difference(images, images_expected1)
    images_diff2 = tf.squared_difference(images, images_expected2)
    images_diff = tf.multiply(images_diff1, images_diff2)
    images_diff_expected = tf.zeros_like(images_diff)

    with self.test_session() as sess:
      (images_diff_, images_diff_expected_, boxes_diff_,
       boxes_diff_expected_) = sess.run([images_diff, images_diff_expected,
                                         boxes_diff, boxes_diff_expected])
      self.assertAllClose(boxes_diff_, boxes_diff_expected_)
      self.assertAllClose(images_diff_, images_diff_expected_)

  def testRandomVerticalFlipWithEmptyBoxes(self):
    preprocess_options = [(preprocessor.random_vertical_flip, {})]
    images = self.expectedImagesAfterNormalization()
    boxes = self.createEmptyTestBoxes()
    tensor_dict = {fields.InputDataFields.image: images,
                   fields.InputDataFields.groundtruth_boxes: boxes}
    images_expected1 = self.expectedImagesAfterUpDownFlip()
    boxes_expected = self.createEmptyTestBoxes()
    images_expected2 = images
    tensor_dict = preprocessor.preprocess(tensor_dict, preprocess_options)
    images = tensor_dict[fields.InputDataFields.image]
    boxes = tensor_dict[fields.InputDataFields.groundtruth_boxes]

    images_diff1 = tf.squared_difference(images, images_expected1)
    images_diff2 = tf.squared_difference(images, images_expected2)
    images_diff = tf.multiply(images_diff1, images_diff2)
    images_diff_expected = tf.zeros_like(images_diff)

    with self.test_session() as sess:
      (images_diff_, images_diff_expected_, boxes_,
       boxes_expected_) = sess.run([images_diff, images_diff_expected, boxes,
                                    boxes_expected])
      self.assertAllClose(boxes_, boxes_expected_)
      self.assertAllClose(images_diff_, images_diff_expected_)

  def testRandomVerticalFlipWithCache(self):
    keypoint_flip_permutation = self.createKeypointFlipPermutation()
    preprocess_options = [
        (preprocessor.random_vertical_flip,
         {'keypoint_flip_permutation': keypoint_flip_permutation})]
    self._testPreprocessorCache(preprocess_options,
                                test_boxes=True,
                                test_masks=True,
                                test_keypoints=True)

  def testRunRandomVerticalFlipWithMaskAndKeypoints(self):
    preprocess_options = [(preprocessor.random_vertical_flip, {})]
    image_height = 3
    image_width = 3
    images = tf.random_uniform([1, image_height, image_width, 3])
    boxes = self.createTestBoxes()
    masks = self.createTestMasks()
    keypoints = self.createTestKeypoints()
    keypoint_flip_permutation = self.createKeypointFlipPermutation()
    tensor_dict = {
        fields.InputDataFields.image: images,
        fields.InputDataFields.groundtruth_boxes: boxes,
        fields.InputDataFields.groundtruth_instance_masks: masks,
        fields.InputDataFields.groundtruth_keypoints: keypoints
    }
    preprocess_options = [
        (preprocessor.random_vertical_flip,
         {'keypoint_flip_permutation': keypoint_flip_permutation})]
    preprocessor_arg_map = preprocessor.get_default_func_arg_map(
        include_instance_masks=True, include_keypoints=True)
    tensor_dict = preprocessor.preprocess(
        tensor_dict, preprocess_options, func_arg_map=preprocessor_arg_map)
    boxes = tensor_dict[fields.InputDataFields.groundtruth_boxes]
    masks = tensor_dict[fields.InputDataFields.groundtruth_instance_masks]
    keypoints = tensor_dict[fields.InputDataFields.groundtruth_keypoints]
    with self.test_session() as sess:
      boxes, masks, keypoints = sess.run([boxes, masks, keypoints])
      self.assertTrue(boxes is not None)
      self.assertTrue(masks is not None)
      self.assertTrue(keypoints is not None)

  def testRandomRotation90(self):
    preprocess_options = [(preprocessor.random_rotation90, {})]
    images = self.expectedImagesAfterNormalization()
    boxes = self.createTestBoxes()
    tensor_dict = {fields.InputDataFields.image: images,
                   fields.InputDataFields.groundtruth_boxes: boxes}
    images_expected1 = self.expectedImagesAfterRot90()
    boxes_expected1 = self.expectedBoxesAfterRot90()
    images_expected2 = images
    boxes_expected2 = boxes
    tensor_dict = preprocessor.preprocess(tensor_dict, preprocess_options)
    images = tensor_dict[fields.InputDataFields.image]
    boxes = tensor_dict[fields.InputDataFields.groundtruth_boxes]

    boxes_diff1 = tf.squared_difference(boxes, boxes_expected1)
    boxes_diff2 = tf.squared_difference(boxes, boxes_expected2)
    boxes_diff = tf.multiply(boxes_diff1, boxes_diff2)
    boxes_diff_expected = tf.zeros_like(boxes_diff)

    images_diff1 = tf.squared_difference(images, images_expected1)
    images_diff2 = tf.squared_difference(images, images_expected2)
    images_diff = tf.multiply(images_diff1, images_diff2)
    images_diff_expected = tf.zeros_like(images_diff)

    with self.test_session() as sess:
      (images_diff_, images_diff_expected_, boxes_diff_,
       boxes_diff_expected_) = sess.run([images_diff, images_diff_expected,
                                         boxes_diff, boxes_diff_expected])
      self.assertAllClose(boxes_diff_, boxes_diff_expected_)
      self.assertAllClose(images_diff_, images_diff_expected_)

  def testRandomRotation90WithEmptyBoxes(self):
    preprocess_options = [(preprocessor.random_rotation90, {})]
    images = self.expectedImagesAfterNormalization()
    boxes = self.createEmptyTestBoxes()
    tensor_dict = {fields.InputDataFields.image: images,
                   fields.InputDataFields.groundtruth_boxes: boxes}
    images_expected1 = self.expectedImagesAfterRot90()
    boxes_expected = self.createEmptyTestBoxes()
    images_expected2 = images
    tensor_dict = preprocessor.preprocess(tensor_dict, preprocess_options)
    images = tensor_dict[fields.InputDataFields.image]
    boxes = tensor_dict[fields.InputDataFields.groundtruth_boxes]

    images_diff1 = tf.squared_difference(images, images_expected1)
    images_diff2 = tf.squared_difference(images, images_expected2)
    images_diff = tf.multiply(images_diff1, images_diff2)
    images_diff_expected = tf.zeros_like(images_diff)

    with self.test_session() as sess:
      (images_diff_, images_diff_expected_, boxes_,
       boxes_expected_) = sess.run([images_diff, images_diff_expected, boxes,
                                    boxes_expected])
      self.assertAllClose(boxes_, boxes_expected_)
      self.assertAllClose(images_diff_, images_diff_expected_)

  def testRandomRotation90WithCache(self):
    preprocess_options = [(preprocessor.random_rotation90, {})]
    self._testPreprocessorCache(preprocess_options,
                                test_boxes=True,
                                test_masks=True,
                                test_keypoints=True)

  def testRunRandomRotation90WithMaskAndKeypoints(self):
    preprocess_options = [(preprocessor.random_rotation90, {})]
    image_height = 3
    image_width = 3
    images = tf.random_uniform([1, image_height, image_width, 3])
    boxes = self.createTestBoxes()
    masks = self.createTestMasks()
    keypoints = self.createTestKeypoints()
    tensor_dict = {
        fields.InputDataFields.image: images,
        fields.InputDataFields.groundtruth_boxes: boxes,
        fields.InputDataFields.groundtruth_instance_masks: masks,
        fields.InputDataFields.groundtruth_keypoints: keypoints
    }
    preprocessor_arg_map = preprocessor.get_default_func_arg_map(
        include_instance_masks=True, include_keypoints=True)
    tensor_dict = preprocessor.preprocess(
        tensor_dict, preprocess_options, func_arg_map=preprocessor_arg_map)
    boxes = tensor_dict[fields.InputDataFields.groundtruth_boxes]
    masks = tensor_dict[fields.InputDataFields.groundtruth_instance_masks]
    keypoints = tensor_dict[fields.InputDataFields.groundtruth_keypoints]
    with self.test_session() as sess:
      boxes, masks, keypoints = sess.run([boxes, masks, keypoints])
      self.assertTrue(boxes is not None)
      self.assertTrue(masks is not None)
      self.assertTrue(keypoints is not None)

  def testRandomPixelValueScale(self):
    preprocessing_options = []
    preprocessing_options.append((preprocessor.normalize_image, {
        'original_minval': 0,
        'original_maxval': 255,
        'target_minval': 0,
        'target_maxval': 1
    }))
    preprocessing_options.append((preprocessor.random_pixel_value_scale, {}))
    images = self.createTestImages()
    tensor_dict = {fields.InputDataFields.image: images}
    tensor_dict = preprocessor.preprocess(tensor_dict, preprocessing_options)
    images_min = tf.cast(images, dtype=tf.float32) * 0.9 / 255.0
    images_max = tf.cast(images, dtype=tf.float32) * 1.1 / 255.0
    images = tensor_dict[fields.InputDataFields.image]
    values_greater = tf.greater_equal(images, images_min)
    values_less = tf.less_equal(images, images_max)
    values_true = tf.fill([1, 4, 4, 3], True)
    with self.test_session() as sess:
      (values_greater_, values_less_, values_true_) = sess.run(
          [values_greater, values_less, values_true])
      self.assertAllClose(values_greater_, values_true_)
      self.assertAllClose(values_less_, values_true_)

  def testRandomPixelValueScaleWithCache(self):
    preprocess_options = []
    preprocess_options.append((preprocessor.normalize_image, {
        'original_minval': 0,
        'original_maxval': 255,
        'target_minval': 0,
        'target_maxval': 1
    }))
    preprocess_options.append((preprocessor.random_pixel_value_scale, {}))
    self._testPreprocessorCache(preprocess_options,
                                test_boxes=True,
                                test_masks=False,
                                test_keypoints=False)

  def testRandomImageScale(self):
    preprocess_options = [(preprocessor.random_image_scale, {})]
    images_original = self.createTestImages()
    tensor_dict = {fields.InputDataFields.image: images_original}
    tensor_dict = preprocessor.preprocess(tensor_dict, preprocess_options)
    images_scaled = tensor_dict[fields.InputDataFields.image]
    images_original_shape = tf.shape(images_original)
    images_scaled_shape = tf.shape(images_scaled)
    with self.test_session() as sess:
      (images_original_shape_, images_scaled_shape_) = sess.run(
          [images_original_shape, images_scaled_shape])
      self.assertTrue(
          images_original_shape_[1] * 0.5 <= images_scaled_shape_[1])
      self.assertTrue(
          images_original_shape_[1] * 2.0 >= images_scaled_shape_[1])
      self.assertTrue(
          images_original_shape_[2] * 0.5 <= images_scaled_shape_[2])
      self.assertTrue(
          images_original_shape_[2] * 2.0 >= images_scaled_shape_[2])

  def testRandomImageScaleWithCache(self):
    preprocess_options = [(preprocessor.random_image_scale, {})]
    self._testPreprocessorCache(preprocess_options,
                                test_boxes=False,
                                test_masks=False,
                                test_keypoints=False)

  def testRandomRGBtoGray(self):
    preprocess_options = [(preprocessor.random_rgb_to_gray, {})]
    images_original = self.createTestImages()
    tensor_dict = {fields.InputDataFields.image: images_original}
    tensor_dict = preprocessor.preprocess(tensor_dict, preprocess_options)
    images_gray = tensor_dict[fields.InputDataFields.image]
    images_gray_r, images_gray_g, images_gray_b = tf.split(
        value=images_gray, num_or_size_splits=3, axis=3)
    images_r, images_g, images_b = tf.split(
        value=images_original, num_or_size_splits=3, axis=3)
    images_r_diff1 = tf.squared_difference(
        tf.cast(images_r, dtype=tf.float32),
        tf.cast(images_gray_r, dtype=tf.float32))
    images_r_diff2 = tf.squared_difference(
        tf.cast(images_gray_r, dtype=tf.float32),
        tf.cast(images_gray_g, dtype=tf.float32))
    images_r_diff = tf.multiply(images_r_diff1, images_r_diff2)
    images_g_diff1 = tf.squared_difference(
        tf.cast(images_g, dtype=tf.float32),
        tf.cast(images_gray_g, dtype=tf.float32))
    images_g_diff2 = tf.squared_difference(
        tf.cast(images_gray_g, dtype=tf.float32),
        tf.cast(images_gray_b, dtype=tf.float32))
    images_g_diff = tf.multiply(images_g_diff1, images_g_diff2)
    images_b_diff1 = tf.squared_difference(
        tf.cast(images_b, dtype=tf.float32),
        tf.cast(images_gray_b, dtype=tf.float32))
    images_b_diff2 = tf.squared_difference(
        tf.cast(images_gray_b, dtype=tf.float32),
        tf.cast(images_gray_r, dtype=tf.float32))
    images_b_diff = tf.multiply(images_b_diff1, images_b_diff2)
    image_zero1 = tf.constant(0, dtype=tf.float32, shape=[1, 4, 4, 1])
    with self.test_session() as sess:
      (images_r_diff_, images_g_diff_, images_b_diff_, image_zero1_) = sess.run(
          [images_r_diff, images_g_diff, images_b_diff, image_zero1])
      self.assertAllClose(images_r_diff_, image_zero1_)
      self.assertAllClose(images_g_diff_, image_zero1_)
      self.assertAllClose(images_b_diff_, image_zero1_)

  def testRandomRGBtoGrayWithCache(self):
    preprocess_options = [(
        preprocessor.random_rgb_to_gray, {'probability': 0.5})]
    self._testPreprocessorCache(preprocess_options,
                                test_boxes=False,
                                test_masks=False,
                                test_keypoints=False)

  def testRandomAdjustBrightness(self):
    preprocessing_options = []
    preprocessing_options.append((preprocessor.normalize_image, {
        'original_minval': 0,
        'original_maxval': 255,
        'target_minval': 0,
        'target_maxval': 1
    }))
    preprocessing_options.append((preprocessor.random_adjust_brightness, {}))
    images_original = self.createTestImages()
    tensor_dict = {fields.InputDataFields.image: images_original}
    tensor_dict = preprocessor.preprocess(tensor_dict, preprocessing_options)
    images_bright = tensor_dict[fields.InputDataFields.image]
    image_original_shape = tf.shape(images_original)
    image_bright_shape = tf.shape(images_bright)
    with self.test_session() as sess:
      (image_original_shape_, image_bright_shape_) = sess.run(
          [image_original_shape, image_bright_shape])
      self.assertAllEqual(image_original_shape_, image_bright_shape_)

  def testRandomAdjustBrightnessWithCache(self):
    preprocess_options = []
    preprocess_options.append((preprocessor.normalize_image, {
        'original_minval': 0,
        'original_maxval': 255,
        'target_minval': 0,
        'target_maxval': 1
    }))
    preprocess_options.append((preprocessor.random_adjust_brightness, {}))
    self._testPreprocessorCache(preprocess_options,
                                test_boxes=False,
                                test_masks=False,
                                test_keypoints=False)

  def testRandomAdjustContrast(self):
    preprocessing_options = []
    preprocessing_options.append((preprocessor.normalize_image, {
        'original_minval': 0,
        'original_maxval': 255,
        'target_minval': 0,
        'target_maxval': 1
    }))
    preprocessing_options.append((preprocessor.random_adjust_contrast, {}))
    images_original = self.createTestImages()
    tensor_dict = {fields.InputDataFields.image: images_original}
    tensor_dict = preprocessor.preprocess(tensor_dict, preprocessing_options)
    images_contrast = tensor_dict[fields.InputDataFields.image]
    image_original_shape = tf.shape(images_original)
    image_contrast_shape = tf.shape(images_contrast)
    with self.test_session() as sess:
      (image_original_shape_, image_contrast_shape_) = sess.run(
          [image_original_shape, image_contrast_shape])
      self.assertAllEqual(image_original_shape_, image_contrast_shape_)

  def testRandomAdjustContrastWithCache(self):
    preprocess_options = []
    preprocess_options.append((preprocessor.normalize_image, {
        'original_minval': 0,
        'original_maxval': 255,
        'target_minval': 0,
        'target_maxval': 1
    }))
    preprocess_options.append((preprocessor.random_adjust_contrast, {}))
    self._testPreprocessorCache(preprocess_options,
                                test_boxes=False,
                                test_masks=False,
                                test_keypoints=False)

  def testRandomAdjustHue(self):
    preprocessing_options = []
    preprocessing_options.append((preprocessor.normalize_image, {
        'original_minval': 0,
        'original_maxval': 255,
        'target_minval': 0,
        'target_maxval': 1
    }))
    preprocessing_options.append((preprocessor.random_adjust_hue, {}))
    images_original = self.createTestImages()
    tensor_dict = {fields.InputDataFields.image: images_original}
    tensor_dict = preprocessor.preprocess(tensor_dict, preprocessing_options)
    images_hue = tensor_dict[fields.InputDataFields.image]
    image_original_shape = tf.shape(images_original)
    image_hue_shape = tf.shape(images_hue)
    with self.test_session() as sess:
      (image_original_shape_, image_hue_shape_) = sess.run(
          [image_original_shape, image_hue_shape])
      self.assertAllEqual(image_original_shape_, image_hue_shape_)

  def testRandomAdjustHueWithCache(self):
    preprocess_options = []
    preprocess_options.append((preprocessor.normalize_image, {
        'original_minval': 0,
        'original_maxval': 255,
        'target_minval': 0,
        'target_maxval': 1
    }))
    preprocess_options.append((preprocessor.random_adjust_hue, {}))
    self._testPreprocessorCache(preprocess_options,
                                test_boxes=False,
                                test_masks=False,
                                test_keypoints=False)

  def testRandomDistortColor(self):
    preprocessing_options = []
    preprocessing_options.append((preprocessor.normalize_image, {
        'original_minval': 0,
        'original_maxval': 255,
        'target_minval': 0,
        'target_maxval': 1
    }))
    preprocessing_options.append((preprocessor.random_distort_color, {}))
    images_original = self.createTestImages()
    images_original_shape = tf.shape(images_original)
    tensor_dict = {fields.InputDataFields.image: images_original}
    tensor_dict = preprocessor.preprocess(tensor_dict, preprocessing_options)
    images_distorted_color = tensor_dict[fields.InputDataFields.image]
    images_distorted_color_shape = tf.shape(images_distorted_color)
    with self.test_session() as sess:
      (images_original_shape_, images_distorted_color_shape_) = sess.run(
          [images_original_shape, images_distorted_color_shape])
      self.assertAllEqual(images_original_shape_, images_distorted_color_shape_)

  def testRandomDistortColorWithCache(self):
    preprocess_options = []
    preprocess_options.append((preprocessor.normalize_image, {
        'original_minval': 0,
        'original_maxval': 255,
        'target_minval': 0,
        'target_maxval': 1
    }))
    preprocess_options.append((preprocessor.random_distort_color, {}))
    self._testPreprocessorCache(preprocess_options,
                                test_boxes=False,
                                test_masks=False,
                                test_keypoints=False)

  def testRandomJitterBoxes(self):
    preprocessing_options = []
    preprocessing_options.append((preprocessor.random_jitter_boxes, {}))
    boxes = self.createTestBoxes()
    boxes_shape = tf.shape(boxes)
    tensor_dict = {fields.InputDataFields.groundtruth_boxes: boxes}
    tensor_dict = preprocessor.preprocess(tensor_dict, preprocessing_options)
    distorted_boxes = tensor_dict[fields.InputDataFields.groundtruth_boxes]
    distorted_boxes_shape = tf.shape(distorted_boxes)

    with self.test_session() as sess:
      (boxes_shape_, distorted_boxes_shape_) = sess.run(
          [boxes_shape, distorted_boxes_shape])
      self.assertAllEqual(boxes_shape_, distorted_boxes_shape_)

  def testRandomCropImage(self):
    preprocessing_options = []
    preprocessing_options.append((preprocessor.normalize_image, {
        'original_minval': 0,
        'original_maxval': 255,
        'target_minval': 0,
        'target_maxval': 1
    }))
    preprocessing_options.append((preprocessor.random_crop_image, {}))
    images = self.createTestImages()
    boxes = self.createTestBoxes()
    labels = self.createTestLabels()
    weights = self.createTestGroundtruthWeights()
    tensor_dict = {
        fields.InputDataFields.image: images,
        fields.InputDataFields.groundtruth_boxes: boxes,
        fields.InputDataFields.groundtruth_classes: labels,
        fields.InputDataFields.groundtruth_weights: weights,
    }
    distorted_tensor_dict = preprocessor.preprocess(tensor_dict,
                                                    preprocessing_options)
    distorted_images = distorted_tensor_dict[fields.InputDataFields.image]
    distorted_boxes = distorted_tensor_dict[
        fields.InputDataFields.groundtruth_boxes]
    boxes_rank = tf.rank(boxes)
    distorted_boxes_rank = tf.rank(distorted_boxes)
    images_rank = tf.rank(images)
    distorted_images_rank = tf.rank(distorted_images)
    self.assertEqual(3, distorted_images.get_shape()[3])

    with self.test_session() as sess:
      (boxes_rank_, distorted_boxes_rank_, images_rank_,
       distorted_images_rank_) = sess.run([
           boxes_rank, distorted_boxes_rank, images_rank, distorted_images_rank
       ])
      self.assertAllEqual(boxes_rank_, distorted_boxes_rank_)
      self.assertAllEqual(images_rank_, distorted_images_rank_)

  def testRandomCropImageWithCache(self):
    preprocess_options = [(preprocessor.random_rgb_to_gray,
                           {'probability': 0.5}),
                          (preprocessor.normalize_image, {
                              'original_minval': 0,
                              'original_maxval': 255,
                              'target_minval': 0,
                              'target_maxval': 1,
                          }),
                          (preprocessor.random_crop_image, {})]
    self._testPreprocessorCache(preprocess_options,
                                test_boxes=True,
                                test_masks=False,
                                test_keypoints=False)

  def testRandomCropImageGrayscale(self):
    preprocessing_options = [(preprocessor.rgb_to_gray, {}),
                             (preprocessor.normalize_image, {
                                 'original_minval': 0,
                                 'original_maxval': 255,
                                 'target_minval': 0,
                                 'target_maxval': 1,
                             }),
                             (preprocessor.random_crop_image, {})]
    images = self.createTestImages()
    boxes = self.createTestBoxes()
    labels = self.createTestLabels()
    weights = self.createTestGroundtruthWeights()
    tensor_dict = {
        fields.InputDataFields.image: images,
        fields.InputDataFields.groundtruth_boxes: boxes,
        fields.InputDataFields.groundtruth_classes: labels,
        fields.InputDataFields.groundtruth_weights: weights,
    }
    distorted_tensor_dict = preprocessor.preprocess(
        tensor_dict, preprocessing_options)
    distorted_images = distorted_tensor_dict[fields.InputDataFields.image]
    distorted_boxes = distorted_tensor_dict[
        fields.InputDataFields.groundtruth_boxes]
    boxes_rank = tf.rank(boxes)
    distorted_boxes_rank = tf.rank(distorted_boxes)
    images_rank = tf.rank(images)
    distorted_images_rank = tf.rank(distorted_images)
    self.assertEqual(1, distorted_images.get_shape()[3])

    with self.test_session() as sess:
      session_results = sess.run([
          boxes_rank, distorted_boxes_rank, images_rank, distorted_images_rank
      ])
      (boxes_rank_, distorted_boxes_rank_, images_rank_,
       distorted_images_rank_) = session_results
      self.assertAllEqual(boxes_rank_, distorted_boxes_rank_)
      self.assertAllEqual(images_rank_, distorted_images_rank_)

  def testRandomCropImageWithBoxOutOfImage(self):
    preprocessing_options = []
    preprocessing_options.append((preprocessor.normalize_image, {
        'original_minval': 0,
        'original_maxval': 255,
        'target_minval': 0,
        'target_maxval': 1
    }))
    preprocessing_options.append((preprocessor.random_crop_image, {}))
    images = self.createTestImages()
    boxes = self.createTestBoxesOutOfImage()
    labels = self.createTestLabels()
    weights = self.createTestGroundtruthWeights()
    tensor_dict = {
        fields.InputDataFields.image: images,
        fields.InputDataFields.groundtruth_boxes: boxes,
        fields.InputDataFields.groundtruth_classes: labels,
        fields.InputDataFields.groundtruth_weights: weights,
        }
    distorted_tensor_dict = preprocessor.preprocess(tensor_dict,
                                                    preprocessing_options)
    distorted_images = distorted_tensor_dict[fields.InputDataFields.image]
    distorted_boxes = distorted_tensor_dict[
        fields.InputDataFields.groundtruth_boxes]
    boxes_rank = tf.rank(boxes)
    distorted_boxes_rank = tf.rank(distorted_boxes)
    images_rank = tf.rank(images)
    distorted_images_rank = tf.rank(distorted_images)

    with self.test_session() as sess:
      (boxes_rank_, distorted_boxes_rank_, images_rank_,
       distorted_images_rank_) = sess.run(
           [boxes_rank, distorted_boxes_rank, images_rank,
            distorted_images_rank])
      self.assertAllEqual(boxes_rank_, distorted_boxes_rank_)
      self.assertAllEqual(images_rank_, distorted_images_rank_)

  def testRandomCropImageWithRandomCoefOne(self):
    preprocessing_options = [(preprocessor.normalize_image, {
        'original_minval': 0,
        'original_maxval': 255,
        'target_minval': 0,
        'target_maxval': 1
    })]

    images = self.createTestImages()
    boxes = self.createTestBoxes()
    labels = self.createTestLabels()
    weights = self.createTestGroundtruthWeights()
    tensor_dict = {
        fields.InputDataFields.image: images,
        fields.InputDataFields.groundtruth_boxes: boxes,
        fields.InputDataFields.groundtruth_classes: labels,
        fields.InputDataFields.groundtruth_weights: weights
    }
    tensor_dict = preprocessor.preprocess(tensor_dict, preprocessing_options)
    images = tensor_dict[fields.InputDataFields.image]

    preprocessing_options = [(preprocessor.random_crop_image, {
        'random_coef': 1.0
    })]
    distorted_tensor_dict = preprocessor.preprocess(tensor_dict,
                                                    preprocessing_options)

    distorted_images = distorted_tensor_dict[fields.InputDataFields.image]
    distorted_boxes = distorted_tensor_dict[
        fields.InputDataFields.groundtruth_boxes]
    distorted_labels = distorted_tensor_dict[
        fields.InputDataFields.groundtruth_classes]
    distorted_weights = distorted_tensor_dict[
        fields.InputDataFields.groundtruth_weights]
    boxes_shape = tf.shape(boxes)
    distorted_boxes_shape = tf.shape(distorted_boxes)
    images_shape = tf.shape(images)
    distorted_images_shape = tf.shape(distorted_images)

    with self.test_session() as sess:
      (boxes_shape_, distorted_boxes_shape_, images_shape_,
       distorted_images_shape_, images_, distorted_images_,
       boxes_, distorted_boxes_, labels_, distorted_labels_,
       weights_, distorted_weights_) = sess.run(
           [boxes_shape, distorted_boxes_shape, images_shape,
            distorted_images_shape, images, distorted_images,
            boxes, distorted_boxes, labels, distorted_labels,
            weights, distorted_weights])
      self.assertAllEqual(boxes_shape_, distorted_boxes_shape_)
      self.assertAllEqual(images_shape_, distorted_images_shape_)
      self.assertAllClose(images_, distorted_images_)
      self.assertAllClose(boxes_, distorted_boxes_)
      self.assertAllEqual(labels_, distorted_labels_)
      self.assertAllEqual(weights_, distorted_weights_)

  def testRandomCropWithMockSampleDistortedBoundingBox(self):
    preprocessing_options = [(preprocessor.normalize_image, {
        'original_minval': 0,
        'original_maxval': 255,
        'target_minval': 0,
        'target_maxval': 1
    })]

    images = self.createColorfulTestImage()
    boxes = tf.constant([[0.1, 0.1, 0.8, 0.3],
                         [0.2, 0.4, 0.75, 0.75],
                         [0.3, 0.1, 0.4, 0.7]], dtype=tf.float32)
    labels = tf.constant([1, 7, 11], dtype=tf.int32)
    weights = tf.constant([1.0, 0.5, 0.6], dtype=tf.float32)

    tensor_dict = {
        fields.InputDataFields.image: images,
        fields.InputDataFields.groundtruth_boxes: boxes,
        fields.InputDataFields.groundtruth_classes: labels,
        fields.InputDataFields.groundtruth_weights: weights,
    }
    tensor_dict = preprocessor.preprocess(tensor_dict, preprocessing_options)
    images = tensor_dict[fields.InputDataFields.image]

    preprocessing_options = [(preprocessor.random_crop_image, {})]
    with mock.patch.object(
        tf.image,
        'sample_distorted_bounding_box') as mock_sample_distorted_bounding_box:
      mock_sample_distorted_bounding_box.return_value = (tf.constant(
          [6, 143, 0], dtype=tf.int32), tf.constant(
              [190, 237, -1], dtype=tf.int32), tf.constant(
                  [[[0.03, 0.3575, 0.98, 0.95]]], dtype=tf.float32))

      distorted_tensor_dict = preprocessor.preprocess(tensor_dict,
                                                      preprocessing_options)

      distorted_boxes = distorted_tensor_dict[
          fields.InputDataFields.groundtruth_boxes]
      distorted_labels = distorted_tensor_dict[
          fields.InputDataFields.groundtruth_classes]
      distorted_weights = distorted_tensor_dict[
          fields.InputDataFields.groundtruth_weights]
      expected_boxes = tf.constant([[0.178947, 0.07173, 0.75789469, 0.66244733],
                                    [0.28421, 0.0, 0.38947365, 0.57805908]],
                                   dtype=tf.float32)
      expected_labels = tf.constant([7, 11], dtype=tf.int32)
      expected_weights = tf.constant([0.5, 0.6], dtype=tf.float32)

      with self.test_session() as sess:
        (distorted_boxes_, distorted_labels_, distorted_weights_,
         expected_boxes_, expected_labels_, expected_weights_) = sess.run(
             [distorted_boxes, distorted_labels, distorted_weights,
              expected_boxes, expected_labels, expected_weights])
        self.assertAllClose(distorted_boxes_, expected_boxes_)
        self.assertAllEqual(distorted_labels_, expected_labels_)
        self.assertAllEqual(distorted_weights_, expected_weights_)

  def testRandomCropWithoutClipBoxes(self):
    preprocessing_options = [(preprocessor.normalize_image, {
        'original_minval': 0,
        'original_maxval': 255,
        'target_minval': 0,
        'target_maxval': 1
    })]

    images = self.createColorfulTestImage()
    boxes = tf.constant([[0.1, 0.1, 0.8, 0.3],
                         [0.2, 0.4, 0.75, 0.75],
                         [0.3, 0.1, 0.4, 0.7]], dtype=tf.float32)
    keypoints = tf.constant([
        [[0.1, 0.1], [0.8, 0.3]],
        [[0.2, 0.4], [0.75, 0.75]],
        [[0.3, 0.1], [0.4, 0.7]],
    ], dtype=tf.float32)
    labels = tf.constant([1, 7, 11], dtype=tf.int32)
    weights = tf.constant([1.0, 0.5, 0.6], dtype=tf.float32)

    tensor_dict = {
        fields.InputDataFields.image: images,
        fields.InputDataFields.groundtruth_boxes: boxes,
        fields.InputDataFields.groundtruth_keypoints: keypoints,
        fields.InputDataFields.groundtruth_classes: labels,
        fields.InputDataFields.groundtruth_weights: weights,
    }
    tensor_dict = preprocessor.preprocess(tensor_dict, preprocessing_options)

    preprocessing_options = [(preprocessor.random_crop_image, {
        'clip_boxes': False,
    })]
    with mock.patch.object(
        tf.image,
        'sample_distorted_bounding_box') as mock_sample_distorted_bounding_box:
      mock_sample_distorted_bounding_box.return_value = (tf.constant(
          [6, 143, 0], dtype=tf.int32), tf.constant(
              [190, 237, -1], dtype=tf.int32), tf.constant(
                  [[[0.03, 0.3575, 0.98, 0.95]]], dtype=tf.float32))

      preprocessor_arg_map = preprocessor.get_default_func_arg_map(
          include_keypoints=True)
      distorted_tensor_dict = preprocessor.preprocess(
          tensor_dict, preprocessing_options, func_arg_map=preprocessor_arg_map)

      distorted_boxes = distorted_tensor_dict[
          fields.InputDataFields.groundtruth_boxes]
      distorted_keypoints = distorted_tensor_dict[
          fields.InputDataFields.groundtruth_keypoints]
      distorted_labels = distorted_tensor_dict[
          fields.InputDataFields.groundtruth_classes]
      distorted_weights = distorted_tensor_dict[
          fields.InputDataFields.groundtruth_weights]
      expected_boxes = tf.constant(
          [[0.178947, 0.07173, 0.75789469, 0.66244733],
           [0.28421, -0.434599, 0.38947365, 0.57805908]],
          dtype=tf.float32)
      expected_keypoints = tf.constant(
          [[[0.178947, 0.07173], [0.75789469, 0.66244733]],
           [[0.28421, -0.434599], [0.38947365, 0.57805908]]],
          dtype=tf.float32)
      expected_labels = tf.constant([7, 11], dtype=tf.int32)
      expected_weights = tf.constant([0.5, 0.6], dtype=tf.float32)

      with self.test_session() as sess:
        (distorted_boxes_, distorted_keypoints_, distorted_labels_,
         distorted_weights_, expected_boxes_, expected_keypoints_,
         expected_labels_, expected_weights_) = sess.run(
             [distorted_boxes, distorted_keypoints, distorted_labels,
              distorted_weights, expected_boxes, expected_keypoints,
              expected_labels, expected_weights])
        self.assertAllClose(distorted_boxes_, expected_boxes_)
        self.assertAllClose(distorted_keypoints_, expected_keypoints_)
        self.assertAllEqual(distorted_labels_, expected_labels_)
        self.assertAllEqual(distorted_weights_, expected_weights_)

  def testRandomCropImageWithMultiClassScores(self):
    preprocessing_options = []
    preprocessing_options.append((preprocessor.normalize_image, {
        'original_minval': 0,
        'original_maxval': 255,
        'target_minval': 0,
        'target_maxval': 1
    }))
    preprocessing_options.append((preprocessor.random_crop_image, {}))
    images = self.createTestImages()
    boxes = self.createTestBoxes()
    labels = self.createTestLabels()
    weights = self.createTestGroundtruthWeights()
    multiclass_scores = self.createTestMultiClassScores()

    tensor_dict = {
        fields.InputDataFields.image: images,
        fields.InputDataFields.groundtruth_boxes: boxes,
        fields.InputDataFields.groundtruth_classes: labels,
        fields.InputDataFields.groundtruth_weights: weights,
        fields.InputDataFields.multiclass_scores: multiclass_scores
    }
    distorted_tensor_dict = preprocessor.preprocess(tensor_dict,
                                                    preprocessing_options)
    distorted_images = distorted_tensor_dict[fields.InputDataFields.image]
    distorted_boxes = distorted_tensor_dict[
        fields.InputDataFields.groundtruth_boxes]
    distorted_multiclass_scores = distorted_tensor_dict[
        fields.InputDataFields.multiclass_scores]
    boxes_rank = tf.rank(boxes)
    distorted_boxes_rank = tf.rank(distorted_boxes)
    images_rank = tf.rank(images)
    distorted_images_rank = tf.rank(distorted_images)
    multiclass_scores_rank = tf.rank(multiclass_scores)
    distorted_multiclass_scores_rank = tf.rank(distorted_multiclass_scores)

    with self.test_session() as sess:
      (boxes_rank_, distorted_boxes_, distorted_boxes_rank_, images_rank_,
       distorted_images_rank_, multiclass_scores_rank_,
       distorted_multiclass_scores_rank_,
       distorted_multiclass_scores_) = sess.run([
           boxes_rank, distorted_boxes, distorted_boxes_rank, images_rank,
           distorted_images_rank, multiclass_scores_rank,
           distorted_multiclass_scores_rank, distorted_multiclass_scores
       ])
      self.assertAllEqual(boxes_rank_, distorted_boxes_rank_)
      self.assertAllEqual(images_rank_, distorted_images_rank_)
      self.assertAllEqual(multiclass_scores_rank_,
                          distorted_multiclass_scores_rank_)
      self.assertAllEqual(distorted_boxes_.shape[0],
                          distorted_multiclass_scores_.shape[0])

  def testStrictRandomCropImageWithGroundtruthWeights(self):
    image = self.createColorfulTestImage()[0]
    boxes = self.createTestBoxes()
    labels = self.createTestLabels()
    weights = self.createTestGroundtruthWeights()
    with mock.patch.object(
        tf.image,
        'sample_distorted_bounding_box'
    ) as mock_sample_distorted_bounding_box:
      mock_sample_distorted_bounding_box.return_value = (
          tf.constant([6, 143, 0], dtype=tf.int32),
          tf.constant([190, 237, -1], dtype=tf.int32),
          tf.constant([[[0.03, 0.3575, 0.98, 0.95]]], dtype=tf.float32))
      new_image, new_boxes, new_labels, new_groundtruth_weights = (
          preprocessor._strict_random_crop_image(
              image, boxes, labels, weights))
      with self.test_session() as sess:
        new_image, new_boxes, new_labels, new_groundtruth_weights = (
            sess.run(
                [new_image, new_boxes, new_labels, new_groundtruth_weights])
        )

        expected_boxes = np.array(
            [[0.0, 0.0, 0.75789469, 1.0],
             [0.23157893, 0.24050637, 0.75789469, 1.0]], dtype=np.float32)
        self.assertAllEqual(new_image.shape, [190, 237, 3])
        self.assertAllEqual(new_groundtruth_weights, [1.0, 0.5])
        self.assertAllClose(
            new_boxes.flatten(), expected_boxes.flatten())

  def testStrictRandomCropImageWithMasks(self):
    image = self.createColorfulTestImage()[0]
    boxes = self.createTestBoxes()
    labels = self.createTestLabels()
    weights = self.createTestGroundtruthWeights()
    masks = tf.random_uniform([2, 200, 400], dtype=tf.float32)
    with mock.patch.object(
        tf.image,
        'sample_distorted_bounding_box'
    ) as mock_sample_distorted_bounding_box:
      mock_sample_distorted_bounding_box.return_value = (
          tf.constant([6, 143, 0], dtype=tf.int32),
          tf.constant([190, 237, -1], dtype=tf.int32),
          tf.constant([[[0.03, 0.3575, 0.98, 0.95]]], dtype=tf.float32))
      new_image, new_boxes, new_labels, new_weights, new_masks = (
          preprocessor._strict_random_crop_image(
              image, boxes, labels, weights, masks=masks))
      with self.test_session() as sess:
        new_image, new_boxes, new_labels, new_weights, new_masks = sess.run(
            [new_image, new_boxes, new_labels, new_weights, new_masks])
        expected_boxes = np.array(
            [[0.0, 0.0, 0.75789469, 1.0],
             [0.23157893, 0.24050637, 0.75789469, 1.0]], dtype=np.float32)
        self.assertAllEqual(new_image.shape, [190, 237, 3])
        self.assertAllEqual(new_masks.shape, [2, 190, 237])
        self.assertAllClose(
            new_boxes.flatten(), expected_boxes.flatten())

  def testStrictRandomCropImageWithKeypoints(self):
    image = self.createColorfulTestImage()[0]
    boxes = self.createTestBoxes()
    labels = self.createTestLabels()
    weights = self.createTestGroundtruthWeights()
    keypoints = self.createTestKeypoints()
    with mock.patch.object(
        tf.image,
        'sample_distorted_bounding_box'
    ) as mock_sample_distorted_bounding_box:
      mock_sample_distorted_bounding_box.return_value = (
          tf.constant([6, 143, 0], dtype=tf.int32),
          tf.constant([190, 237, -1], dtype=tf.int32),
          tf.constant([[[0.03, 0.3575, 0.98, 0.95]]], dtype=tf.float32))
      new_image, new_boxes, new_labels, new_weights, new_keypoints = (
          preprocessor._strict_random_crop_image(
              image, boxes, labels, weights, keypoints=keypoints))
      with self.test_session() as sess:
        new_image, new_boxes, new_labels, new_weights, new_keypoints = sess.run(
            [new_image, new_boxes, new_labels, new_weights, new_keypoints])

        expected_boxes = np.array([
            [0.0, 0.0, 0.75789469, 1.0],
            [0.23157893, 0.24050637, 0.75789469, 1.0],], dtype=np.float32)
        expected_keypoints = np.array([
            [[np.nan, np.nan],
             [np.nan, np.nan],
             [np.nan, np.nan]],
            [[0.38947368, 0.07173],
             [0.49473682, 0.24050637],
             [0.60000002, 0.40928277]]
        ], dtype=np.float32)
        self.assertAllEqual(new_image.shape, [190, 237, 3])
        self.assertAllClose(
            new_boxes.flatten(), expected_boxes.flatten())
        self.assertAllClose(
            new_keypoints.flatten(), expected_keypoints.flatten())

  def testRunRandomCropImageWithMasks(self):
    image = self.createColorfulTestImage()
    boxes = self.createTestBoxes()
    labels = self.createTestLabels()
    weights = self.createTestGroundtruthWeights()
    masks = tf.random_uniform([2, 200, 400], dtype=tf.float32)

    tensor_dict = {
        fields.InputDataFields.image: image,
        fields.InputDataFields.groundtruth_boxes: boxes,
        fields.InputDataFields.groundtruth_classes: labels,
        fields.InputDataFields.groundtruth_weights: weights,
        fields.InputDataFields.groundtruth_instance_masks: masks,
    }

    preprocessor_arg_map = preprocessor.get_default_func_arg_map(
        include_instance_masks=True)

    preprocessing_options = [(preprocessor.random_crop_image, {})]

    with mock.patch.object(
        tf.image,
        'sample_distorted_bounding_box'
    ) as mock_sample_distorted_bounding_box:
      mock_sample_distorted_bounding_box.return_value = (
          tf.constant([6, 143, 0], dtype=tf.int32),
          tf.constant([190, 237, -1], dtype=tf.int32),
          tf.constant([[[0.03, 0.3575, 0.98, 0.95]]], dtype=tf.float32))
      distorted_tensor_dict = preprocessor.preprocess(
          tensor_dict, preprocessing_options, func_arg_map=preprocessor_arg_map)
      distorted_image = distorted_tensor_dict[fields.InputDataFields.image]
      distorted_boxes = distorted_tensor_dict[
          fields.InputDataFields.groundtruth_boxes]
      distorted_labels = distorted_tensor_dict[
          fields.InputDataFields.groundtruth_classes]
      distorted_masks = distorted_tensor_dict[
          fields.InputDataFields.groundtruth_instance_masks]
      with self.test_session() as sess:
        (distorted_image_, distorted_boxes_, distorted_labels_,
         distorted_masks_) = sess.run(
             [distorted_image, distorted_boxes, distorted_labels,
              distorted_masks])

        expected_boxes = np.array([
            [0.0, 0.0, 0.75789469, 1.0],
            [0.23157893, 0.24050637, 0.75789469, 1.0],
        ], dtype=np.float32)
        self.assertAllEqual(distorted_image_.shape, [1, 190, 237, 3])
        self.assertAllEqual(distorted_masks_.shape, [2, 190, 237])
        self.assertAllEqual(distorted_labels_, [1, 2])
        self.assertAllClose(
            distorted_boxes_.flatten(), expected_boxes.flatten())

  def testRunRandomCropImageWithKeypointsInsideCrop(self):
    image = self.createColorfulTestImage()
    boxes = self.createTestBoxes()
    labels = self.createTestLabels()
    weights = self.createTestGroundtruthWeights()
    keypoints = self.createTestKeypointsInsideCrop()

    tensor_dict = {
        fields.InputDataFields.image: image,
        fields.InputDataFields.groundtruth_boxes: boxes,
        fields.InputDataFields.groundtruth_classes: labels,
        fields.InputDataFields.groundtruth_keypoints: keypoints,
        fields.InputDataFields.groundtruth_weights: weights
    }

    preprocessor_arg_map = preprocessor.get_default_func_arg_map(
        include_keypoints=True)

    preprocessing_options = [(preprocessor.random_crop_image, {})]

    with mock.patch.object(
        tf.image,
        'sample_distorted_bounding_box'
    ) as mock_sample_distorted_bounding_box:
      mock_sample_distorted_bounding_box.return_value = (
          tf.constant([6, 143, 0], dtype=tf.int32),
          tf.constant([190, 237, -1], dtype=tf.int32),
          tf.constant([[[0.03, 0.3575, 0.98, 0.95]]], dtype=tf.float32))
      distorted_tensor_dict = preprocessor.preprocess(
          tensor_dict, preprocessing_options, func_arg_map=preprocessor_arg_map)
      distorted_image = distorted_tensor_dict[fields.InputDataFields.image]
      distorted_boxes = distorted_tensor_dict[
          fields.InputDataFields.groundtruth_boxes]
      distorted_labels = distorted_tensor_dict[
          fields.InputDataFields.groundtruth_classes]
      distorted_keypoints = distorted_tensor_dict[
          fields.InputDataFields.groundtruth_keypoints]
      with self.test_session() as sess:
        (distorted_image_, distorted_boxes_, distorted_labels_,
         distorted_keypoints_) = sess.run(
             [distorted_image, distorted_boxes, distorted_labels,
              distorted_keypoints])

        expected_boxes = np.array([
            [0.0, 0.0, 0.75789469, 1.0],
            [0.23157893, 0.24050637, 0.75789469, 1.0],
        ], dtype=np.float32)
        expected_keypoints = np.array([
            [[0.38947368, 0.07173],
             [0.49473682, 0.24050637],
             [0.60000002, 0.40928277]],
            [[0.38947368, 0.07173],
             [0.49473682, 0.24050637],
             [0.60000002, 0.40928277]]
        ])
        self.assertAllEqual(distorted_image_.shape, [1, 190, 237, 3])
        self.assertAllEqual(distorted_labels_, [1, 2])
        self.assertAllClose(
            distorted_boxes_.flatten(), expected_boxes.flatten())
        self.assertAllClose(
            distorted_keypoints_.flatten(), expected_keypoints.flatten())

  def testRunRandomCropImageWithKeypointsOutsideCrop(self):
    image = self.createColorfulTestImage()
    boxes = self.createTestBoxes()
    labels = self.createTestLabels()
    weights = self.createTestGroundtruthWeights()
    keypoints = self.createTestKeypointsOutsideCrop()

    tensor_dict = {
        fields.InputDataFields.image: image,
        fields.InputDataFields.groundtruth_boxes: boxes,
        fields.InputDataFields.groundtruth_classes: labels,
        fields.InputDataFields.groundtruth_weights: weights,
        fields.InputDataFields.groundtruth_keypoints: keypoints
    }

    preprocessor_arg_map = preprocessor.get_default_func_arg_map(
        include_keypoints=True)

    preprocessing_options = [(preprocessor.random_crop_image, {})]

    with mock.patch.object(
        tf.image,
        'sample_distorted_bounding_box'
    ) as mock_sample_distorted_bounding_box:
      mock_sample_distorted_bounding_box.return_value = (
          tf.constant([6, 143, 0], dtype=tf.int32),
          tf.constant([190, 237, -1], dtype=tf.int32),
          tf.constant([[[0.03, 0.3575, 0.98, 0.95]]], dtype=tf.float32))
      distorted_tensor_dict = preprocessor.preprocess(
          tensor_dict, preprocessing_options, func_arg_map=preprocessor_arg_map)
      distorted_image = distorted_tensor_dict[fields.InputDataFields.image]
      distorted_boxes = distorted_tensor_dict[
          fields.InputDataFields.groundtruth_boxes]
      distorted_labels = distorted_tensor_dict[
          fields.InputDataFields.groundtruth_classes]
      distorted_keypoints = distorted_tensor_dict[
          fields.InputDataFields.groundtruth_keypoints]
      with self.test_session() as sess:
        (distorted_image_, distorted_boxes_, distorted_labels_,
         distorted_keypoints_) = sess.run(
             [distorted_image, distorted_boxes, distorted_labels,
              distorted_keypoints])

        expected_boxes = np.array([
            [0.0, 0.0, 0.75789469, 1.0],
            [0.23157893, 0.24050637, 0.75789469, 1.0],
        ], dtype=np.float32)
        expected_keypoints = np.array([
            [[np.nan, np.nan],
             [np.nan, np.nan],
             [np.nan, np.nan]],
            [[np.nan, np.nan],
             [np.nan, np.nan],
             [np.nan, np.nan]],
        ])
        self.assertAllEqual(distorted_image_.shape, [1, 190, 237, 3])
        self.assertAllEqual(distorted_labels_, [1, 2])
        self.assertAllClose(
            distorted_boxes_.flatten(), expected_boxes.flatten())
        self.assertAllClose(
            distorted_keypoints_.flatten(), expected_keypoints.flatten())

  def testRunRetainBoxesAboveThreshold(self):
    boxes = self.createTestBoxes()
    labels = self.createTestLabels()
    weights = self.createTestGroundtruthWeights()

    tensor_dict = {
        fields.InputDataFields.groundtruth_boxes: boxes,
        fields.InputDataFields.groundtruth_classes: labels,
        fields.InputDataFields.groundtruth_weights: weights,
    }

    preprocessing_options = [
        (preprocessor.retain_boxes_above_threshold, {'threshold': 0.6})
    ]
    preprocessor_arg_map = preprocessor.get_default_func_arg_map()
    retained_tensor_dict = preprocessor.preprocess(
        tensor_dict, preprocessing_options, func_arg_map=preprocessor_arg_map)
    retained_boxes = retained_tensor_dict[
        fields.InputDataFields.groundtruth_boxes]
    retained_labels = retained_tensor_dict[
        fields.InputDataFields.groundtruth_classes]
    retained_weights = retained_tensor_dict[
        fields.InputDataFields.groundtruth_weights]

    with self.test_session() as sess:
      (retained_boxes_, retained_labels_,
       retained_weights_, expected_retained_boxes_,
       expected_retained_labels_, expected_retained_weights_) = sess.run(
           [retained_boxes, retained_labels, retained_weights,
            self.expectedBoxesAfterThresholding(),
            self.expectedLabelsAfterThresholding(),
            self.expectedLabelScoresAfterThresholding()])

      self.assertAllClose(retained_boxes_, expected_retained_boxes_)
      self.assertAllClose(retained_labels_, expected_retained_labels_)
      self.assertAllClose(
          retained_weights_, expected_retained_weights_)

  def testRunRetainBoxesAboveThresholdWithMasks(self):
    boxes = self.createTestBoxes()
    labels = self.createTestLabels()
    weights = self.createTestGroundtruthWeights()
    masks = self.createTestMasks()

    tensor_dict = {
        fields.InputDataFields.groundtruth_boxes: boxes,
        fields.InputDataFields.groundtruth_classes: labels,
        fields.InputDataFields.groundtruth_weights: weights,
        fields.InputDataFields.groundtruth_instance_masks: masks
    }

    preprocessor_arg_map = preprocessor.get_default_func_arg_map(
        include_label_weights=True,
        include_instance_masks=True)

    preprocessing_options = [
        (preprocessor.retain_boxes_above_threshold, {'threshold': 0.6})
    ]

    retained_tensor_dict = preprocessor.preprocess(
        tensor_dict, preprocessing_options, func_arg_map=preprocessor_arg_map)
    retained_masks = retained_tensor_dict[
        fields.InputDataFields.groundtruth_instance_masks]

    with self.test_session() as sess:
      (retained_masks_, expected_masks_) = sess.run(
          [retained_masks,
           self.expectedMasksAfterThresholding()])
      self.assertAllClose(retained_masks_, expected_masks_)

  def testRunRetainBoxesAboveThresholdWithKeypoints(self):
    boxes = self.createTestBoxes()
    labels = self.createTestLabels()
    weights = self.createTestGroundtruthWeights()
    keypoints = self.createTestKeypoints()

    tensor_dict = {
        fields.InputDataFields.groundtruth_boxes: boxes,
        fields.InputDataFields.groundtruth_classes: labels,
        fields.InputDataFields.groundtruth_weights: weights,
        fields.InputDataFields.groundtruth_keypoints: keypoints
    }

    preprocessor_arg_map = preprocessor.get_default_func_arg_map(
        include_keypoints=True)

    preprocessing_options = [
        (preprocessor.retain_boxes_above_threshold, {'threshold': 0.6})
    ]

    retained_tensor_dict = preprocessor.preprocess(
        tensor_dict, preprocessing_options, func_arg_map=preprocessor_arg_map)
    retained_keypoints = retained_tensor_dict[
        fields.InputDataFields.groundtruth_keypoints]

    with self.test_session() as sess:
      (retained_keypoints_, expected_keypoints_) = sess.run(
          [retained_keypoints,
           self.expectedKeypointsAfterThresholding()])
      self.assertAllClose(retained_keypoints_, expected_keypoints_)

  def testRandomCropToAspectRatioWithCache(self):
    preprocess_options = [(preprocessor.random_crop_to_aspect_ratio, {})]
    self._testPreprocessorCache(preprocess_options,
                                test_boxes=True,
                                test_masks=False,
                                test_keypoints=False)

  def testRunRandomCropToAspectRatioWithMasks(self):
    image = self.createColorfulTestImage()
    boxes = self.createTestBoxes()
    labels = self.createTestLabels()
    weights = self.createTestGroundtruthWeights()
    masks = tf.random_uniform([2, 200, 400], dtype=tf.float32)

    tensor_dict = {
        fields.InputDataFields.image: image,
        fields.InputDataFields.groundtruth_boxes: boxes,
        fields.InputDataFields.groundtruth_classes: labels,
        fields.InputDataFields.groundtruth_weights: weights,
        fields.InputDataFields.groundtruth_instance_masks: masks
    }

    preprocessor_arg_map = preprocessor.get_default_func_arg_map(
        include_instance_masks=True)

    preprocessing_options = [(preprocessor.random_crop_to_aspect_ratio, {})]

    with mock.patch.object(preprocessor,
                           '_random_integer') as mock_random_integer:
      mock_random_integer.return_value = tf.constant(0, dtype=tf.int32)
      distorted_tensor_dict = preprocessor.preprocess(
          tensor_dict, preprocessing_options, func_arg_map=preprocessor_arg_map)
      distorted_image = distorted_tensor_dict[fields.InputDataFields.image]
      distorted_boxes = distorted_tensor_dict[
          fields.InputDataFields.groundtruth_boxes]
      distorted_labels = distorted_tensor_dict[
          fields.InputDataFields.groundtruth_classes]
      distorted_masks = distorted_tensor_dict[
          fields.InputDataFields.groundtruth_instance_masks]
      with self.test_session() as sess:
        (distorted_image_, distorted_boxes_, distorted_labels_,
         distorted_masks_) = sess.run([
             distorted_image, distorted_boxes, distorted_labels, distorted_masks
         ])

        expected_boxes = np.array([0.0, 0.5, 0.75, 1.0], dtype=np.float32)
        self.assertAllEqual(distorted_image_.shape, [1, 200, 200, 3])
        self.assertAllEqual(distorted_labels_, [1])
        self.assertAllClose(distorted_boxes_.flatten(),
                            expected_boxes.flatten())
        self.assertAllEqual(distorted_masks_.shape, [1, 200, 200])

  def testRunRandomCropToAspectRatioWithKeypoints(self):
    image = self.createColorfulTestImage()
    boxes = self.createTestBoxes()
    labels = self.createTestLabels()
    weights = self.createTestGroundtruthWeights()
    keypoints = self.createTestKeypoints()

    tensor_dict = {
        fields.InputDataFields.image: image,
        fields.InputDataFields.groundtruth_boxes: boxes,
        fields.InputDataFields.groundtruth_classes: labels,
        fields.InputDataFields.groundtruth_weights: weights,
        fields.InputDataFields.groundtruth_keypoints: keypoints
    }

    preprocessor_arg_map = preprocessor.get_default_func_arg_map(
        include_keypoints=True)

    preprocessing_options = [(preprocessor.random_crop_to_aspect_ratio, {})]

    with mock.patch.object(preprocessor,
                           '_random_integer') as mock_random_integer:
      mock_random_integer.return_value = tf.constant(0, dtype=tf.int32)
      distorted_tensor_dict = preprocessor.preprocess(
          tensor_dict, preprocessing_options, func_arg_map=preprocessor_arg_map)
      distorted_image = distorted_tensor_dict[fields.InputDataFields.image]
      distorted_boxes = distorted_tensor_dict[
          fields.InputDataFields.groundtruth_boxes]
      distorted_labels = distorted_tensor_dict[
          fields.InputDataFields.groundtruth_classes]
      distorted_keypoints = distorted_tensor_dict[
          fields.InputDataFields.groundtruth_keypoints]
      with self.test_session() as sess:
        (distorted_image_, distorted_boxes_, distorted_labels_,
         distorted_keypoints_) = sess.run([
             distorted_image, distorted_boxes, distorted_labels,
             distorted_keypoints
         ])

        expected_boxes = np.array([0.0, 0.5, 0.75, 1.0], dtype=np.float32)
        expected_keypoints = np.array(
            [[0.1, 0.2], [0.2, 0.4], [0.3, 0.6]], dtype=np.float32)
        self.assertAllEqual(distorted_image_.shape, [1, 200, 200, 3])
        self.assertAllEqual(distorted_labels_, [1])
        self.assertAllClose(distorted_boxes_.flatten(),
                            expected_boxes.flatten())
        self.assertAllClose(distorted_keypoints_.flatten(),
                            expected_keypoints.flatten())

  def testRandomPadToAspectRatioWithCache(self):
    preprocess_options = [(preprocessor.random_pad_to_aspect_ratio, {})]
    self._testPreprocessorCache(preprocess_options,
                                test_boxes=True,
                                test_masks=True,
                                test_keypoints=True)

  def testRunRandomPadToAspectRatioWithMinMaxPaddedSizeRatios(self):
    image = self.createColorfulTestImage()
    boxes = self.createTestBoxes()
    labels = self.createTestLabels()

    tensor_dict = {
        fields.InputDataFields.image: image,
        fields.InputDataFields.groundtruth_boxes: boxes,
        fields.InputDataFields.groundtruth_classes: labels
    }

    preprocessor_arg_map = preprocessor.get_default_func_arg_map()
    preprocessing_options = [(preprocessor.random_pad_to_aspect_ratio,
                              {'min_padded_size_ratio': (4.0, 4.0),
                               'max_padded_size_ratio': (4.0, 4.0)})]

    distorted_tensor_dict = preprocessor.preprocess(
        tensor_dict, preprocessing_options, func_arg_map=preprocessor_arg_map)
    distorted_image = distorted_tensor_dict[fields.InputDataFields.image]
    distorted_boxes = distorted_tensor_dict[
        fields.InputDataFields.groundtruth_boxes]
    distorted_labels = distorted_tensor_dict[
        fields.InputDataFields.groundtruth_classes]
    with self.test_session() as sess:
      distorted_image_, distorted_boxes_, distorted_labels_ = sess.run([
          distorted_image, distorted_boxes, distorted_labels])

      expected_boxes = np.array(
          [[0.0, 0.125, 0.1875, 0.5], [0.0625, 0.25, 0.1875, 0.5]],
          dtype=np.float32)
      self.assertAllEqual(distorted_image_.shape, [1, 800, 800, 3])
      self.assertAllEqual(distorted_labels_, [1, 2])
      self.assertAllClose(distorted_boxes_.flatten(),
                          expected_boxes.flatten())

  def testRunRandomPadToAspectRatioWithMasks(self):
    image = self.createColorfulTestImage()
    boxes = self.createTestBoxes()
    labels = self.createTestLabels()
    masks = tf.random_uniform([2, 200, 400], dtype=tf.float32)

    tensor_dict = {
        fields.InputDataFields.image: image,
        fields.InputDataFields.groundtruth_boxes: boxes,
        fields.InputDataFields.groundtruth_classes: labels,
        fields.InputDataFields.groundtruth_instance_masks: masks
    }

    preprocessor_arg_map = preprocessor.get_default_func_arg_map(
        include_instance_masks=True)

    preprocessing_options = [(preprocessor.random_pad_to_aspect_ratio, {})]

    distorted_tensor_dict = preprocessor.preprocess(
        tensor_dict, preprocessing_options, func_arg_map=preprocessor_arg_map)
    distorted_image = distorted_tensor_dict[fields.InputDataFields.image]
    distorted_boxes = distorted_tensor_dict[
        fields.InputDataFields.groundtruth_boxes]
    distorted_labels = distorted_tensor_dict[
        fields.InputDataFields.groundtruth_classes]
    distorted_masks = distorted_tensor_dict[
        fields.InputDataFields.groundtruth_instance_masks]
    with self.test_session() as sess:
      (distorted_image_, distorted_boxes_, distorted_labels_,
       distorted_masks_) = sess.run([
           distorted_image, distorted_boxes, distorted_labels, distorted_masks
       ])

      expected_boxes = np.array(
          [[0.0, 0.25, 0.375, 1.0], [0.125, 0.5, 0.375, 1.0]], dtype=np.float32)
      self.assertAllEqual(distorted_image_.shape, [1, 400, 400, 3])
      self.assertAllEqual(distorted_labels_, [1, 2])
      self.assertAllClose(distorted_boxes_.flatten(),
                          expected_boxes.flatten())
      self.assertAllEqual(distorted_masks_.shape, [2, 400, 400])

  def testRunRandomPadToAspectRatioWithKeypoints(self):
    image = self.createColorfulTestImage()
    boxes = self.createTestBoxes()
    labels = self.createTestLabels()
    keypoints = self.createTestKeypoints()

    tensor_dict = {
        fields.InputDataFields.image: image,
        fields.InputDataFields.groundtruth_boxes: boxes,
        fields.InputDataFields.groundtruth_classes: labels,
        fields.InputDataFields.groundtruth_keypoints: keypoints
    }

    preprocessor_arg_map = preprocessor.get_default_func_arg_map(
        include_keypoints=True)

    preprocessing_options = [(preprocessor.random_pad_to_aspect_ratio, {})]

    distorted_tensor_dict = preprocessor.preprocess(
        tensor_dict, preprocessing_options, func_arg_map=preprocessor_arg_map)
    distorted_image = distorted_tensor_dict[fields.InputDataFields.image]
    distorted_boxes = distorted_tensor_dict[
        fields.InputDataFields.groundtruth_boxes]
    distorted_labels = distorted_tensor_dict[
        fields.InputDataFields.groundtruth_classes]
    distorted_keypoints = distorted_tensor_dict[
        fields.InputDataFields.groundtruth_keypoints]
    with self.test_session() as sess:
      (distorted_image_, distorted_boxes_, distorted_labels_,
       distorted_keypoints_) = sess.run([
           distorted_image, distorted_boxes, distorted_labels,
           distorted_keypoints
       ])

      expected_boxes = np.array(
          [[0.0, 0.25, 0.375, 1.0], [0.125, 0.5, 0.375, 1.0]], dtype=np.float32)
      expected_keypoints = np.array([
          [[0.05, 0.1], [0.1, 0.2], [0.15, 0.3]],
          [[0.2, 0.4], [0.25, 0.5], [0.3, 0.6]],
      ], dtype=np.float32)
      self.assertAllEqual(distorted_image_.shape, [1, 400, 400, 3])
      self.assertAllEqual(distorted_labels_, [1, 2])
      self.assertAllClose(distorted_boxes_.flatten(),
                          expected_boxes.flatten())
      self.assertAllClose(distorted_keypoints_.flatten(),
                          expected_keypoints.flatten())

  def testRandomPadImageWithCache(self):
    preprocess_options = [(preprocessor.normalize_image, {
        'original_minval': 0,
        'original_maxval': 255,
        'target_minval': 0,
        'target_maxval': 1,}), (preprocessor.random_pad_image, {})]
    self._testPreprocessorCache(preprocess_options,
                                test_boxes=True,
                                test_masks=True,
                                test_keypoints=True)

  def testRandomPadImage(self):
    preprocessing_options = [(preprocessor.normalize_image, {
        'original_minval': 0,
        'original_maxval': 255,
        'target_minval': 0,
        'target_maxval': 1
    })]

    images = self.createTestImages()
    boxes = self.createTestBoxes()
    labels = self.createTestLabels()
    tensor_dict = {
        fields.InputDataFields.image: images,
        fields.InputDataFields.groundtruth_boxes: boxes,
        fields.InputDataFields.groundtruth_classes: labels,
    }
    tensor_dict = preprocessor.preprocess(tensor_dict, preprocessing_options)
    images = tensor_dict[fields.InputDataFields.image]

    preprocessing_options = [(preprocessor.random_pad_image, {})]
    padded_tensor_dict = preprocessor.preprocess(tensor_dict,
                                                 preprocessing_options)

    padded_images = padded_tensor_dict[fields.InputDataFields.image]
    padded_boxes = padded_tensor_dict[
        fields.InputDataFields.groundtruth_boxes]
    boxes_shape = tf.shape(boxes)
    padded_boxes_shape = tf.shape(padded_boxes)
    images_shape = tf.shape(images)
    padded_images_shape = tf.shape(padded_images)

    with self.test_session() as sess:
      (boxes_shape_, padded_boxes_shape_, images_shape_,
       padded_images_shape_, boxes_, padded_boxes_) = sess.run(
           [boxes_shape, padded_boxes_shape, images_shape,
            padded_images_shape, boxes, padded_boxes])
      self.assertAllEqual(boxes_shape_, padded_boxes_shape_)
      self.assertTrue((images_shape_[1] >= padded_images_shape_[1] * 0.5).all)
      self.assertTrue((images_shape_[2] >= padded_images_shape_[2] * 0.5).all)
      self.assertTrue((images_shape_[1] <= padded_images_shape_[1]).all)
      self.assertTrue((images_shape_[2] <= padded_images_shape_[2]).all)
      self.assertTrue(np.all((boxes_[:, 2] - boxes_[:, 0]) >= (
          padded_boxes_[:, 2] - padded_boxes_[:, 0])))
      self.assertTrue(np.all((boxes_[:, 3] - boxes_[:, 1]) >= (
          padded_boxes_[:, 3] - padded_boxes_[:, 1])))

  def testRandomPadImageWithKeypoints(self):
    preprocessing_options = [(preprocessor.normalize_image, {
        'original_minval': 0,
        'original_maxval': 255,
        'target_minval': 0,
        'target_maxval': 1
    })]

    images = self.createTestImages()
    boxes = self.createTestBoxes()
    labels = self.createTestLabels()
    keypoints = self.createTestKeypoints()
    tensor_dict = {
        fields.InputDataFields.image: images,
        fields.InputDataFields.groundtruth_boxes: boxes,
        fields.InputDataFields.groundtruth_classes: labels,
        fields.InputDataFields.groundtruth_keypoints: keypoints,
    }
    tensor_dict = preprocessor.preprocess(tensor_dict, preprocessing_options)
    images = tensor_dict[fields.InputDataFields.image]

    preprocessing_options = [(preprocessor.random_pad_image, {})]
    padded_tensor_dict = preprocessor.preprocess(tensor_dict,
                                                 preprocessing_options)

    padded_images = padded_tensor_dict[fields.InputDataFields.image]
    padded_boxes = padded_tensor_dict[
        fields.InputDataFields.groundtruth_boxes]
    padded_keypoints = padded_tensor_dict[
        fields.InputDataFields.groundtruth_keypoints]
    boxes_shape = tf.shape(boxes)
    padded_boxes_shape = tf.shape(padded_boxes)
    keypoints_shape = tf.shape(keypoints)
    padded_keypoints_shape = tf.shape(padded_keypoints)
    images_shape = tf.shape(images)
    padded_images_shape = tf.shape(padded_images)

    with self.test_session() as sess:
      (boxes_shape_, padded_boxes_shape_, keypoints_shape_,
       padded_keypoints_shape_, images_shape_, padded_images_shape_, boxes_,
       padded_boxes_, keypoints_, padded_keypoints_) = sess.run(
           [boxes_shape, padded_boxes_shape, keypoints_shape,
            padded_keypoints_shape, images_shape, padded_images_shape, boxes,
            padded_boxes, keypoints, padded_keypoints])
      self.assertAllEqual(boxes_shape_, padded_boxes_shape_)
      self.assertAllEqual(keypoints_shape_, padded_keypoints_shape_)
      self.assertTrue((images_shape_[1] >= padded_images_shape_[1] * 0.5).all)
      self.assertTrue((images_shape_[2] >= padded_images_shape_[2] * 0.5).all)
      self.assertTrue((images_shape_[1] <= padded_images_shape_[1]).all)
      self.assertTrue((images_shape_[2] <= padded_images_shape_[2]).all)
      self.assertTrue(np.all((boxes_[:, 2] - boxes_[:, 0]) >= (
          padded_boxes_[:, 2] - padded_boxes_[:, 0])))
      self.assertTrue(np.all((boxes_[:, 3] - boxes_[:, 1]) >= (
          padded_boxes_[:, 3] - padded_boxes_[:, 1])))
      self.assertTrue(np.all((keypoints_[1, :, 0] - keypoints_[0, :, 0]) >= (
          padded_keypoints_[1, :, 0] - padded_keypoints_[0, :, 0])))
      self.assertTrue(np.all((keypoints_[1, :, 1] - keypoints_[0, :, 1]) >= (
          padded_keypoints_[1, :, 1] - padded_keypoints_[0, :, 1])))

  def testRandomAbsolutePadImage(self):
    images = self.createTestImages()
    boxes = self.createTestBoxes()
    labels = self.createTestLabels()
    tensor_dict = {
        fields.InputDataFields.image: tf.cast(images, dtype=tf.float32),
        fields.InputDataFields.groundtruth_boxes: boxes,
        fields.InputDataFields.groundtruth_classes: labels,
    }

    height_padding = 10
    width_padding = 20
    preprocessing_options = [(preprocessor.random_absolute_pad_image, {
        'max_height_padding': height_padding,
        'max_width_padding': width_padding})]
    padded_tensor_dict = preprocessor.preprocess(tensor_dict,
                                                 preprocessing_options)

    original_shape = tf.shape(images)
    final_shape = tf.shape(padded_tensor_dict[fields.InputDataFields.image])

    with self.test_session() as sess:
      _, height, width, _ = sess.run(original_shape)
      for _ in range(100):
        output_shape = sess.run(final_shape)

        self.assertTrue(output_shape[1] >= height)
        self.assertTrue(output_shape[1] < height + height_padding)
        self.assertTrue(output_shape[2] >= width)
        self.assertTrue(output_shape[2] < width + width_padding)

  def testRandomCropPadImageWithCache(self):
    preprocess_options = [(preprocessor.normalize_image, {
        'original_minval': 0,
        'original_maxval': 255,
        'target_minval': 0,
        'target_maxval': 1,}), (preprocessor.random_crop_pad_image, {})]
    self._testPreprocessorCache(preprocess_options,
                                test_boxes=True,
                                test_masks=True,
                                test_keypoints=True)

  def testRandomCropPadImageWithRandomCoefOne(self):
    preprocessing_options = [(preprocessor.normalize_image, {
        'original_minval': 0,
        'original_maxval': 255,
        'target_minval': 0,
        'target_maxval': 1
    })]

    images = self.createTestImages()
    boxes = self.createTestBoxes()
    labels = self.createTestLabels()
    weights = self.createTestGroundtruthWeights()
    tensor_dict = {
        fields.InputDataFields.image: images,
        fields.InputDataFields.groundtruth_boxes: boxes,
        fields.InputDataFields.groundtruth_classes: labels,
        fields.InputDataFields.groundtruth_weights: weights,
    }
    tensor_dict = preprocessor.preprocess(tensor_dict, preprocessing_options)
    images = tensor_dict[fields.InputDataFields.image]

    preprocessing_options = [(preprocessor.random_crop_pad_image, {
        'random_coef': 1.0
    })]
    padded_tensor_dict = preprocessor.preprocess(tensor_dict,
                                                 preprocessing_options)

    padded_images = padded_tensor_dict[fields.InputDataFields.image]
    padded_boxes = padded_tensor_dict[
        fields.InputDataFields.groundtruth_boxes]
    boxes_shape = tf.shape(boxes)
    padded_boxes_shape = tf.shape(padded_boxes)
    images_shape = tf.shape(images)
    padded_images_shape = tf.shape(padded_images)

    with self.test_session() as sess:
      (boxes_shape_, padded_boxes_shape_, images_shape_,
       padded_images_shape_, boxes_, padded_boxes_) = sess.run(
           [boxes_shape, padded_boxes_shape, images_shape,
            padded_images_shape, boxes, padded_boxes])
      self.assertAllEqual(boxes_shape_, padded_boxes_shape_)
      self.assertTrue((images_shape_[1] >= padded_images_shape_[1] * 0.5).all)
      self.assertTrue((images_shape_[2] >= padded_images_shape_[2] * 0.5).all)
      self.assertTrue((images_shape_[1] <= padded_images_shape_[1]).all)
      self.assertTrue((images_shape_[2] <= padded_images_shape_[2]).all)
      self.assertTrue(np.all((boxes_[:, 2] - boxes_[:, 0]) >= (
          padded_boxes_[:, 2] - padded_boxes_[:, 0])))
      self.assertTrue(np.all((boxes_[:, 3] - boxes_[:, 1]) >= (
          padded_boxes_[:, 3] - padded_boxes_[:, 1])))

  def testRandomCropToAspectRatio(self):
    images = self.createTestImages()
    boxes = self.createTestBoxes()
    labels = self.createTestLabels()
    weights = self.createTestGroundtruthWeights()
    tensor_dict = {
        fields.InputDataFields.image: images,
        fields.InputDataFields.groundtruth_boxes: boxes,
        fields.InputDataFields.groundtruth_classes: labels,
        fields.InputDataFields.groundtruth_weights: weights,
    }
    tensor_dict = preprocessor.preprocess(tensor_dict, [])
    images = tensor_dict[fields.InputDataFields.image]

    preprocessing_options = [(preprocessor.random_crop_to_aspect_ratio, {
        'aspect_ratio': 2.0
    })]
    cropped_tensor_dict = preprocessor.preprocess(tensor_dict,
                                                  preprocessing_options)

    cropped_images = cropped_tensor_dict[fields.InputDataFields.image]
    cropped_boxes = cropped_tensor_dict[
        fields.InputDataFields.groundtruth_boxes]
    boxes_shape = tf.shape(boxes)
    cropped_boxes_shape = tf.shape(cropped_boxes)
    images_shape = tf.shape(images)
    cropped_images_shape = tf.shape(cropped_images)

    with self.test_session() as sess:
      (boxes_shape_, cropped_boxes_shape_, images_shape_,
       cropped_images_shape_) = sess.run([
           boxes_shape, cropped_boxes_shape, images_shape, cropped_images_shape
       ])
      self.assertAllEqual(boxes_shape_, cropped_boxes_shape_)
      self.assertEqual(images_shape_[1], cropped_images_shape_[1] * 2)
      self.assertEqual(images_shape_[2], cropped_images_shape_[2])

  def testRandomPadToAspectRatio(self):
    images = self.createTestImages()
    boxes = self.createTestBoxes()
    labels = self.createTestLabels()
    tensor_dict = {
        fields.InputDataFields.image: images,
        fields.InputDataFields.groundtruth_boxes: boxes,
        fields.InputDataFields.groundtruth_classes: labels,
    }
    tensor_dict = preprocessor.preprocess(tensor_dict, [])
    images = tensor_dict[fields.InputDataFields.image]

    preprocessing_options = [(preprocessor.random_pad_to_aspect_ratio, {
        'aspect_ratio': 2.0
    })]
    padded_tensor_dict = preprocessor.preprocess(tensor_dict,
                                                 preprocessing_options)

    padded_images = padded_tensor_dict[fields.InputDataFields.image]
    padded_boxes = padded_tensor_dict[
        fields.InputDataFields.groundtruth_boxes]
    boxes_shape = tf.shape(boxes)
    padded_boxes_shape = tf.shape(padded_boxes)
    images_shape = tf.shape(images)
    padded_images_shape = tf.shape(padded_images)

    with self.test_session() as sess:
      (boxes_shape_, padded_boxes_shape_, images_shape_,
       padded_images_shape_) = sess.run([
           boxes_shape, padded_boxes_shape, images_shape, padded_images_shape
       ])
      self.assertAllEqual(boxes_shape_, padded_boxes_shape_)
      self.assertEqual(images_shape_[1], padded_images_shape_[1])
      self.assertEqual(2 * images_shape_[2], padded_images_shape_[2])

  def testRandomBlackPatchesWithCache(self):
    preprocess_options = []
    preprocess_options.append((preprocessor.normalize_image, {
        'original_minval': 0,
        'original_maxval': 255,
        'target_minval': 0,
        'target_maxval': 1
    }))
    preprocess_options.append((preprocessor.random_black_patches, {
        'size_to_image_ratio': 0.5
    }))
    self._testPreprocessorCache(preprocess_options,
                                test_boxes=True,
                                test_masks=True,
                                test_keypoints=True)

  def testRandomBlackPatches(self):
    preprocessing_options = []
    preprocessing_options.append((preprocessor.normalize_image, {
        'original_minval': 0,
        'original_maxval': 255,
        'target_minval': 0,
        'target_maxval': 1
    }))
    preprocessing_options.append((preprocessor.random_black_patches, {
        'size_to_image_ratio': 0.5
    }))
    images = self.createTestImages()
    tensor_dict = {fields.InputDataFields.image: images}
    blacked_tensor_dict = preprocessor.preprocess(tensor_dict,
                                                  preprocessing_options)
    blacked_images = blacked_tensor_dict[fields.InputDataFields.image]
    images_shape = tf.shape(images)
    blacked_images_shape = tf.shape(blacked_images)

    with self.test_session() as sess:
      (images_shape_, blacked_images_shape_) = sess.run(
          [images_shape, blacked_images_shape])
      self.assertAllEqual(images_shape_, blacked_images_shape_)

  def testRandomJpegQuality(self):
    preprocessing_options = [(preprocessor.random_jpeg_quality, {
        'min_jpeg_quality': 0,
        'max_jpeg_quality': 100
    })]
    images = self.createTestImages()
    tensor_dict = {fields.InputDataFields.image: images}
    processed_tensor_dict = preprocessor.preprocess(tensor_dict,
                                                    preprocessing_options)
    encoded_images = processed_tensor_dict[fields.InputDataFields.image]
    images_shape = tf.shape(images)
    encoded_images_shape = tf.shape(encoded_images)

    with self.test_session() as sess:
      images_shape_out, encoded_images_shape_out = sess.run(
          [images_shape, encoded_images_shape])
      self.assertAllEqual(images_shape_out, encoded_images_shape_out)

  def testRandomJpegQualityKeepsStaticChannelShape(self):
    # Set at least three weeks past the forward compatibility horizon for
    # tf 1.14 of 2019/11/01.
    # https://github.com/tensorflow/tensorflow/blob/v1.14.0/tensorflow/python/compat/compat.py#L30
    if not tf.compat.forward_compatible(year=2019, month=12, day=1):
      self.skipTest('Skipping test for future functionality.')

    preprocessing_options = [(preprocessor.random_jpeg_quality, {
        'min_jpeg_quality': 0,
        'max_jpeg_quality': 100
    })]
    images = self.createTestImages()
    tensor_dict = {fields.InputDataFields.image: images}
    processed_tensor_dict = preprocessor.preprocess(tensor_dict,
                                                    preprocessing_options)
    encoded_images = processed_tensor_dict[fields.InputDataFields.image]
    images_static_channels = images.shape[-1]
    encoded_images_static_channels = encoded_images.shape[-1]
    self.assertEqual(images_static_channels, encoded_images_static_channels)

  def testRandomJpegQualityWithCache(self):
    preprocessing_options = [(preprocessor.random_jpeg_quality, {
        'min_jpeg_quality': 0,
        'max_jpeg_quality': 100
    })]
    self._testPreprocessorCache(preprocessing_options)

  def testRandomJpegQualityWithRandomCoefOne(self):
    preprocessing_options = [(preprocessor.random_jpeg_quality, {
        'random_coef': 1.0
    })]
    images = self.createTestImages()
    tensor_dict = {fields.InputDataFields.image: images}
    processed_tensor_dict = preprocessor.preprocess(tensor_dict,
                                                    preprocessing_options)
    encoded_images = processed_tensor_dict[fields.InputDataFields.image]
    images_shape = tf.shape(images)
    encoded_images_shape = tf.shape(encoded_images)

    with self.test_session() as sess:
      (images_out, encoded_images_out, images_shape_out,
       encoded_images_shape_out) = sess.run(
           [images, encoded_images, images_shape, encoded_images_shape])
      self.assertAllEqual(images_shape_out, encoded_images_shape_out)
      self.assertAllEqual(images_out, encoded_images_out)

  def testRandomDownscaleToTargetPixels(self):
    preprocessing_options = [(preprocessor.random_downscale_to_target_pixels, {
        'min_target_pixels': 100,
        'max_target_pixels': 101
    })]
    images = tf.random_uniform([1, 25, 100, 3])
    tensor_dict = {fields.InputDataFields.image: images}
    processed_tensor_dict = preprocessor.preprocess(tensor_dict,
                                                    preprocessing_options)
    downscaled_images = processed_tensor_dict[fields.InputDataFields.image]
    downscaled_shape = tf.shape(downscaled_images)
    expected_shape = [1, 5, 20, 3]
    with self.test_session() as sess:
      downscaled_shape_out = sess.run(downscaled_shape)
      self.assertAllEqual(downscaled_shape_out, expected_shape)

  def testRandomDownscaleToTargetPixelsWithMasks(self):
    preprocessing_options = [(preprocessor.random_downscale_to_target_pixels, {
        'min_target_pixels': 100,
        'max_target_pixels': 101
    })]
    images = tf.random_uniform([1, 25, 100, 3])
    masks = tf.random_uniform([10, 25, 100])
    tensor_dict = {
        fields.InputDataFields.image: images,
        fields.InputDataFields.groundtruth_instance_masks: masks
    }
    preprocessor_arg_map = preprocessor.get_default_func_arg_map(
        include_instance_masks=True)
    processed_tensor_dict = preprocessor.preprocess(
        tensor_dict, preprocessing_options, func_arg_map=preprocessor_arg_map)
    downscaled_images = processed_tensor_dict[fields.InputDataFields.image]
    downscaled_masks = processed_tensor_dict[
        fields.InputDataFields.groundtruth_instance_masks]
    downscaled_images_shape = tf.shape(downscaled_images)
    downscaled_masks_shape = tf.shape(downscaled_masks)
    expected_images_shape = [1, 5, 20, 3]
    expected_masks_shape = [10, 5, 20]
    with self.test_session() as sess:
      downscaled_images_shape_out, downscaled_masks_shape_out = sess.run(
          [downscaled_images_shape, downscaled_masks_shape])
      self.assertAllEqual(downscaled_images_shape_out, expected_images_shape)
      self.assertAllEqual(downscaled_masks_shape_out, expected_masks_shape)

  @parameterized.parameters(
      {'test_masks': False},
      {'test_masks': True}
  )
  def testRandomDownscaleToTargetPixelsWithCache(self, test_masks):
    preprocessing_options = [(preprocessor.random_downscale_to_target_pixels, {
        'min_target_pixels': 100,
        'max_target_pixels': 999
    })]
    self._testPreprocessorCache(preprocessing_options, test_masks=test_masks)

  def testRandomDownscaleToTargetPixelsWithRandomCoefOne(self):
    preprocessing_options = [(preprocessor.random_downscale_to_target_pixels, {
        'random_coef': 1.0,
        'min_target_pixels': 10,
        'max_target_pixels': 20,
    })]
    images = tf.random_uniform([1, 25, 100, 3])
    tensor_dict = {fields.InputDataFields.image: images}
    processed_tensor_dict = preprocessor.preprocess(tensor_dict,
                                                    preprocessing_options)
    downscaled_images = processed_tensor_dict[fields.InputDataFields.image]
    images_shape = tf.shape(images)
    downscaled_images_shape = tf.shape(downscaled_images)

    with self.test_session() as sess:
      (images_out, downscaled_images_out, images_shape_out,
       downscaled_images_shape_out) = sess.run(
           [images, downscaled_images, images_shape, downscaled_images_shape])
      self.assertAllEqual(images_shape_out, downscaled_images_shape_out)
      self.assertAllEqual(images_out, downscaled_images_out)

  def testRandomDownscaleToTargetPixelsIgnoresSmallImages(self):
    preprocessing_options = [(preprocessor.random_downscale_to_target_pixels, {
        'min_target_pixels': 1000,
        'max_target_pixels': 1001
    })]
    images = tf.random_uniform([1, 10, 10, 3])
    tensor_dict = {fields.InputDataFields.image: images}
    processed_tensor_dict = preprocessor.preprocess(tensor_dict,
                                                    preprocessing_options)
    downscaled_images = processed_tensor_dict[fields.InputDataFields.image]
    images_shape = tf.shape(images)
    downscaled_images_shape = tf.shape(downscaled_images)
    with self.test_session() as sess:
      (images_out, downscaled_images_out, images_shape_out,
       downscaled_images_shape_out) = sess.run(
           [images, downscaled_images, images_shape, downscaled_images_shape])
      self.assertAllEqual(images_shape_out, downscaled_images_shape_out)
      self.assertAllEqual(images_out, downscaled_images_out)

  def testRandomPatchGaussianShape(self):
    preprocessing_options = [(preprocessor.random_patch_gaussian, {
        'min_patch_size': 1,
        'max_patch_size': 200,
        'min_gaussian_stddev': 0.0,
        'max_gaussian_stddev': 2.0
    })]
    images = self.createTestImages()
    tensor_dict = {fields.InputDataFields.image: images}
    processed_tensor_dict = preprocessor.preprocess(tensor_dict,
                                                    preprocessing_options)
    patched_images = processed_tensor_dict[fields.InputDataFields.image]
    images_shape = tf.shape(images)
    patched_images_shape = tf.shape(patched_images)
    self.assertAllEqual(images_shape, patched_images_shape)

  def testRandomPatchGaussianClippedToLowerBound(self):
    preprocessing_options = [(preprocessor.random_patch_gaussian, {
        'min_patch_size': 20,
        'max_patch_size': 40,
        'min_gaussian_stddev': 50,
        'max_gaussian_stddev': 100
    })]
    images = tf.zeros([1, 5, 4, 3])
    tensor_dict = {fields.InputDataFields.image: images}
    processed_tensor_dict = preprocessor.preprocess(tensor_dict,
                                                    preprocessing_options)
    patched_images = processed_tensor_dict[fields.InputDataFields.image]
    self.assertAllGreaterEqual(patched_images, 0.0)

  def testRandomPatchGaussianClippedToUpperBound(self):
    preprocessing_options = [(preprocessor.random_patch_gaussian, {
        'min_patch_size': 20,
        'max_patch_size': 40,
        'min_gaussian_stddev': 50,
        'max_gaussian_stddev': 100
    })]
    images = tf.constant(255.0, shape=[1, 5, 4, 3])
    tensor_dict = {fields.InputDataFields.image: images}
    processed_tensor_dict = preprocessor.preprocess(tensor_dict,
                                                    preprocessing_options)
    patched_images = processed_tensor_dict[fields.InputDataFields.image]
    self.assertAllLessEqual(patched_images, 255.0)

  def testRandomPatchGaussianWithCache(self):
    preprocessing_options = [(preprocessor.random_patch_gaussian, {
        'min_patch_size': 1,
        'max_patch_size': 200,
        'min_gaussian_stddev': 0.0,
        'max_gaussian_stddev': 2.0
    })]
    self._testPreprocessorCache(preprocessing_options)

  def testRandomPatchGaussianWithRandomCoefOne(self):
    preprocessing_options = [(preprocessor.random_patch_gaussian, {
        'random_coef': 1.0
    })]
    images = self.createTestImages()
    tensor_dict = {fields.InputDataFields.image: images}
    processed_tensor_dict = preprocessor.preprocess(tensor_dict,
                                                    preprocessing_options)
    patched_images = processed_tensor_dict[fields.InputDataFields.image]
    images_shape = tf.shape(images)
    patched_images_shape = tf.shape(patched_images)

    self.assertAllEqual(images_shape, patched_images_shape)
    self.assertAllEqual(images, patched_images)

  def testAutoAugmentImage(self):
    preprocessing_options = []
    preprocessing_options.append((preprocessor.autoaugment_image, {
        'policy_name': 'v1'
    }))
    images = self.createTestImages()
    boxes = self.createTestBoxes()
    tensor_dict = {fields.InputDataFields.image: images,
                   fields.InputDataFields.groundtruth_boxes: boxes}
    autoaugment_tensor_dict = preprocessor.preprocess(
        tensor_dict, preprocessing_options)
    augmented_images = autoaugment_tensor_dict[fields.InputDataFields.image]
    augmented_boxes = autoaugment_tensor_dict[
        fields.InputDataFields.groundtruth_boxes]
    images_shape = tf.shape(images)
    boxes_shape = tf.shape(boxes)
    augmented_images_shape = tf.shape(augmented_images)
    augmented_boxes_shape = tf.shape(augmented_boxes)

    with self.test_session() as sess:
      (images_shape_, boxes_shape_,
       augmented_images_shape_, augmented_boxes_shape_) = sess.run(
           [images_shape, boxes_shape,
            augmented_images_shape, augmented_boxes_shape])
      self.assertAllEqual(images_shape_, augmented_images_shape_)
      self.assertAllEqual(boxes_shape_, augmented_boxes_shape_)

  def testRandomResizeMethodWithCache(self):
    preprocess_options = []
    preprocess_options.append((preprocessor.normalize_image, {
        'original_minval': 0,
        'original_maxval': 255,
        'target_minval': 0,
        'target_maxval': 1
    }))
    preprocess_options.append((preprocessor.random_resize_method, {
        'target_size': (75, 150)
    }))
    self._testPreprocessorCache(preprocess_options,
                                test_boxes=True,
                                test_masks=True,
                                test_keypoints=True)

  def testRandomResizeMethod(self):
    preprocessing_options = []
    preprocessing_options.append((preprocessor.normalize_image, {
        'original_minval': 0,
        'original_maxval': 255,
        'target_minval': 0,
        'target_maxval': 1
    }))
    preprocessing_options.append((preprocessor.random_resize_method, {
        'target_size': (75, 150)
    }))
    images = self.createTestImages()
    tensor_dict = {fields.InputDataFields.image: images}
    resized_tensor_dict = preprocessor.preprocess(tensor_dict,
                                                  preprocessing_options)
    resized_images = resized_tensor_dict[fields.InputDataFields.image]
    resized_images_shape = tf.shape(resized_images)
    expected_images_shape = tf.constant([1, 75, 150, 3], dtype=tf.int32)

    with self.test_session() as sess:
      (expected_images_shape_, resized_images_shape_) = sess.run(
          [expected_images_shape, resized_images_shape])
      self.assertAllEqual(expected_images_shape_,
                          resized_images_shape_)

  def testResizeImageWithMasks(self):
    """Tests image resizing, checking output sizes."""
    in_image_shape_list = [[60, 40, 3], [15, 30, 3]]
    in_masks_shape_list = [[15, 60, 40], [10, 15, 30]]
    height = 50
    width = 100
    expected_image_shape_list = [[50, 100, 3], [50, 100, 3]]
    expected_masks_shape_list = [[15, 50, 100], [10, 50, 100]]

    for (in_image_shape, expected_image_shape, in_masks_shape,
         expected_mask_shape) in zip(in_image_shape_list,
                                     expected_image_shape_list,
                                     in_masks_shape_list,
                                     expected_masks_shape_list):
      in_image = tf.random_uniform(in_image_shape)
      in_masks = tf.random_uniform(in_masks_shape)
      out_image, out_masks, _ = preprocessor.resize_image(
          in_image, in_masks, new_height=height, new_width=width)
      out_image_shape = tf.shape(out_image)
      out_masks_shape = tf.shape(out_masks)

      with self.test_session() as sess:
        out_image_shape, out_masks_shape = sess.run(
            [out_image_shape, out_masks_shape])
        self.assertAllEqual(out_image_shape, expected_image_shape)
        self.assertAllEqual(out_masks_shape, expected_mask_shape)

  def testResizeImageWithMasksTensorInputHeightAndWidth(self):
    """Tests image resizing, checking output sizes."""
    in_image_shape_list = [[60, 40, 3], [15, 30, 3]]
    in_masks_shape_list = [[15, 60, 40], [10, 15, 30]]
    height = tf.constant(50, dtype=tf.int32)
    width = tf.constant(100, dtype=tf.int32)
    expected_image_shape_list = [[50, 100, 3], [50, 100, 3]]
    expected_masks_shape_list = [[15, 50, 100], [10, 50, 100]]

    for (in_image_shape, expected_image_shape, in_masks_shape,
         expected_mask_shape) in zip(in_image_shape_list,
                                     expected_image_shape_list,
                                     in_masks_shape_list,
                                     expected_masks_shape_list):
      in_image = tf.random_uniform(in_image_shape)
      in_masks = tf.random_uniform(in_masks_shape)
      out_image, out_masks, _ = preprocessor.resize_image(
          in_image, in_masks, new_height=height, new_width=width)
      out_image_shape = tf.shape(out_image)
      out_masks_shape = tf.shape(out_masks)

      with self.test_session() as sess:
        out_image_shape, out_masks_shape = sess.run(
            [out_image_shape, out_masks_shape])
        self.assertAllEqual(out_image_shape, expected_image_shape)
        self.assertAllEqual(out_masks_shape, expected_mask_shape)

  def testResizeImageWithNoInstanceMask(self):
    """Tests image resizing, checking output sizes."""
    in_image_shape_list = [[60, 40, 3], [15, 30, 3]]
    in_masks_shape_list = [[0, 60, 40], [0, 15, 30]]
    height = 50
    width = 100
    expected_image_shape_list = [[50, 100, 3], [50, 100, 3]]
    expected_masks_shape_list = [[0, 50, 100], [0, 50, 100]]

    for (in_image_shape, expected_image_shape, in_masks_shape,
         expected_mask_shape) in zip(in_image_shape_list,
                                     expected_image_shape_list,
                                     in_masks_shape_list,
                                     expected_masks_shape_list):
      in_image = tf.random_uniform(in_image_shape)
      in_masks = tf.random_uniform(in_masks_shape)
      out_image, out_masks, _ = preprocessor.resize_image(
          in_image, in_masks, new_height=height, new_width=width)
      out_image_shape = tf.shape(out_image)
      out_masks_shape = tf.shape(out_masks)

      with self.test_session() as sess:
        out_image_shape, out_masks_shape = sess.run(
            [out_image_shape, out_masks_shape])
        self.assertAllEqual(out_image_shape, expected_image_shape)
        self.assertAllEqual(out_masks_shape, expected_mask_shape)

  def testResizeToRangePreservesStaticSpatialShape(self):
    """Tests image resizing, checking output sizes."""
    in_shape_list = [[60, 40, 3], [15, 30, 3], [15, 50, 3]]
    min_dim = 50
    max_dim = 100
    expected_shape_list = [[75, 50, 3], [50, 100, 3], [30, 100, 3]]

    for in_shape, expected_shape in zip(in_shape_list, expected_shape_list):
      in_image = tf.random_uniform(in_shape)
      out_image, _ = preprocessor.resize_to_range(
          in_image, min_dimension=min_dim, max_dimension=max_dim)
      self.assertAllEqual(out_image.get_shape().as_list(), expected_shape)

  def testResizeToRangeWithDynamicSpatialShape(self):
    """Tests image resizing, checking output sizes."""
    in_shape_list = [[60, 40, 3], [15, 30, 3], [15, 50, 3]]
    min_dim = 50
    max_dim = 100
    expected_shape_list = [[75, 50, 3], [50, 100, 3], [30, 100, 3]]

    for in_shape, expected_shape in zip(in_shape_list, expected_shape_list):
      in_image = tf.placeholder(tf.float32, shape=(None, None, 3))
      out_image, _ = preprocessor.resize_to_range(
          in_image, min_dimension=min_dim, max_dimension=max_dim)
      out_image_shape = tf.shape(out_image)
      with self.test_session() as sess:
        out_image_shape = sess.run(out_image_shape,
                                   feed_dict={in_image:
                                              np.random.randn(*in_shape)})
        self.assertAllEqual(out_image_shape, expected_shape)

  def testResizeToRangeWithPadToMaxDimensionReturnsCorrectShapes(self):
    in_shape_list = [[60, 40, 3], [15, 30, 3], [15, 50, 3]]
    min_dim = 50
    max_dim = 100
    expected_shape_list = [[100, 100, 3], [100, 100, 3], [100, 100, 3]]

    for in_shape, expected_shape in zip(in_shape_list, expected_shape_list):
      in_image = tf.placeholder(tf.float32, shape=(None, None, 3))
      out_image, _ = preprocessor.resize_to_range(
          in_image,
          min_dimension=min_dim,
          max_dimension=max_dim,
          pad_to_max_dimension=True)
      self.assertAllEqual(out_image.shape.as_list(), expected_shape)
      out_image_shape = tf.shape(out_image)
      with self.test_session() as sess:
        out_image_shape = sess.run(
            out_image_shape, feed_dict={in_image: np.random.randn(*in_shape)})
        self.assertAllEqual(out_image_shape, expected_shape)

  def testResizeToRangeWithPadToMaxDimensionReturnsCorrectTensor(self):
    in_image_np = np.array([[[0, 1, 2]]], np.float32)
    ex_image_np = np.array(
        [[[0, 1, 2], [123.68, 116.779, 103.939]],
         [[123.68, 116.779, 103.939], [123.68, 116.779, 103.939]]], np.float32)
    min_dim = 1
    max_dim = 2

    in_image = tf.placeholder(tf.float32, shape=(None, None, 3))
    out_image, _ = preprocessor.resize_to_range(
        in_image,
        min_dimension=min_dim,
        max_dimension=max_dim,
        pad_to_max_dimension=True,
        per_channel_pad_value=(123.68, 116.779, 103.939))

    with self.test_session() as sess:
      out_image_np = sess.run(out_image, feed_dict={in_image: in_image_np})
      self.assertAllClose(ex_image_np, out_image_np)

  def testResizeToRangeWithMasksPreservesStaticSpatialShape(self):
    """Tests image resizing, checking output sizes."""
    in_image_shape_list = [[60, 40, 3], [15, 30, 3]]
    in_masks_shape_list = [[15, 60, 40], [10, 15, 30]]
    min_dim = 50
    max_dim = 100
    expected_image_shape_list = [[75, 50, 3], [50, 100, 3]]
    expected_masks_shape_list = [[15, 75, 50], [10, 50, 100]]

    for (in_image_shape, expected_image_shape, in_masks_shape,
         expected_mask_shape) in zip(in_image_shape_list,
                                     expected_image_shape_list,
                                     in_masks_shape_list,
                                     expected_masks_shape_list):
      in_image = tf.random_uniform(in_image_shape)
      in_masks = tf.random_uniform(in_masks_shape)
      out_image, out_masks, _ = preprocessor.resize_to_range(
          in_image, in_masks, min_dimension=min_dim, max_dimension=max_dim)
      self.assertAllEqual(out_masks.get_shape().as_list(), expected_mask_shape)
      self.assertAllEqual(out_image.get_shape().as_list(), expected_image_shape)

  def testResizeToRangeWithMasksAndPadToMaxDimension(self):
    """Tests image resizing, checking output sizes."""
    in_image_shape_list = [[60, 40, 3], [15, 30, 3]]
    in_masks_shape_list = [[15, 60, 40], [10, 15, 30]]
    min_dim = 50
    max_dim = 100
    expected_image_shape_list = [[100, 100, 3], [100, 100, 3]]
    expected_masks_shape_list = [[15, 100, 100], [10, 100, 100]]

    for (in_image_shape,
         expected_image_shape, in_masks_shape, expected_mask_shape) in zip(
             in_image_shape_list, expected_image_shape_list,
             in_masks_shape_list, expected_masks_shape_list):
      in_image = tf.placeholder(tf.float32, shape=(None, None, 3))
      in_masks = tf.placeholder(tf.float32, shape=(None, None, None))
      out_image, out_masks, _ = preprocessor.resize_to_range(
          in_image,
          in_masks,
          min_dimension=min_dim,
          max_dimension=max_dim,
          pad_to_max_dimension=True)
      out_image_shape = tf.shape(out_image)
      out_masks_shape = tf.shape(out_masks)

      with self.test_session() as sess:
        out_image_shape, out_masks_shape = sess.run(
            [out_image_shape, out_masks_shape],
            feed_dict={
                in_image: np.random.randn(*in_image_shape),
                in_masks: np.random.randn(*in_masks_shape)
            })
        self.assertAllEqual(out_image_shape, expected_image_shape)
        self.assertAllEqual(out_masks_shape, expected_mask_shape)

  def testResizeToRangeWithMasksAndDynamicSpatialShape(self):
    """Tests image resizing, checking output sizes."""
    in_image_shape_list = [[60, 40, 3], [15, 30, 3]]
    in_masks_shape_list = [[15, 60, 40], [10, 15, 30]]
    min_dim = 50
    max_dim = 100
    expected_image_shape_list = [[75, 50, 3], [50, 100, 3]]
    expected_masks_shape_list = [[15, 75, 50], [10, 50, 100]]

    for (in_image_shape, expected_image_shape, in_masks_shape,
         expected_mask_shape) in zip(in_image_shape_list,
                                     expected_image_shape_list,
                                     in_masks_shape_list,
                                     expected_masks_shape_list):
      in_image = tf.placeholder(tf.float32, shape=(None, None, 3))
      in_masks = tf.placeholder(tf.float32, shape=(None, None, None))
      in_masks = tf.random_uniform(in_masks_shape)
      out_image, out_masks, _ = preprocessor.resize_to_range(
          in_image, in_masks, min_dimension=min_dim, max_dimension=max_dim)
      out_image_shape = tf.shape(out_image)
      out_masks_shape = tf.shape(out_masks)

      with self.test_session() as sess:
        out_image_shape, out_masks_shape = sess.run(
            [out_image_shape, out_masks_shape],
            feed_dict={
                in_image: np.random.randn(*in_image_shape),
                in_masks: np.random.randn(*in_masks_shape)
            })
        self.assertAllEqual(out_image_shape, expected_image_shape)
        self.assertAllEqual(out_masks_shape, expected_mask_shape)

  def testResizeToRangeWithInstanceMasksTensorOfSizeZero(self):
    """Tests image resizing, checking output sizes."""
    in_image_shape_list = [[60, 40, 3], [15, 30, 3]]
    in_masks_shape_list = [[0, 60, 40], [0, 15, 30]]
    min_dim = 50
    max_dim = 100
    expected_image_shape_list = [[75, 50, 3], [50, 100, 3]]
    expected_masks_shape_list = [[0, 75, 50], [0, 50, 100]]

    for (in_image_shape, expected_image_shape, in_masks_shape,
         expected_mask_shape) in zip(in_image_shape_list,
                                     expected_image_shape_list,
                                     in_masks_shape_list,
                                     expected_masks_shape_list):
      in_image = tf.random_uniform(in_image_shape)
      in_masks = tf.random_uniform(in_masks_shape)
      out_image, out_masks, _ = preprocessor.resize_to_range(
          in_image, in_masks, min_dimension=min_dim, max_dimension=max_dim)
      out_image_shape = tf.shape(out_image)
      out_masks_shape = tf.shape(out_masks)

      with self.test_session() as sess:
        out_image_shape, out_masks_shape = sess.run(
            [out_image_shape, out_masks_shape])
        self.assertAllEqual(out_image_shape, expected_image_shape)
        self.assertAllEqual(out_masks_shape, expected_mask_shape)

  def testResizeToRange4DImageTensor(self):
    image = tf.random_uniform([1, 200, 300, 3])
    with self.assertRaises(ValueError):
      preprocessor.resize_to_range(image, 500, 600)

  def testResizeToRangeSameMinMax(self):
    """Tests image resizing, checking output sizes."""
    in_shape_list = [[312, 312, 3], [299, 299, 3]]
    min_dim = 320
    max_dim = 320
    expected_shape_list = [[320, 320, 3], [320, 320, 3]]

    for in_shape, expected_shape in zip(in_shape_list, expected_shape_list):
      in_image = tf.random_uniform(in_shape)
      out_image, _ = preprocessor.resize_to_range(
          in_image, min_dimension=min_dim, max_dimension=max_dim)
      out_image_shape = tf.shape(out_image)

      with self.test_session() as sess:
        out_image_shape = sess.run(out_image_shape)
        self.assertAllEqual(out_image_shape, expected_shape)

  def testResizeToMaxDimensionTensorShapes(self):
    """Tests both cases where image should and shouldn't be resized."""
    in_image_shape_list = [[100, 50, 3], [15, 30, 3]]
    in_masks_shape_list = [[15, 100, 50], [10, 15, 30]]
    max_dim = 50
    expected_image_shape_list = [[50, 25, 3], [15, 30, 3]]
    expected_masks_shape_list = [[15, 50, 25], [10, 15, 30]]

    for (in_image_shape, expected_image_shape, in_masks_shape,
         expected_mask_shape) in zip(in_image_shape_list,
                                     expected_image_shape_list,
                                     in_masks_shape_list,
                                     expected_masks_shape_list):
      in_image = tf.placeholder(tf.float32, shape=(None, None, 3))
      in_masks = tf.placeholder(tf.float32, shape=(None, None, None))
      in_masks = tf.random_uniform(in_masks_shape)
      out_image, out_masks, _ = preprocessor.resize_to_max_dimension(
          in_image, in_masks, max_dimension=max_dim)
      out_image_shape = tf.shape(out_image)
      out_masks_shape = tf.shape(out_masks)

      with self.test_session() as sess:
        out_image_shape, out_masks_shape = sess.run(
            [out_image_shape, out_masks_shape],
            feed_dict={
                in_image: np.random.randn(*in_image_shape),
                in_masks: np.random.randn(*in_masks_shape)
            })
        self.assertAllEqual(out_image_shape, expected_image_shape)
        self.assertAllEqual(out_masks_shape, expected_mask_shape)

  def testResizeToMaxDimensionWithInstanceMasksTensorOfSizeZero(self):
    """Tests both cases where image should and shouldn't be resized."""
    in_image_shape_list = [[100, 50, 3], [15, 30, 3]]
    in_masks_shape_list = [[0, 100, 50], [0, 15, 30]]
    max_dim = 50
    expected_image_shape_list = [[50, 25, 3], [15, 30, 3]]
    expected_masks_shape_list = [[0, 50, 25], [0, 15, 30]]

    for (in_image_shape, expected_image_shape, in_masks_shape,
         expected_mask_shape) in zip(in_image_shape_list,
                                     expected_image_shape_list,
                                     in_masks_shape_list,
                                     expected_masks_shape_list):
      in_image = tf.random_uniform(in_image_shape)
      in_masks = tf.random_uniform(in_masks_shape)
      out_image, out_masks, _ = preprocessor.resize_to_max_dimension(
          in_image, in_masks, max_dimension=max_dim)
      out_image_shape = tf.shape(out_image)
      out_masks_shape = tf.shape(out_masks)

      with self.test_session() as sess:
        out_image_shape, out_masks_shape = sess.run(
            [out_image_shape, out_masks_shape])
        self.assertAllEqual(out_image_shape, expected_image_shape)
        self.assertAllEqual(out_masks_shape, expected_mask_shape)

  def testResizeToMaxDimensionRaisesErrorOn4DImage(self):
    image = tf.random_uniform([1, 200, 300, 3])
    with self.assertRaises(ValueError):
      preprocessor.resize_to_max_dimension(image, 500)

  def testResizeToMinDimensionTensorShapes(self):
    in_image_shape_list = [[60, 55, 3], [15, 30, 3]]
    in_masks_shape_list = [[15, 60, 55], [10, 15, 30]]
    min_dim = 50
    expected_image_shape_list = [[60, 55, 3], [50, 100, 3]]
    expected_masks_shape_list = [[15, 60, 55], [10, 50, 100]]

    for (in_image_shape, expected_image_shape, in_masks_shape,
         expected_mask_shape) in zip(in_image_shape_list,
                                     expected_image_shape_list,
                                     in_masks_shape_list,
                                     expected_masks_shape_list):
      in_image = tf.placeholder(tf.float32, shape=(None, None, 3))
      in_masks = tf.placeholder(tf.float32, shape=(None, None, None))
      in_masks = tf.random_uniform(in_masks_shape)
      out_image, out_masks, _ = preprocessor.resize_to_min_dimension(
          in_image, in_masks, min_dimension=min_dim)
      out_image_shape = tf.shape(out_image)
      out_masks_shape = tf.shape(out_masks)

      with self.test_session() as sess:
        out_image_shape, out_masks_shape = sess.run(
            [out_image_shape, out_masks_shape],
            feed_dict={
                in_image: np.random.randn(*in_image_shape),
                in_masks: np.random.randn(*in_masks_shape)
            })
        self.assertAllEqual(out_image_shape, expected_image_shape)
        self.assertAllEqual(out_masks_shape, expected_mask_shape)

  def testResizeToMinDimensionWithInstanceMasksTensorOfSizeZero(self):
    """Tests image resizing, checking output sizes."""
    in_image_shape_list = [[60, 40, 3], [15, 30, 3]]
    in_masks_shape_list = [[0, 60, 40], [0, 15, 30]]
    min_dim = 50
    expected_image_shape_list = [[75, 50, 3], [50, 100, 3]]
    expected_masks_shape_list = [[0, 75, 50], [0, 50, 100]]

    for (in_image_shape, expected_image_shape, in_masks_shape,
         expected_mask_shape) in zip(in_image_shape_list,
                                     expected_image_shape_list,
                                     in_masks_shape_list,
                                     expected_masks_shape_list):
      in_image = tf.random_uniform(in_image_shape)
      in_masks = tf.random_uniform(in_masks_shape)
      out_image, out_masks, _ = preprocessor.resize_to_min_dimension(
          in_image, in_masks, min_dimension=min_dim)
      out_image_shape = tf.shape(out_image)
      out_masks_shape = tf.shape(out_masks)

      with self.test_session() as sess:
        out_image_shape, out_masks_shape = sess.run(
            [out_image_shape, out_masks_shape])
        self.assertAllEqual(out_image_shape, expected_image_shape)
        self.assertAllEqual(out_masks_shape, expected_mask_shape)

  def testResizeToMinDimensionRaisesErrorOn4DImage(self):
    image = tf.random_uniform([1, 200, 300, 3])
    with self.assertRaises(ValueError):
      preprocessor.resize_to_min_dimension(image, 500)

  def testScaleBoxesToPixelCoordinates(self):
    """Tests box scaling, checking scaled values."""
    in_shape = [60, 40, 3]
    in_boxes = [[0.1, 0.2, 0.4, 0.6],
                [0.5, 0.3, 0.9, 0.7]]

    expected_boxes = [[6., 8., 24., 24.],
                      [30., 12., 54., 28.]]

    in_image = tf.random_uniform(in_shape)
    in_boxes = tf.constant(in_boxes)
    _, out_boxes = preprocessor.scale_boxes_to_pixel_coordinates(
        in_image, boxes=in_boxes)
    with self.test_session() as sess:
      out_boxes = sess.run(out_boxes)
      self.assertAllClose(out_boxes, expected_boxes)

  def testScaleBoxesToPixelCoordinatesWithKeypoints(self):
    """Tests box and keypoint scaling, checking scaled values."""
    in_shape = [60, 40, 3]
    in_boxes = self.createTestBoxes()
    in_keypoints = self.createTestKeypoints()

    expected_boxes = [[0., 10., 45., 40.],
                      [15., 20., 45., 40.]]
    expected_keypoints = [
        [[6., 4.], [12., 8.], [18., 12.]],
        [[24., 16.], [30., 20.], [36., 24.]],
    ]

    in_image = tf.random_uniform(in_shape)
    _, out_boxes, out_keypoints = preprocessor.scale_boxes_to_pixel_coordinates(
        in_image, boxes=in_boxes, keypoints=in_keypoints)
    with self.test_session() as sess:
      out_boxes_, out_keypoints_ = sess.run([out_boxes, out_keypoints])
      self.assertAllClose(out_boxes_, expected_boxes)
      self.assertAllClose(out_keypoints_, expected_keypoints)

  def testSubtractChannelMean(self):
    """Tests whether channel means have been subtracted."""
    with self.test_session():
      image = tf.zeros((240, 320, 3))
      means = [1, 2, 3]
      actual = preprocessor.subtract_channel_mean(image, means=means)
      actual = actual.eval()

      self.assertTrue((actual[:, :, 0] == -1).all())
      self.assertTrue((actual[:, :, 1] == -2).all())
      self.assertTrue((actual[:, :, 2] == -3).all())

  def testOneHotEncoding(self):
    """Tests one hot encoding of multiclass labels."""
    with self.test_session():
      labels = tf.constant([1, 4, 2], dtype=tf.int32)
      one_hot = preprocessor.one_hot_encoding(labels, num_classes=5)
      one_hot = one_hot.eval()

      self.assertAllEqual([0, 1, 1, 0, 1], one_hot)

  def testRandomSelfConcatImage(self):
    tf.set_random_seed(24601)

    images = self.createTestImages()
    boxes = self.createTestBoxes()
    labels = self.createTestLabels()
    weights = self.createTestGroundtruthWeights()
    confidences = weights
    scores = self.createTestMultiClassScores()

    tensor_dict = {
        fields.InputDataFields.image: tf.cast(images, dtype=tf.float32),
        fields.InputDataFields.groundtruth_boxes: boxes,
        fields.InputDataFields.groundtruth_classes: labels,
        fields.InputDataFields.groundtruth_weights: weights,
        fields.InputDataFields.groundtruth_confidences: confidences,
        fields.InputDataFields.multiclass_scores: scores,
    }

    preprocessing_options = [(preprocessor.random_self_concat_image, {
        'concat_vertical_probability': 0.5,
        'concat_horizontal_probability': 0.5,
        'seed': 24601,
    })]
    func_arg_map = preprocessor.get_default_func_arg_map(
        True, True, True)
    output_tensor_dict = preprocessor.preprocess(
        tensor_dict, preprocessing_options, func_arg_map=func_arg_map)

    final_shape = tf.shape(output_tensor_dict[fields.InputDataFields.image])[
        1:3]

    with self.test_session() as sess:
      outputs = []

      augment_height_only = False
      augment_width_only = False

      for _ in range(50):
        original_boxes = sess.run(boxes)
        shape, new_boxes, new_labels, new_confidences, new_scores = sess.run(
            [final_shape,
             output_tensor_dict[fields.InputDataFields.groundtruth_boxes],
             output_tensor_dict[fields.InputDataFields.groundtruth_classes],
             output_tensor_dict[fields.InputDataFields.groundtruth_confidences],
             output_tensor_dict[fields.InputDataFields.multiclass_scores],
            ])
        shape = np.array(shape)
        outputs.append(shape)

        if np.array_equal(shape, [8, 4]):
          augment_height_only = True
          self.assertEqual(
              new_boxes.shape[0], 2 * boxes.shape[0])

          self.assertAllClose(new_boxes[:2, :] * [2.0, 1.0, 2.0, 1.0],
                              original_boxes)
          self.assertAllClose(
              (new_boxes[2:, :] - [0.5, 0.0, 0.5, 0.0]) * [
                  2.0, 1.0, 2.0, 1.0],
              original_boxes)
        elif np.array_equal(shape, [4, 8]):
          augment_width_only = True
          self.assertEqual(
              new_boxes.shape[0], 2 * boxes.shape[0])

          self.assertAllClose(new_boxes[:2, :] * [1.0, 2.0, 1.0, 2.0],
                              original_boxes)
          self.assertAllClose(
              (new_boxes[2:, :] - [0.0, 0.5, 0.0, 0.5]) * [
                  1.0, 2.0, 1.0, 2.0],
              original_boxes)

        augmentation_factor = new_boxes.shape[0] / boxes.shape[0].value
        self.assertEqual(new_labels.shape[0],
                         labels.shape[0].value * augmentation_factor)
        self.assertEqual(new_confidences.shape[0],
                         confidences.shape[0].value * augmentation_factor)
        self.assertEqual(new_scores.shape[0],
                         scores.shape[0].value * augmentation_factor)

      max_height = max(x[0] for x in outputs)
      max_width = max(x[1] for x in outputs)

      self.assertEqual(max_height, 8)
      self.assertEqual(max_width, 8)
      self.assertEqual(augment_height_only, True)
      self.assertEqual(augment_width_only, True)

  def testSSDRandomCropWithCache(self):
    preprocess_options = [
        (preprocessor.normalize_image, {
            'original_minval': 0,
            'original_maxval': 255,
            'target_minval': 0,
            'target_maxval': 1
        }),
        (preprocessor.ssd_random_crop, {})]
    self._testPreprocessorCache(preprocess_options,
                                test_boxes=True,
                                test_masks=False,
                                test_keypoints=False)

  def testSSDRandomCrop(self):
    preprocessing_options = [
        (preprocessor.normalize_image, {
            'original_minval': 0,
            'original_maxval': 255,
            'target_minval': 0,
            'target_maxval': 1
        }),
        (preprocessor.ssd_random_crop, {})]
    images = self.createTestImages()
    boxes = self.createTestBoxes()
    labels = self.createTestLabels()
    weights = self.createTestGroundtruthWeights()
    tensor_dict = {
        fields.InputDataFields.image: images,
        fields.InputDataFields.groundtruth_boxes: boxes,
        fields.InputDataFields.groundtruth_classes: labels,
        fields.InputDataFields.groundtruth_weights: weights,
    }
    distorted_tensor_dict = preprocessor.preprocess(tensor_dict,
                                                    preprocessing_options)
    distorted_images = distorted_tensor_dict[fields.InputDataFields.image]
    distorted_boxes = distorted_tensor_dict[
        fields.InputDataFields.groundtruth_boxes]

    images_rank = tf.rank(images)
    distorted_images_rank = tf.rank(distorted_images)
    boxes_rank = tf.rank(boxes)
    distorted_boxes_rank = tf.rank(distorted_boxes)

    with self.test_session() as sess:
      (boxes_rank_, distorted_boxes_rank_, images_rank_,
       distorted_images_rank_) = sess.run(
           [boxes_rank, distorted_boxes_rank, images_rank,
            distorted_images_rank])
      self.assertAllEqual(boxes_rank_, distorted_boxes_rank_)
      self.assertAllEqual(images_rank_, distorted_images_rank_)

  def testSSDRandomCropWithMultiClassScores(self):
    preprocessing_options = [(preprocessor.normalize_image, {
        'original_minval': 0,
        'original_maxval': 255,
        'target_minval': 0,
        'target_maxval': 1
    }), (preprocessor.ssd_random_crop, {})]
    images = self.createTestImages()
    boxes = self.createTestBoxes()
    labels = self.createTestLabels()
    weights = self.createTestGroundtruthWeights()
    multiclass_scores = self.createTestMultiClassScores()

    tensor_dict = {
        fields.InputDataFields.image: images,
        fields.InputDataFields.groundtruth_boxes: boxes,
        fields.InputDataFields.groundtruth_classes: labels,
        fields.InputDataFields.multiclass_scores: multiclass_scores,
        fields.InputDataFields.groundtruth_weights: weights,
    }
    preprocessor_arg_map = preprocessor.get_default_func_arg_map(
        include_multiclass_scores=True)
    distorted_tensor_dict = preprocessor.preprocess(
        tensor_dict, preprocessing_options, func_arg_map=preprocessor_arg_map)
    distorted_images = distorted_tensor_dict[fields.InputDataFields.image]
    distorted_boxes = distorted_tensor_dict[
        fields.InputDataFields.groundtruth_boxes]
    distorted_multiclass_scores = distorted_tensor_dict[
        fields.InputDataFields.multiclass_scores]

    images_rank = tf.rank(images)
    distorted_images_rank = tf.rank(distorted_images)
    boxes_rank = tf.rank(boxes)
    distorted_boxes_rank = tf.rank(distorted_boxes)
    multiclass_scores_rank = tf.rank(multiclass_scores)
    distorted_multiclass_scores_rank = tf.rank(distorted_multiclass_scores)

    with self.test_session() as sess:
      (boxes_rank_, distorted_boxes_, distorted_boxes_rank_, images_rank_,
       distorted_images_rank_, multiclass_scores_rank_,
       distorted_multiclass_scores_,
       distorted_multiclass_scores_rank_) = sess.run([
           boxes_rank, distorted_boxes, distorted_boxes_rank, images_rank,
           distorted_images_rank, multiclass_scores_rank,
           distorted_multiclass_scores, distorted_multiclass_scores_rank
       ])
      self.assertAllEqual(boxes_rank_, distorted_boxes_rank_)
      self.assertAllEqual(images_rank_, distorted_images_rank_)
      self.assertAllEqual(multiclass_scores_rank_,
                          distorted_multiclass_scores_rank_)
      self.assertAllEqual(distorted_boxes_.shape[0],
                          distorted_multiclass_scores_.shape[0])

  def testSSDRandomCropPad(self):
    images = self.createTestImages()
    boxes = self.createTestBoxes()
    labels = self.createTestLabels()
    weights = self.createTestGroundtruthWeights()
    preprocessing_options = [
        (preprocessor.normalize_image, {
            'original_minval': 0,
            'original_maxval': 255,
            'target_minval': 0,
            'target_maxval': 1
        }),
        (preprocessor.ssd_random_crop_pad, {})]
    tensor_dict = {
        fields.InputDataFields.image: images,
        fields.InputDataFields.groundtruth_boxes: boxes,
        fields.InputDataFields.groundtruth_classes: labels,
        fields.InputDataFields.groundtruth_weights: weights,
    }
    distorted_tensor_dict = preprocessor.preprocess(tensor_dict,
                                                    preprocessing_options)
    distorted_images = distorted_tensor_dict[fields.InputDataFields.image]
    distorted_boxes = distorted_tensor_dict[
        fields.InputDataFields.groundtruth_boxes]

    images_rank = tf.rank(images)
    distorted_images_rank = tf.rank(distorted_images)
    boxes_rank = tf.rank(boxes)
    distorted_boxes_rank = tf.rank(distorted_boxes)

    with self.test_session() as sess:
      (boxes_rank_, distorted_boxes_rank_, images_rank_,
       distorted_images_rank_) = sess.run([
           boxes_rank, distorted_boxes_rank, images_rank, distorted_images_rank
       ])
      self.assertAllEqual(boxes_rank_, distorted_boxes_rank_)
      self.assertAllEqual(images_rank_, distorted_images_rank_)

  def testSSDRandomCropFixedAspectRatioWithCache(self):
    preprocess_options = [
        (preprocessor.normalize_image, {
            'original_minval': 0,
            'original_maxval': 255,
            'target_minval': 0,
            'target_maxval': 1
        }),
        (preprocessor.ssd_random_crop_fixed_aspect_ratio, {})]
    self._testPreprocessorCache(preprocess_options,
                                test_boxes=True,
                                test_masks=False,
                                test_keypoints=False)

  def _testSSDRandomCropFixedAspectRatio(self,
                                         include_multiclass_scores,
                                         include_instance_masks,
                                         include_keypoints):
    images = self.createTestImages()
    boxes = self.createTestBoxes()
    labels = self.createTestLabels()
    weights = self.createTestGroundtruthWeights()
    preprocessing_options = [(preprocessor.normalize_image, {
        'original_minval': 0,
        'original_maxval': 255,
        'target_minval': 0,
        'target_maxval': 1
    }), (preprocessor.ssd_random_crop_fixed_aspect_ratio, {})]
    tensor_dict = {
        fields.InputDataFields.image: images,
        fields.InputDataFields.groundtruth_boxes: boxes,
        fields.InputDataFields.groundtruth_classes: labels,
        fields.InputDataFields.groundtruth_weights: weights
    }
    if include_multiclass_scores:
      multiclass_scores = self.createTestMultiClassScores()
      tensor_dict[fields.InputDataFields.multiclass_scores] = (
          multiclass_scores)
    if include_instance_masks:
      masks = self.createTestMasks()
      tensor_dict[fields.InputDataFields.groundtruth_instance_masks] = masks
    if include_keypoints:
      keypoints = self.createTestKeypoints()
      tensor_dict[fields.InputDataFields.groundtruth_keypoints] = keypoints

    preprocessor_arg_map = preprocessor.get_default_func_arg_map(
        include_multiclass_scores=include_multiclass_scores,
        include_instance_masks=include_instance_masks,
        include_keypoints=include_keypoints)
    distorted_tensor_dict = preprocessor.preprocess(
        tensor_dict, preprocessing_options, func_arg_map=preprocessor_arg_map)
    distorted_images = distorted_tensor_dict[fields.InputDataFields.image]
    distorted_boxes = distorted_tensor_dict[
        fields.InputDataFields.groundtruth_boxes]
    images_rank = tf.rank(images)
    distorted_images_rank = tf.rank(distorted_images)
    boxes_rank = tf.rank(boxes)
    distorted_boxes_rank = tf.rank(distorted_boxes)

    with self.test_session() as sess:
      (boxes_rank_, distorted_boxes_rank_, images_rank_,
       distorted_images_rank_) = sess.run(
           [boxes_rank, distorted_boxes_rank, images_rank,
            distorted_images_rank])
      self.assertAllEqual(boxes_rank_, distorted_boxes_rank_)
      self.assertAllEqual(images_rank_, distorted_images_rank_)

  def testSSDRandomCropFixedAspectRatio(self):
    self._testSSDRandomCropFixedAspectRatio(include_multiclass_scores=False,
                                            include_instance_masks=False,
                                            include_keypoints=False)

  def testSSDRandomCropFixedAspectRatioWithMultiClassScores(self):
    self._testSSDRandomCropFixedAspectRatio(include_multiclass_scores=True,
                                            include_instance_masks=False,
                                            include_keypoints=False)

  def testSSDRandomCropFixedAspectRatioWithMasksAndKeypoints(self):
    self._testSSDRandomCropFixedAspectRatio(include_multiclass_scores=False,
                                            include_instance_masks=True,
                                            include_keypoints=True)

  def testSSDRandomCropFixedAspectRatioWithLabelScoresMasksAndKeypoints(self):
    self._testSSDRandomCropFixedAspectRatio(include_multiclass_scores=False,
                                            include_instance_masks=True,
                                            include_keypoints=True)

  def testConvertClassLogitsToSoftmax(self):
    multiclass_scores = tf.constant(
        [[1.0, 0.0], [0.5, 0.5], [1000, 1]], dtype=tf.float32)
    temperature = 2.0

    converted_multiclass_scores = (
        preprocessor.convert_class_logits_to_softmax(
            multiclass_scores=multiclass_scores, temperature=temperature))

    expected_converted_multiclass_scores = [[[0.62245935, 0.37754068],
                                             [0.5, 0.5], [1, 0]]]

    with self.test_session() as sess:
      (converted_multiclass_scores_) = sess.run([converted_multiclass_scores])

      self.assertAllClose(converted_multiclass_scores_,
                          expected_converted_multiclass_scores)


if __name__ == '__main__':
  tf.test.main()
