# Supplementary material for: A real-time approach of diagnosing rice leaf disease using deep learning-based faster R-CNN framework
Source: PeerJ Comput Sci. 2021 Apr 7;7:e432. doi: 10.7717/peerj-cs.432 (PMC8049121; doi:10.7717/peerj-cs.432)
Supplement: Supplemental Information 1 [file peerj-cs-07-432-s001.zip › Raw code with Instruction/core/region_similarity_calculator_test.py]

# Copyright 2017 The TensorFlow Authors. All Rights Reserved.
#
# Licensed under the Apache License, Version 2.0 (the "License");
# you may not use this file except in compliance with the License.
# You may obtain a copy of the License at
#
#     http://www.apache.org/licenses/LICENSE-2.0
#
# Unless required by applicable law or agreed to in writing, software
# distributed under the License is distributed on an "AS IS" BASIS,
# WITHOUT WARRANTIES OR CONDITIONS OF ANY KIND, either express or implied.
# See the License for the specific language governing permissions and
# limitations under the License.
# ==============================================================================

"""Tests for region_similarity_calculator."""
import tensorflow as tf

from object_detection.core import box_list
from object_detection.core import region_similarity_calculator
from object_detection.core import standard_fields as fields


class RegionSimilarityCalculatorTest(tf.test.TestCase):

  def test_get_correct_pairwise_similarity_based_on_iou(self):
    corners1 = tf.constant([[4.0, 3.0, 7.0, 5.0], [5.0, 6.0, 10.0, 7.0]])
    corners2 = tf.constant([[3.0, 4.0, 6.0, 8.0], [14.0, 14.0, 15.0, 15.0],
                            [0.0, 0.0, 20.0, 20.0]])
    exp_output = [[2.0 / 16.0, 0, 6.0 / 400.0], [1.0 / 16.0, 0.0, 5.0 / 400.0]]
    boxes1 = box_list.BoxList(corners1)
    boxes2 = box_list.BoxList(corners2)
    iou_similarity_calculator = region_similarity_calculator.IouSimilarity()
    iou_similarity = iou_similarity_calculator.compare(boxes1, boxes2)
    with self.test_session() as sess:
      iou_output = sess.run(iou_similarity)
      self.assertAllClose(iou_output, exp_output)

  def test_get_correct_pairwise_similarity_based_on_squared_distances(self):
    corners1 = tf.constant([[0.0, 0.0, 0.0, 0.0],
                            [1.0, 1.0, 0.0, 2.0]])
    corners2 = tf.constant([[3.0, 4.0, 1.0, 0.0],
                            [-4.0, 0.0, 0.0, 3.0],
                            [0.0, 0.0, 0.0, 0.0]])
    exp_output = [[-26, -25, 0], [-18, -27, -6]]
    boxes1 = box_list.BoxList(corners1)
    boxes2 = box_list.BoxList(corners2)
    dist_similarity_calc = region_similarity_calculator.NegSqDistSimilarity()
    dist_similarity = dist_similarity_calc.compare(boxes1, boxes2)
    with self.test_session() as sess:
      dist_output = sess.run(dist_similarity)
      self.assertAllClose(dist_output, exp_output)

  def test_get_correct_pairwise_similarity_based_on_ioa(self):
    corners1 = tf.constant([[4.0, 3.0, 7.0, 5.0], [5.0, 6.0, 10.0, 7.0]])
    corners2 = tf.constant([[3.0, 4.0, 6.0, 8.0], [14.0, 14.0, 15.0, 15.0],
                            [0.0, 0.0, 20.0, 20.0]])
    exp_output_1 = [[2.0 / 12.0, 0, 6.0 / 400.0],
                    [1.0 / 12.0, 0.0, 5.0 / 400.0]]
    exp_output_2 = [[2.0 / 6.0, 1.0 / 5.0],
                    [0, 0],
                    [6.0 / 6.0, 5.0 / 5.0]]
    boxes1 = box_list.BoxList(corners1)
    boxes2 = box_list.BoxList(corners2)
    ioa_similarity_calculator = region_similarity_calculator.IoaSimilarity()
    ioa_similarity_1 = ioa_similarity_calculator.compare(boxes1, boxes2)
    ioa_similarity_2 = ioa_similarity_calculator.compare(boxes2, boxes1)
    with self.test_session() as sess:
      iou_output_1, iou_output_2 = sess.run(
          [ioa_similarity_1, ioa_similarity_2])
      self.assertAllClose(iou_output_1, exp_output_1)
      self.assertAllClose(iou_output_2, exp_output_2)

  def test_get_correct_pairwise_similarity_based_on_thresholded_iou(self):
    corners1 = tf.constant([[4.0, 3.0, 7.0, 5.0], [5.0, 6.0, 10.0, 7.0]])
    corners2 = tf.constant([[3.0, 4.0, 6.0, 8.0], [14.0, 14.0, 15.0, 15.0],
                            [0.0, 0.0, 20.0, 20.0]])
    scores = tf.constant([.3, .6])
    iou_threshold = .013

    exp_output = tf.constant([[0.3, 0., 0.3], [0.6, 0., 0.]])
    boxes1 = box_list.BoxList(corners1)
    boxes1.add_field(fields.BoxListFields.scores, scores)
    boxes2 = box_list.BoxList(corners2)
    iou_similarity_calculator = (
        region_similarity_calculator.ThresholdedIouSimilarity(
            iou_threshold=iou_threshold))
    iou_similarity = iou_similarity_calculator.compare(boxes1, boxes2)
    with self.test_session() as sess:
      iou_output = sess.run(iou_similarity)
      self.assertAllClose(iou_output, exp_output)


if __name__ == '__main__':
  tf.test.main()
