# Supplementary material for: A real-time approach of diagnosing rice leaf disease using deep learning-based faster R-CNN framework
Source: PeerJ Comput Sci. 2021 Apr 7;7:e432. doi: 10.7717/peerj-cs.432 (PMC8049121; doi:10.7717/peerj-cs.432)
Supplement: Supplemental Information 1 [file peerj-cs-07-432-s001.zip › Raw code with Instruction/protos/anchor_generator.proto]

syntax = "proto2";

package object_detection.protos;

import "object_detection/protos/flexible_grid_anchor_generator.proto";
import "object_detection/protos/grid_anchor_generator.proto";
import "object_detection/protos/multiscale_anchor_generator.proto";
import "object_detection/protos/ssd_anchor_generator.proto";

// Configuration proto for the anchor generator to use in the object detection
// pipeline. See core/anchor_generator.py for details.
message AnchorGenerator {
  oneof anchor_generator_oneof {
    GridAnchorGenerator grid_anchor_generator = 1;
    SsdAnchorGenerator ssd_anchor_generator = 2;
    MultiscaleAnchorGenerator multiscale_anchor_generator = 3;
    FlexibleGridAnchorGenerator flexible_grid_anchor_generator = 4;
  }
}
