# Supplementary material for: A real-time approach of diagnosing rice leaf disease using deep learning-based faster R-CNN framework
Source: PeerJ Comput Sci. 2021 Apr 7;7:e432. doi: 10.7717/peerj-cs.432 (PMC8049121; doi:10.7717/peerj-cs.432)
Supplement: Supplemental Information 1 [file peerj-cs-07-432-s001.zip › Raw code with Instruction/protos/argmax_matcher.proto]

syntax = "proto2";

package object_detection.protos;

// Configuration proto for ArgMaxMatcher. See
// matchers/argmax_matcher.py for details.
message ArgMaxMatcher {
  // Threshold for positive matches.
  optional float matched_threshold = 1 [default = 0.5];

  // Threshold for negative matches.
  optional float unmatched_threshold = 2 [default = 0.5];

  // Whether to construct ArgMaxMatcher without thresholds.
  optional bool ignore_thresholds = 3 [default = false];

  // If True then negative matches are the ones below the unmatched_threshold,
  // whereas ignored matches are in between the matched and umatched
  // threshold. If False, then negative matches are in between the matched
  // and unmatched threshold, and everything lower than unmatched is ignored.
  optional bool negatives_lower_than_unmatched = 4 [default = true];

  // Whether to ensure each row is matched to at least one column.
  optional bool force_match_for_each_row = 5 [default = false];

  // Force constructed match objects to use matrix multiplication based gather
  // instead of standard tf.gather
  optional bool use_matmul_gather = 6 [default = false];
}
