# Supplementary material for: A real-time approach of diagnosing rice leaf disease using deep learning-based faster R-CNN framework
Source: PeerJ Comput Sci. 2021 Apr 7;7:e432. doi: 10.7717/peerj-cs.432 (PMC8049121; doi:10.7717/peerj-cs.432)
Supplement: Supplemental Information 1 [file peerj-cs-07-432-s001.zip › Raw code with Instruction/protos/bipartite_matcher.proto]

syntax = "proto2";

package object_detection.protos;

// Configuration proto for bipartite matcher. See
// matchers/bipartite_matcher.py for details.
message BipartiteMatcher {
  // Force constructed match objects to use matrix multiplication based gather
  // instead of standard tf.gather
  optional bool use_matmul_gather = 6 [default = false];
}
