# Supplementary material for: A real-time approach of diagnosing rice leaf disease using deep learning-based faster R-CNN framework
Source: PeerJ Comput Sci. 2021 Apr 7;7:e432. doi: 10.7717/peerj-cs.432 (PMC8049121; doi:10.7717/peerj-cs.432)
Supplement: Supplemental Information 1 [file peerj-cs-07-432-s001.zip › Raw code with Instruction/protos/eval_pb2.py]

# Generated by the protocol buffer compiler.  DO NOT EDIT!
# source: object_detection/protos/eval.proto

import sys
_b=sys.version_info[0]<3 and (lambda x:x) or (lambda x:x.encode('latin1'))
from google.protobuf import descriptor as _descriptor
from google.protobuf import message as _message
from google.protobuf import reflection as _reflection
from google.protobuf import symbol_database as _symbol_database
# @@protoc_insertion_point(imports)

_sym_db = _symbol_database.Default()


DESCRIPTOR = _descriptor.FileDescriptor(
  name='object_detection/protos/eval.proto',
  package='object_detection.protos',
  syntax='proto2',
  serialized_options=None,
  serialized_pb=_b('\n\"object_detection/protos/eval.proto\x12\x17object_detection.protos\"\x8f\x07\n\nEvalConfig\x12\x15\n\nbatch_size\x18\x19 \x01(\r:\x01\x31\x12\x1e\n\x12num_visualizations\x18\x01 \x01(\r:\x02\x31\x30\x12\x1e\n\x0cnum_examples\x18\x02 \x01(\r:\x04\x35\x30\x30\x30\x42\x02\x18\x01\x12\x1f\n\x12\x65val_interval_secs\x18\x03 \x01(\r:\x03\x33\x30\x30\x12\x18\n\tmax_evals\x18\x04 \x01(\r:\x01\x30\x42\x02\x18\x01\x12\x19\n\nsave_graph\x18\x05 \x01(\x08:\x05\x66\x61lse\x12\"\n\x18visualization_export_dir\x18\x06 \x01(\t:\x00\x12\x15\n\x0b\x65val_master\x18\x07 \x01(\t:\x00\x12\x13\n\x0bmetrics_set\x18\x08 \x03(\t\x12\x15\n\x0b\x65xport_path\x18\t \x01(\t:\x00\x12!\n\x12ignore_groundtruth\x18\n \x01(\x08:\x05\x66\x61lse\x12\"\n\x13use_moving_averages\x18\x0b \x01(\x08:\x05\x66\x61lse\x12\"\n\x13\x65val_instance_masks\x18\x0c \x01(\x08:\x05\x66\x61lse\x12 \n\x13min_score_threshold\x18\r \x01(\x02:\x03\x30.5\x12&\n\x1amax_num_boxes_to_visualize\x18\x0e \x01(\x05:\x02\x32\x30\x12\x1a\n\x0bskip_scores\x18\x0f \x01(\x08:\x05\x66\x61lse\x12\x1a\n\x0bskip_labels\x18\x10 \x01(\x08:\x05\x66\x61lse\x12*\n\x1bvisualize_groundtruth_boxes\x18\x11 \x01(\x08:\x05\x66\x61lse\x12\x32\n#groundtruth_box_visualization_color\x18\x12 \x01(\t:\x05\x62lack\x12\x35\n&keep_image_id_for_visualization_export\x18\x13 \x01(\x08:\x05\x66\x61lse\x12$\n\x16retain_original_images\x18\x17 \x01(\x08:\x04true\x12+\n\x1cinclude_metrics_per_category\x18\x18 \x01(\x08:\x05\x66\x61lse\x12\x1d\n\x12recall_lower_bound\x18\x1a \x01(\x02:\x01\x30\x12\x1d\n\x12recall_upper_bound\x18\x1b \x01(\x02:\x01\x31\x12\x38\n)retain_original_image_additional_channels\x18\x1c \x01(\x08:\x05\x66\x61lse\x12\x1e\n\x0f\x66orce_no_resize\x18\x1d \x01(\x08:\x05\x66\x61lse')
)


_EVALCONFIG = _descriptor.Descriptor(
  name='EvalConfig',
  full_name='object_detection.protos.EvalConfig',
  filename=None,
  file=DESCRIPTOR,
  containing_type=None,
  fields=[
    _descriptor.FieldDescriptor(
      name='batch_size', full_name='object_detection.protos.EvalConfig.batch_size', index=0,
      number=25, type=13, cpp_type=3, label=1,
      has_default_value=True, default_value=1,
      message_type=None, enum_type=None, containing_type=None,
      is_extension=False, extension_scope=None,
      serialized_options=None, file=DESCRIPTOR),
    _descriptor.FieldDescriptor(
      name='num_visualizations', full_name='object_detection.protos.EvalConfig.num_visualizations', index=1,
      number=1, type=13, cpp_type=3, label=1,
      has_default_value=True, default_value=10,
      message_type=None, enum_type=None, containing_type=None,
      is_extension=False, extension_scope=None,
      serialized_options=None, file=DESCRIPTOR),
    _descriptor.FieldDescriptor(
      name='num_examples', full_name='object_detection.protos.EvalConfig.num_examples', index=2,
      number=2, type=13, cpp_type=3, label=1,
      has_default_value=True, default_value=5000,
      message_type=None, enum_type=None, containing_type=None,
      is_extension=False, extension_scope=None,
      serialized_options=_b('\030\001'), file=DESCRIPTOR),
    _descriptor.FieldDescriptor(
      name='eval_interval_secs', full_name='object_detection.protos.EvalConfig.eval_interval_secs', index=3,
      number=3, type=13, cpp_type=3, label=1,
      has_default_value=True, default_value=300,
      message_type=None, enum_type=None, containing_type=None,
      is_extension=False, extension_scope=None,
      serialized_options=None, file=DESCRIPTOR),
    _descriptor.FieldDescriptor(
      name='max_evals', full_name='object_detection.protos.EvalConfig.max_evals', index=4,
      number=4, type=13, cpp_type=3, label=1,
      has_default_value=True, default_value=0,
      message_type=None, enum_type=None, containing_type=None,
      is_extension=False, extension_scope=None,
      serialized_options=_b('\030\001'), file=DESCRIPTOR),
    _descriptor.FieldDescriptor(
      name='save_graph', full_name='object_detection.protos.EvalConfig.save_graph', index=5,
      number=5, type=8, cpp_type=7, label=1,
      has_default_value=True, default_value=False,
      message_type=None, enum_type=None, containing_type=None,
      is_extension=False, extension_scope=None,
      serialized_options=None, file=DESCRIPTOR),
    _descriptor.FieldDescriptor(
      name='visualization_export_dir', full_name='object_detection.protos.EvalConfig.visualization_export_dir', index=6,
      number=6, type=9, cpp_type=9, label=1,
      has_default_value=True, default_value=_b("").decode('utf-8'),
      message_type=None, enum_type=None, containing_type=None,
      is_extension=False, extension_scope=None,
      serialized_options=None, file=DESCRIPTOR),
    _descriptor.FieldDescriptor(
      name='eval_master', full_name='object_detection.protos.EvalConfig.eval_master', index=7,
      number=7, type=9, cpp_type=9, label=1,
      has_default_value=True, default_value=_b("").decode('utf-8'),
      message_type=None, enum_type=None, containing_type=None,
      is_extension=False, extension_scope=None,
      serialized_options=None, file=DESCRIPTOR),
    _descriptor.FieldDescriptor(
      name='metrics_set', full_name='object_detection.protos.EvalConfig.metrics_set', index=8,
      number=8, type=9, cpp_type=9, label=3,
      has_default_value=False, default_value=[],
      message_type=None, enum_type=None, containing_type=None,
      is_extension=False, extension_scope=None,
      serialized_options=None, file=DESCRIPTOR),
    _descriptor.FieldDescriptor(
      name='export_path', full_name='object_detection.protos.EvalConfig.export_path', index=9,
      number=9, type=9, cpp_type=9, label=1,
      has_default_value=True, default_value=_b("").decode('utf-8'),
      message_type=None, enum_type=None, containing_type=None,
      is_extension=False, extension_scope=None,
      serialized_options=None, file=DESCRIPTOR),
    _descriptor.FieldDescriptor(
      name='ignore_groundtruth', full_name='object_detection.protos.EvalConfig.ignore_groundtruth', index=10,
      number=10, type=8, cpp_type=7, label=1,
      has_default_value=True, default_value=False,
      message_type=None, enum_type=None, containing_type=None,
      is_extension=False, extension_scope=None,
      serialized_options=None, file=DESCRIPTOR),
    _descriptor.FieldDescriptor(
      name='use_moving_averages', full_name='object_detection.protos.EvalConfig.use_moving_averages', index=11,
      number=11, type=8, cpp_type=7, label=1,
      has_default_value=True, default_value=False,
      message_type=None, enum_type=None, containing_type=None,
      is_extension=False, extension_scope=None,
      serialized_options=None, file=DESCRIPTOR),
    _descriptor.FieldDescriptor(
      name='eval_instance_masks', full_name='object_detection.protos.EvalConfig.eval_instance_masks', index=12,
      number=12, type=8, cpp_type=7, label=1,
      has_default_value=True, default_value=False,
      message_type=None, enum_type=None, containing_type=None,
      is_extension=False, extension_scope=None,
      serialized_options=None, file=DESCRIPTOR),
    _descriptor.FieldDescriptor(
      name='min_score_threshold', full_name='object_detection.protos.EvalConfig.min_score_threshold', index=13,
      number=13, type=2, cpp_type=6, label=1,
      has_default_value=True, default_value=float(0.5),
      message_type=None, enum_type=None, containing_type=None,
      is_extension=False, extension_scope=None,
      serialized_options=None, file=DESCRIPTOR),
    _descriptor.FieldDescriptor(
      name='max_num_boxes_to_visualize', full_name='object_detection.protos.EvalConfig.max_num_boxes_to_visualize', index=14,
      number=14, type=5, cpp_type=1, label=1,
      has_default_value=True, default_value=20,
      message_type=None, enum_type=None, containing_type=None,
      is_extension=False, extension_scope=None,
      serialized_options=None, file=DESCRIPTOR),
    _descriptor.FieldDescriptor(
      name='skip_scores', full_name='object_detection.protos.EvalConfig.skip_scores', index=15,
      number=15, type=8, cpp_type=7, label=1,
      has_default_value=True, default_value=False,
      message_type=None, enum_type=None, containing_type=None,
      is_extension=False, extension_scope=None,
      serialized_options=None, file=DESCRIPTOR),
    _descriptor.FieldDescriptor(
      name='skip_labels', full_name='object_detection.protos.EvalConfig.skip_labels', index=16,
      number=16, type=8, cpp_type=7, label=1,
      has_default_value=True, default_value=False,
      message_type=None, enum_type=None, containing_type=None,
      is_extension=False, extension_scope=None,
      serialized_options=None, file=DESCRIPTOR),
    _descriptor.FieldDescriptor(
      name='visualize_groundtruth_boxes', full_name='object_detection.protos.EvalConfig.visualize_groundtruth_boxes', index=17,
      number=17, type=8, cpp_type=7, label=1,
      has_default_value=True, default_value=False,
      message_type=None, enum_type=None, containing_type=None,
      is_extension=False, extension_scope=None,
      serialized_options=None, file=DESCRIPTOR),
    _descriptor.FieldDescriptor(
      name='groundtruth_box_visualization_color', full_name='object_detection.protos.EvalConfig.groundtruth_box_visualization_color', index=18,
      number=18, type=9, cpp_type=9, label=1,
      has_default_value=True, default_value=_b("black").decode('utf-8'),
      message_type=None, enum_type=None, containing_type=None,
      is_extension=False, extension_scope=None,
      serialized_options=None, file=DESCRIPTOR),
    _descriptor.FieldDescriptor(
      name='keep_image_id_for_visualization_export', full_name='object_detection.protos.EvalConfig.keep_image_id_for_visualization_export', index=19,
      number=19, type=8, cpp_type=7, label=1,
      has_default_value=True, default_value=False,
      message_type=None, enum_type=None, containing_type=None,
      is_extension=False, extension_scope=None,
      serialized_options=None, file=DESCRIPTOR),
    _descriptor.FieldDescriptor(
      name='retain_original_images', full_name='object_detection.protos.EvalConfig.retain_original_images', index=20,
      number=23, type=8, cpp_type=7, label=1,
      has_default_value=True, default_value=True,
      message_type=None, enum_type=None, containing_type=None,
      is_extension=False, extension_scope=None,
      serialized_options=None, file=DESCRIPTOR),
    _descriptor.FieldDescriptor(
      name='include_metrics_per_category', full_name='object_detection.protos.EvalConfig.include_metrics_per_category', index=21,
      number=24, type=8, cpp_type=7, label=1,
      has_default_value=True, default_value=False,
      message_type=None, enum_type=None, containing_type=None,
      is_extension=False, extension_scope=None,
      serialized_options=None, file=DESCRIPTOR),
    _descriptor.FieldDescriptor(
      name='recall_lower_bound', full_name='object_detection.protos.EvalConfig.recall_lower_bound', index=22,
      number=26, type=2, cpp_type=6, label=1,
      has_default_value=True, default_value=float(0),
      message_type=None, enum_type=None, containing_type=None,
      is_extension=False, extension_scope=None,
      serialized_options=None, file=DESCRIPTOR),
    _descriptor.FieldDescriptor(
      name='recall_upper_bound', full_name='object_detection.protos.EvalConfig.recall_upper_bound', index=23,
      number=27, type=2, cpp_type=6, label=1,
      has_default_value=True, default_value=float(1),
      message_type=None, enum_type=None, containing_type=None,
      is_extension=False, extension_scope=None,
      serialized_options=None, file=DESCRIPTOR),
    _descriptor.FieldDescriptor(
      name='retain_original_image_additional_channels', full_name='object_detection.protos.EvalConfig.retain_original_image_additional_channels', index=24,
      number=28, type=8, cpp_type=7, label=1,
      has_default_value=True, default_value=False,
      message_type=None, enum_type=None, containing_type=None,
      is_extension=False, extension_scope=None,
      serialized_options=None, file=DESCRIPTOR),
    _descriptor.FieldDescriptor(
      name='force_no_resize', full_name='object_detection.protos.EvalConfig.force_no_resize', index=25,
      number=29, type=8, cpp_type=7, label=1,
      has_default_value=True, default_value=False,
      message_type=None, enum_type=None, containing_type=None,
      is_extension=False, extension_scope=None,
      serialized_options=None, file=DESCRIPTOR),
  ],
  extensions=[
  ],
  nested_types=[],
  enum_types=[
  ],
  serialized_options=None,
  is_extendable=False,
  syntax='proto2',
  extension_ranges=[],
  oneofs=[
  ],
  serialized_start=64,
  serialized_end=975,
)

DESCRIPTOR.message_types_by_name['EvalConfig'] = _EVALCONFIG
_sym_db.RegisterFileDescriptor(DESCRIPTOR)

EvalConfig = _reflection.GeneratedProtocolMessageType('EvalConfig', (_message.Message,), dict(
  DESCRIPTOR = _EVALCONFIG,
  __module__ = 'object_detection.protos.eval_pb2'
  # @@protoc_insertion_point(class_scope:object_detection.protos.EvalConfig)
  ))
_sym_db.RegisterMessage(EvalConfig)


_EVALCONFIG.fields_by_name['num_examples']._options = None
_EVALCONFIG.fields_by_name['max_evals']._options = None
# @@protoc_insertion_point(module_scope)
