# Supplementary material for: A real-time approach of diagnosing rice leaf disease using deep learning-based faster R-CNN framework
Source: PeerJ Comput Sci. 2021 Apr 7;7:e432. doi: 10.7717/peerj-cs.432 (PMC8049121; doi:10.7717/peerj-cs.432)
Supplement: Supplemental Information 1 [file peerj-cs-07-432-s001.zip › Raw code with Instruction/protos/faster_rcnn.proto]

syntax = "proto2";

package object_detection.protos;

import "object_detection/protos/anchor_generator.proto";
import "object_detection/protos/box_predictor.proto";
import "object_detection/protos/hyperparams.proto";
import "object_detection/protos/image_resizer.proto";
import "object_detection/protos/losses.proto";
import "object_detection/protos/post_processing.proto";

// Configuration for Faster R-CNN models.
// See meta_architectures/faster_rcnn_meta_arch.py and models/model_builder.py
//
// Naming conventions:
// Faster R-CNN models have two stages: a first stage region proposal network
// (or RPN) and a second stage box classifier.  We thus use the prefixes
// `first_stage_` and `second_stage_` to indicate the stage to which each
// parameter pertains when relevant.
message FasterRcnn {

  // Whether to construct only the Region Proposal Network (RPN).
  optional int32 number_of_stages = 1 [default=2];

  // Number of classes to predict.
  optional int32 num_classes = 3;

  // Image resizer for preprocessing the input image.
  optional ImageResizer image_resizer = 4;

  // Feature extractor config.
  optional FasterRcnnFeatureExtractor feature_extractor = 5;


  // (First stage) region proposal network (RPN) parameters.

  // Anchor generator to compute RPN anchors.
  optional AnchorGenerator first_stage_anchor_generator = 6;

  // Atrous rate for the convolution op applied to the
  // `first_stage_features_to_crop` tensor to obtain box predictions.
  optional int32 first_stage_atrous_rate = 7 [default=1];

  // Hyperparameters for the convolutional RPN box predictor.
  optional Hyperparams first_stage_box_predictor_conv_hyperparams = 8;

  // Kernel size to use for the convolution op just prior to RPN box
  // predictions.
  optional int32 first_stage_box_predictor_kernel_size = 9 [default=3];

  // Output depth for the convolution op just prior to RPN box predictions.
  optional int32 first_stage_box_predictor_depth = 10 [default=512];

  // The batch size to use for computing the first stage objectness and
  // location losses.
  optional int32 first_stage_minibatch_size = 11 [default=256];

  // Fraction of positive examples per image for the RPN.
  optional float first_stage_positive_balance_fraction = 12 [default=0.5];

  // Non max suppression score threshold applied to first stage RPN proposals.
  optional float first_stage_nms_score_threshold = 13 [default=0.0];

  // Non max suppression IOU threshold applied to first stage RPN proposals.
  optional float first_stage_nms_iou_threshold = 14 [default=0.7];

  // Maximum number of RPN proposals retained after first stage postprocessing.
  optional int32 first_stage_max_proposals = 15 [default=300];

  // First stage RPN localization loss weight.
  optional float first_stage_localization_loss_weight = 16 [default=1.0];

  // First stage RPN objectness loss weight.
  optional float first_stage_objectness_loss_weight = 17 [default=1.0];


  // Per-region cropping parameters.
  // Note that if a R-FCN model is constructed the per region cropping
  // parameters below are ignored.

  // Output size (width and height are set to be the same) of the initial
  // bilinear interpolation based cropping during ROI pooling.
  optional int32 initial_crop_size = 18;

  // Kernel size of the max pool op on the cropped feature map during
  // ROI pooling.
  optional int32 maxpool_kernel_size = 19;

  // Stride of the max pool op on the cropped feature map during ROI pooling.
  optional int32 maxpool_stride = 20;


  // (Second stage) box classifier parameters

  // Hyperparameters for the second stage box predictor. If box predictor type
  // is set to rfcn_box_predictor, a R-FCN model is constructed, otherwise a
  // Faster R-CNN model is constructed.
  optional BoxPredictor second_stage_box_predictor  = 21;

  // The batch size per image used for computing the classification and refined
  // location loss of the box classifier.
  // Note that this field is ignored if `hard_example_miner` is configured.
  optional int32 second_stage_batch_size = 22 [default=64];

  // Fraction of positive examples to use per image for the box classifier.
  optional float second_stage_balance_fraction = 23 [default=0.25];

  // Post processing to apply on the second stage box classifier predictions.
  // Note: the `score_converter` provided to the FasterRCNNMetaArch constructor
  // is taken from this `second_stage_post_processing` proto.
  optional PostProcessing second_stage_post_processing = 24;

  // Second stage refined localization loss weight.
  optional float second_stage_localization_loss_weight = 25 [default=1.0];

  // Second stage classification loss weight
  optional float second_stage_classification_loss_weight = 26 [default=1.0];

  // Second stage instance mask loss weight. Note that this is only applicable
  // when `MaskRCNNBoxPredictor` is selected for second stage and configured to
  // predict instance masks.
  optional float second_stage_mask_prediction_loss_weight = 27 [default=1.0];

  // If not left to default, applies hard example mining only to classification
  // and localization loss..
  optional HardExampleMiner hard_example_miner = 28;

  // Loss for second stage box classifers, supports Softmax and Sigmoid.
  // Note that score converter must be consistent with loss type.
  // When there are multiple labels assigned to the same boxes, recommend
  // to use sigmoid loss and enable merge_multiple_label_boxes.
  // If not specified, Softmax loss is used as default.
  optional ClassificationLoss second_stage_classification_loss = 29;

  // Whether to update batch_norm inplace during training. This is required
  // for batch norm to work correctly on TPUs. When this is false, user must add
  // a control dependency on tf.GraphKeys.UPDATE_OPS for train/loss op in order
  // to update the batch norm moving average parameters.
  optional bool inplace_batchnorm_update = 30 [default = false];

  // Force the use of matrix multiplication based crop and resize instead of
  // standard tf.image.crop_and_resize while computing second stage input
  // feature maps.
  optional bool use_matmul_crop_and_resize = 31 [default = false];

  // Normally, anchors generated for a given image size are pruned during
  // training if they lie outside the image window. Setting this option to true,
  // clips the anchors to be within the image instead of pruning.
  optional bool clip_anchors_to_image = 32 [default = false];

  // After peforming matching between anchors and targets, in order to pull out
  // targets for training Faster R-CNN meta architecture we perform a gather
  // operation. This options specifies whether to use an alternate
  // implementation of tf.gather that is faster on TPUs.
  optional bool use_matmul_gather_in_matcher = 33 [default = false];

  // Whether to use the balanced positive negative sampler implementation with
  // static shape guarantees.
  optional bool use_static_balanced_label_sampler = 34 [default = false];

  // If True, uses implementation of ops with static shape guarantees.
  optional bool use_static_shapes = 35 [default = false];

  // Whether the masks present in groundtruth should be resized in the model to
  // match the image size.
  optional bool resize_masks = 36 [default = true];

  // If True, uses implementation of ops with static shape guarantees when
  // running evaluation (specifically not is_training if False).
  optional bool use_static_shapes_for_eval = 37 [default = false];

  // If true, uses implementation of partitioned_non_max_suppression in first
  // stage.
  optional bool use_partitioned_nms_in_first_stage = 38 [default = true];

  // Whether to return raw detections (pre NMS).
  optional bool return_raw_detections_during_predict = 39 [default = false];

  // Whether to use tf.image.combined_non_max_suppression.
  optional bool use_combined_nms_in_first_stage = 40 [default = false];
}

message FasterRcnnFeatureExtractor {
  // Type of Faster R-CNN model (e.g., 'faster_rcnn_resnet101';
  // See builders/model_builder.py for expected types).
  optional string type = 1;

  // Output stride of extracted RPN feature map.
  optional int32 first_stage_features_stride = 2 [default=16];

  // Whether to update batch norm parameters during training or not.
  // When training with a relative large batch size (e.g. 8), it could be
  // desirable to enable batch norm update.
  optional bool batch_norm_trainable = 3 [default=false];
}
