# Supplementary material for: A real-time approach of diagnosing rice leaf disease using deep learning-based faster R-CNN framework
Source: PeerJ Comput Sci. 2021 Apr 7;7:e432. doi: 10.7717/peerj-cs.432 (PMC8049121; doi:10.7717/peerj-cs.432)
Supplement: Supplemental Information 1 [file peerj-cs-07-432-s001.zip › Raw code with Instruction/protos/flexible_grid_anchor_generator.proto]

syntax = "proto2";

package object_detection.protos;

message FlexibleGridAnchorGenerator {
  repeated AnchorGrid anchor_grid = 1;

  // Whether to produce anchors in normalized coordinates.
  optional bool normalize_coordinates = 2 [default = true];
}

message AnchorGrid {
  // The base sizes in pixels for each anchor in this anchor layer.
  repeated float base_sizes = 1;

  // The aspect ratios for each anchor in this anchor layer.
  repeated float aspect_ratios = 2;

  // The anchor height stride in pixels.
  optional uint32 height_stride = 3;

  // The anchor width stride in pixels.
  optional uint32 width_stride = 4;

  // The anchor height offset in pixels.
  optional uint32 height_offset = 5 [default = 0];

  // The anchor width offset in pixels.
  optional uint32 width_offset = 6 [default = 0];
}
