# Supplementary material for: A real-time approach of diagnosing rice leaf disease using deep learning-based faster R-CNN framework
Source: PeerJ Comput Sci. 2021 Apr 7;7:e432. doi: 10.7717/peerj-cs.432 (PMC8049121; doi:10.7717/peerj-cs.432)
Supplement: Supplemental Information 1 [file peerj-cs-07-432-s001.zip › Raw code with Instruction/protos/graph_rewriter.proto]

syntax = "proto2";

package object_detection.protos;

// Message to configure graph rewriter for the tf graph.
message GraphRewriter {
  optional Quantization quantization = 1;
  extensions 1000 to max;
}

// Message for quantization options. See
// tensorflow/contrib/quantize/python/quantize.py for details.
message Quantization {
  // Number of steps to delay before quantization takes effect during training.
  optional int32 delay = 1 [default = 500000];

  // Number of bits to use for quantizing weights.
  // Only 8 bit is supported for now.
  optional int32 weight_bits = 2 [default = 8];

  // Number of bits to use for quantizing activations.
  // Only 8 bit is supported for now.
  optional int32 activation_bits = 3 [default = 8];

  // Whether to use symmetric weight quantization.
  optional bool symmetric = 4 [default = false];
}
