# Supplementary material for: A real-time approach of diagnosing rice leaf disease using deep learning-based faster R-CNN framework
Source: PeerJ Comput Sci. 2021 Apr 7;7:e432. doi: 10.7717/peerj-cs.432 (PMC8049121; doi:10.7717/peerj-cs.432)
Supplement: Supplemental Information 1 [file peerj-cs-07-432-s001.zip › Raw code with Instruction/protos/grid_anchor_generator.proto]

syntax = "proto2";

package object_detection.protos;

// Configuration proto for GridAnchorGenerator. See
// anchor_generators/grid_anchor_generator.py for details.
message GridAnchorGenerator {
   // Anchor height in pixels.
  optional int32 height = 1 [default = 256];

  // Anchor width in pixels.
  optional int32 width = 2 [default = 256];

  // Anchor stride in height dimension in pixels.
  optional int32 height_stride = 3 [default = 16];

  // Anchor stride in width dimension in pixels.
  optional int32 width_stride = 4 [default = 16];

  // Anchor height offset in pixels.
  optional int32 height_offset = 5 [default = 0];

  // Anchor width offset in pixels.
  optional int32 width_offset = 6 [default = 0];

  // At any given location, len(scales) * len(aspect_ratios) anchors are
  // generated with all possible combinations of scales and aspect ratios.

  // List of scales for the anchors.
  repeated float scales = 7;

  // List of aspect ratios for the anchors.
  repeated float aspect_ratios = 8;
}
