# Supplementary material for: A real-time approach of diagnosing rice leaf disease using deep learning-based faster R-CNN framework
Source: PeerJ Comput Sci. 2021 Apr 7;7:e432. doi: 10.7717/peerj-cs.432 (PMC8049121; doi:10.7717/peerj-cs.432)
Supplement: Supplemental Information 1 [file peerj-cs-07-432-s001.zip › Raw code with Instruction/protos/image_resizer.proto]

syntax = "proto2";

package object_detection.protos;

// Configuration proto for image resizing operations.
// See builders/image_resizer_builder.py for details.
message ImageResizer {
  oneof image_resizer_oneof {
    KeepAspectRatioResizer keep_aspect_ratio_resizer = 1;
    FixedShapeResizer fixed_shape_resizer = 2;
    IdentityResizer identity_resizer = 3;
    ConditionalShapeResizer conditional_shape_resizer = 4;
  }
}

// Enumeration type for image resizing methods provided in TensorFlow.
enum ResizeType {
  BILINEAR = 0; // Corresponds to tf.image.ResizeMethod.BILINEAR
  NEAREST_NEIGHBOR = 1; // Corresponds to tf.image.ResizeMethod.NEAREST_NEIGHBOR
  BICUBIC = 2; // Corresponds to tf.image.ResizeMethod.BICUBIC
  AREA = 3; // Corresponds to tf.image.ResizeMethod.AREA
}

message IdentityResizer {
}

// Configuration proto for image resizer that keeps aspect ratio.
message KeepAspectRatioResizer {
  // Desired size of the smaller image dimension in pixels.
  optional int32 min_dimension = 1 [default = 600];

  // Desired size of the larger image dimension in pixels.
  optional int32 max_dimension = 2 [default = 1024];

  // Desired method when resizing image.
  optional ResizeType resize_method = 3 [default = BILINEAR];

  // Whether to pad the image with zeros so the output spatial size is
  // [max_dimension, max_dimension]. Note that the zeros are padded to the
  // bottom and the right of the resized image.
  optional bool pad_to_max_dimension = 4 [default = false];

  // Whether to also resize the image channels from 3 to 1 (RGB to grayscale).
  optional bool convert_to_grayscale = 5 [default = false];

  // Per-channel pad value. This is only used when pad_to_max_dimension is True.
  // If unspecified, a default pad value of 0 is applied to all channels.
  repeated float per_channel_pad_value = 6;
}

// Configuration proto for image resizer that resizes to a fixed shape.
message FixedShapeResizer {
  // Desired height of image in pixels.
  optional int32 height = 1 [default = 300];

  // Desired width of image in pixels.
  optional int32 width = 2 [default = 300];

  // Desired method when resizing image.
  optional ResizeType resize_method = 3 [default = BILINEAR];

  // Whether to also resize the image channels from 3 to 1 (RGB to grayscale).
  optional bool convert_to_grayscale = 4 [default = false];
}

// Configuration proto for image resizer that resizes only if input image height
// or width is greater or smaller than a certain size.
// Aspect ratio is maintained.
message ConditionalShapeResizer {

  // Enumeration for the condition on which to resize an image.
  enum ResizeCondition {
    INVALID = 0; // Default value.
    GREATER = 1; // Resizes image if a dimension is greater than specified size.
    SMALLER = 2; // Resizes image if a dimension is smaller than specified size.
  }

  // Condition which must be true to resize the image.
  optional ResizeCondition condition = 1 [default = GREATER];

  // Threshold for the image size. If any image dimension is above or below this
  // (as specified by condition) the image will be resized so that it meets the
  // threshold.
  optional int32 size_threshold = 2 [default = 300];

  // Desired method when resizing image.
  optional ResizeType resize_method = 3 [default = BILINEAR];

  // Whether to also resize the image channels from 3 to 1 (RGB to grayscale).
  optional bool convert_to_grayscale = 4 [default = false];

}
