# Supplementary material for: A real-time approach of diagnosing rice leaf disease using deep learning-based faster R-CNN framework
Source: PeerJ Comput Sci. 2021 Apr 7;7:e432. doi: 10.7717/peerj-cs.432 (PMC8049121; doi:10.7717/peerj-cs.432)
Supplement: Supplemental Information 1 [file peerj-cs-07-432-s001.zip › Raw code with Instruction/protos/keypoint_box_coder.proto]

syntax = "proto2";

package object_detection.protos;

// Configuration proto for KeypointBoxCoder. See
// box_coders/keypoint_box_coder.py for details.
message KeypointBoxCoder {
  optional int32 num_keypoints = 1;

  // Scale factor for anchor encoded box center and keypoints.
  optional float y_scale = 2 [default = 10.0];
  optional float x_scale = 3 [default = 10.0];

  // Scale factor for anchor encoded box height.
  optional float height_scale = 4 [default = 5.0];

  // Scale factor for anchor encoded box width.
  optional float width_scale = 5 [default = 5.0];
}
