# Supplementary material for: A real-time approach of diagnosing rice leaf disease using deep learning-based faster R-CNN framework
Source: PeerJ Comput Sci. 2021 Apr 7;7:e432. doi: 10.7717/peerj-cs.432 (PMC8049121; doi:10.7717/peerj-cs.432)
Supplement: Supplemental Information 1 [file peerj-cs-07-432-s001.zip › Raw code with Instruction/protos/keypoint_box_coder_pb2.py]

# Generated by the protocol buffer compiler.  DO NOT EDIT!
# source: object_detection/protos/keypoint_box_coder.proto

import sys
_b=sys.version_info[0]<3 and (lambda x:x) or (lambda x:x.encode('latin1'))
from google.protobuf import descriptor as _descriptor
from google.protobuf import message as _message
from google.protobuf import reflection as _reflection
from google.protobuf import symbol_database as _symbol_database
# @@protoc_insertion_point(imports)

_sym_db = _symbol_database.Default()


DESCRIPTOR = _descriptor.FileDescriptor(
  name='object_detection/protos/keypoint_box_coder.proto',
  package='object_detection.protos',
  syntax='proto2',
  serialized_options=None,
  serialized_pb=_b('\n0object_detection/protos/keypoint_box_coder.proto\x12\x17object_detection.protos\"\x84\x01\n\x10KeypointBoxCoder\x12\x15\n\rnum_keypoints\x18\x01 \x01(\x05\x12\x13\n\x07y_scale\x18\x02 \x01(\x02:\x02\x31\x30\x12\x13\n\x07x_scale\x18\x03 \x01(\x02:\x02\x31\x30\x12\x17\n\x0cheight_scale\x18\x04 \x01(\x02:\x01\x35\x12\x16\n\x0bwidth_scale\x18\x05 \x01(\x02:\x01\x35')
)


_KEYPOINTBOXCODER = _descriptor.Descriptor(
  name='KeypointBoxCoder',
  full_name='object_detection.protos.KeypointBoxCoder',
  filename=None,
  file=DESCRIPTOR,
  containing_type=None,
  fields=[
    _descriptor.FieldDescriptor(
      name='num_keypoints', full_name='object_detection.protos.KeypointBoxCoder.num_keypoints', index=0,
      number=1, type=5, cpp_type=1, label=1,
      has_default_value=False, default_value=0,
      message_type=None, enum_type=None, containing_type=None,
      is_extension=False, extension_scope=None,
      serialized_options=None, file=DESCRIPTOR),
    _descriptor.FieldDescriptor(
      name='y_scale', full_name='object_detection.protos.KeypointBoxCoder.y_scale', index=1,
      number=2, type=2, cpp_type=6, label=1,
      has_default_value=True, default_value=float(10),
      message_type=None, enum_type=None, containing_type=None,
      is_extension=False, extension_scope=None,
      serialized_options=None, file=DESCRIPTOR),
    _descriptor.FieldDescriptor(
      name='x_scale', full_name='object_detection.protos.KeypointBoxCoder.x_scale', index=2,
      number=3, type=2, cpp_type=6, label=1,
      has_default_value=True, default_value=float(10),
      message_type=None, enum_type=None, containing_type=None,
      is_extension=False, extension_scope=None,
      serialized_options=None, file=DESCRIPTOR),
    _descriptor.FieldDescriptor(
      name='height_scale', full_name='object_detection.protos.KeypointBoxCoder.height_scale', index=3,
      number=4, type=2, cpp_type=6, label=1,
      has_default_value=True, default_value=float(5),
      message_type=None, enum_type=None, containing_type=None,
      is_extension=False, extension_scope=None,
      serialized_options=None, file=DESCRIPTOR),
    _descriptor.FieldDescriptor(
      name='width_scale', full_name='object_detection.protos.KeypointBoxCoder.width_scale', index=4,
      number=5, type=2, cpp_type=6, label=1,
      has_default_value=True, default_value=float(5),
      message_type=None, enum_type=None, containing_type=None,
      is_extension=False, extension_scope=None,
      serialized_options=None, file=DESCRIPTOR),
  ],
  extensions=[
  ],
  nested_types=[],
  enum_types=[
  ],
  serialized_options=None,
  is_extendable=False,
  syntax='proto2',
  extension_ranges=[],
  oneofs=[
  ],
  serialized_start=78,
  serialized_end=210,
)

DESCRIPTOR.message_types_by_name['KeypointBoxCoder'] = _KEYPOINTBOXCODER
_sym_db.RegisterFileDescriptor(DESCRIPTOR)

KeypointBoxCoder = _reflection.GeneratedProtocolMessageType('KeypointBoxCoder', (_message.Message,), dict(
  DESCRIPTOR = _KEYPOINTBOXCODER,
  __module__ = 'object_detection.protos.keypoint_box_coder_pb2'
  # @@protoc_insertion_point(class_scope:object_detection.protos.KeypointBoxCoder)
  ))
_sym_db.RegisterMessage(KeypointBoxCoder)


# @@protoc_insertion_point(module_scope)
