# Supplementary material for: A real-time approach of diagnosing rice leaf disease using deep learning-based faster R-CNN framework
Source: PeerJ Comput Sci. 2021 Apr 7;7:e432. doi: 10.7717/peerj-cs.432 (PMC8049121; doi:10.7717/peerj-cs.432)
Supplement: Supplemental Information 1 [file peerj-cs-07-432-s001.zip › Raw code with Instruction/protos/losses.proto]

syntax = "proto2";

package object_detection.protos;

// Message for configuring the localization loss, classification loss and hard
// example miner used for training object detection models. See core/losses.py
// for details
message Loss {
  // Localization loss to use.
  optional LocalizationLoss localization_loss = 1;

  // Classification loss to use.
  optional ClassificationLoss classification_loss = 2;

  // If not left to default, applies hard example mining.
  optional HardExampleMiner hard_example_miner = 3;

  // Classification loss weight.
  optional float classification_weight = 4 [default=1.0];

  // Localization loss weight.
  optional float localization_weight = 5 [default=1.0];

  // If not left to default, applies random example sampling.
  optional RandomExampleSampler random_example_sampler = 6;

  // Equalization loss.
  message EqualizationLoss {
    // Weight equalization loss strength.
    optional float weight = 1 [default=0.0];

    // When computing equalization loss, ops that start with
    // equalization_exclude_prefixes will be ignored. Only used when
    // equalization_weight > 0.
    repeated string exclude_prefixes = 2;
  }

  optional EqualizationLoss equalization_loss = 7;

  enum ExpectedLossWeights {
    NONE = 0;
    // Use expected_classification_loss_by_expected_sampling
    // from third_party/tensorflow_models/object_detection/utils/ops.py
    EXPECTED_SAMPLING = 1;
    // Use expected_classification_loss_by_reweighting_unmatched_anchors
    // from third_party/tensorflow_models/object_detection/utils/ops.py
    REWEIGHTING_UNMATCHED_ANCHORS = 2;
  }

  // Method to compute expected loss weights with respect to balanced
  // positive/negative sampling scheme. If NONE, use explicit sampling.
  // TODO(birdbrain): Move under ExpectedLossWeights.
  optional ExpectedLossWeights expected_loss_weights = 18 [default = NONE];

  // Minimum number of effective negative samples.
  // Only applies if expected_loss_weights is not NONE.
  // TODO(birdbrain): Move under ExpectedLossWeights.
  optional float min_num_negative_samples = 19 [default=0];

  // Desired number of effective negative samples per positive sample.
  // Only applies if expected_loss_weights is not NONE.
  // TODO(birdbrain): Move under ExpectedLossWeights.
  optional float desired_negative_sampling_ratio = 20 [default=3];
}

// Configuration for bounding box localization loss function.
message LocalizationLoss {
  oneof localization_loss {
    WeightedL2LocalizationLoss weighted_l2 = 1;
    WeightedSmoothL1LocalizationLoss weighted_smooth_l1 = 2;
    WeightedIOULocalizationLoss weighted_iou = 3;
  }
}

// L2 location loss: 0.5 * ||weight * (a - b)|| ^ 2
message WeightedL2LocalizationLoss {
  // DEPRECATED, do not use.
  // Output loss per anchor.
  optional bool anchorwise_output = 1 [default=false];
}

// SmoothL1 (Huber) location loss.
// The smooth L1_loss is defined elementwise as .5 x^2 if |x| <= delta and
// delta * (|x|-0.5*delta) otherwise, where x is the difference between
// predictions and target.
message WeightedSmoothL1LocalizationLoss {
  // DEPRECATED, do not use.
  // Output loss per anchor.
  optional bool anchorwise_output = 1 [default=false];

  // Delta value for huber loss.
  optional float delta = 2 [default=1.0];
}

// Intersection over union location loss: 1 - IOU
message WeightedIOULocalizationLoss {
}

// Configuration for class prediction loss function.
message ClassificationLoss {
  oneof classification_loss {
    WeightedSigmoidClassificationLoss weighted_sigmoid = 1;
    WeightedSoftmaxClassificationLoss weighted_softmax = 2;
    WeightedSoftmaxClassificationAgainstLogitsLoss weighted_logits_softmax = 5;
    BootstrappedSigmoidClassificationLoss bootstrapped_sigmoid = 3;
    SigmoidFocalClassificationLoss weighted_sigmoid_focal = 4;
  }
}

// Classification loss using a sigmoid function over class predictions.
message WeightedSigmoidClassificationLoss {
  // DEPRECATED, do not use.
  // Output loss per anchor.
  optional bool anchorwise_output = 1 [default=false];
}

// Sigmoid Focal cross entropy loss as described in
// https://arxiv.org/abs/1708.02002
message SigmoidFocalClassificationLoss {
  // DEPRECATED, do not use.
  optional bool anchorwise_output = 1 [default = false];
  // modulating factor for the loss.
  optional float gamma = 2 [default = 2.0];
  // alpha weighting factor for the loss.
  optional float alpha = 3;
}

// Classification loss using a softmax function over class predictions.
message WeightedSoftmaxClassificationLoss {
  // DEPRECATED, do not use.
  // Output loss per anchor.
  optional bool anchorwise_output = 1 [default=false];
  // Scale logit (input) value before calculating softmax classification loss.
  // Typically used for softmax distillation.
  optional float logit_scale = 2 [default = 1.0];
}

// Classification loss using a softmax function over class predictions and
// a softmax function over the groundtruth labels (assumed to be logits).
message WeightedSoftmaxClassificationAgainstLogitsLoss {
  // DEPRECATED, do not use.
  optional bool anchorwise_output = 1 [default = false];
  // Scale and softmax groundtruth logits before calculating softmax
  // classification loss. Typically used for softmax distillation with teacher
  // annotations stored as logits.
  optional float logit_scale = 2 [default = 1.0];
}

// Classification loss using a sigmoid function over the class prediction with
// the highest prediction score.
message BootstrappedSigmoidClassificationLoss {
  // Interpolation weight between 0 and 1.
  optional float alpha = 1;

  // Whether hard boot strapping should be used or not. If true, will only use
  // one class favored by model. Othewise, will use all predicted class
  // probabilities.
  optional bool hard_bootstrap = 2 [default=false];

  // DEPRECATED, do not use.
  // Output loss per anchor.
  optional bool anchorwise_output = 3 [default=false];
}

// Configuration for hard example miner.
message HardExampleMiner {
  // Maximum number of hard examples to be selected per image (prior to
  // enforcing max negative to positive ratio constraint).  If set to 0,
  // all examples obtained after NMS are considered.
  optional int32 num_hard_examples = 1 [default=64];

  // Minimum intersection over union for an example to be discarded during NMS.
  optional float iou_threshold = 2 [default=0.7];

  // Whether to use classification losses ('cls', default), localization losses
  // ('loc') or both losses ('both'). In the case of 'both', cls_loss_weight and
  // loc_loss_weight are used to compute weighted sum of the two losses.
  enum LossType {
    BOTH = 0;
    CLASSIFICATION = 1;
    LOCALIZATION = 2;
  }
  optional LossType loss_type = 3 [default=BOTH];

  // Maximum number of negatives to retain for each positive anchor. If
  // num_negatives_per_positive is 0 no prespecified negative:positive ratio is
  // enforced.
  optional int32 max_negatives_per_positive = 4 [default=0];

  // Minimum number of negative anchors to sample for a given image. Setting
  // this to a positive number samples negatives in an image without any
  // positive anchors and thus not bias the model towards having at least one
  // detection per image.
  optional int32 min_negatives_per_image = 5 [default=0];
}

// Configuration for random example sampler.
message RandomExampleSampler {
  // The desired fraction of positive samples in batch when applying random
  // example sampling.
  optional float positive_sample_fraction = 1 [default = 0.01];
}
