# Supplementary material for: A real-time approach of diagnosing rice leaf disease using deep learning-based faster R-CNN framework
Source: PeerJ Comput Sci. 2021 Apr 7;7:e432. doi: 10.7717/peerj-cs.432 (PMC8049121; doi:10.7717/peerj-cs.432)
Supplement: Supplemental Information 1 [file peerj-cs-07-432-s001.zip › Raw code with Instruction/protos/matcher.proto]

syntax = "proto2";

package object_detection.protos;

import "object_detection/protos/argmax_matcher.proto";
import "object_detection/protos/bipartite_matcher.proto";

// Configuration proto for the matcher to be used in the object detection
// pipeline. See core/matcher.py for details.
message Matcher {
  oneof matcher_oneof {
    ArgMaxMatcher argmax_matcher = 1;
    BipartiteMatcher bipartite_matcher = 2;
  }
}
