# Supplementary material for: A real-time approach of diagnosing rice leaf disease using deep learning-based faster R-CNN framework
Source: PeerJ Comput Sci. 2021 Apr 7;7:e432. doi: 10.7717/peerj-cs.432 (PMC8049121; doi:10.7717/peerj-cs.432)
Supplement: Supplemental Information 1 [file peerj-cs-07-432-s001.zip › Raw code with Instruction/protos/matcher_pb2.py]

# Generated by the protocol buffer compiler.  DO NOT EDIT!
# source: object_detection/protos/matcher.proto

import sys
_b=sys.version_info[0]<3 and (lambda x:x) or (lambda x:x.encode('latin1'))
from google.protobuf import descriptor as _descriptor
from google.protobuf import message as _message
from google.protobuf import reflection as _reflection
from google.protobuf import symbol_database as _symbol_database
# @@protoc_insertion_point(imports)

_sym_db = _symbol_database.Default()


from object_detection.protos import argmax_matcher_pb2 as object__detection_dot_protos_dot_argmax__matcher__pb2
from object_detection.protos import bipartite_matcher_pb2 as object__detection_dot_protos_dot_bipartite__matcher__pb2


DESCRIPTOR = _descriptor.FileDescriptor(
  name='object_detection/protos/matcher.proto',
  package='object_detection.protos',
  syntax='proto2',
  serialized_options=None,
  serialized_pb=_b('\n%object_detection/protos/matcher.proto\x12\x17object_detection.protos\x1a,object_detection/protos/argmax_matcher.proto\x1a/object_detection/protos/bipartite_matcher.proto\"\xa4\x01\n\x07Matcher\x12@\n\x0e\x61rgmax_matcher\x18\x01 \x01(\x0b\x32&.object_detection.protos.ArgMaxMatcherH\x00\x12\x46\n\x11\x62ipartite_matcher\x18\x02 \x01(\x0b\x32).object_detection.protos.BipartiteMatcherH\x00\x42\x0f\n\rmatcher_oneof')
  ,
  dependencies=[object__detection_dot_protos_dot_argmax__matcher__pb2.DESCRIPTOR,object__detection_dot_protos_dot_bipartite__matcher__pb2.DESCRIPTOR,])


_MATCHER = _descriptor.Descriptor(
  name='Matcher',
  full_name='object_detection.protos.Matcher',
  filename=None,
  file=DESCRIPTOR,
  containing_type=None,
  fields=[
    _descriptor.FieldDescriptor(
      name='argmax_matcher', full_name='object_detection.protos.Matcher.argmax_matcher', index=0,
      number=1, type=11, cpp_type=10, label=1,
      has_default_value=False, default_value=None,
      message_type=None, enum_type=None, containing_type=None,
      is_extension=False, extension_scope=None,
      serialized_options=None, file=DESCRIPTOR),
    _descriptor.FieldDescriptor(
      name='bipartite_matcher', full_name='object_detection.protos.Matcher.bipartite_matcher', index=1,
      number=2, type=11, cpp_type=10, label=1,
      has_default_value=False, default_value=None,
      message_type=None, enum_type=None, containing_type=None,
      is_extension=False, extension_scope=None,
      serialized_options=None, file=DESCRIPTOR),
  ],
  extensions=[
  ],
  nested_types=[],
  enum_types=[
  ],
  serialized_options=None,
  is_extendable=False,
  syntax='proto2',
  extension_ranges=[],
  oneofs=[
    _descriptor.OneofDescriptor(
      name='matcher_oneof', full_name='object_detection.protos.Matcher.matcher_oneof',
      index=0, containing_type=None, fields=[]),
  ],
  serialized_start=162,
  serialized_end=326,
)

_MATCHER.fields_by_name['argmax_matcher'].message_type = object__detection_dot_protos_dot_argmax__matcher__pb2._ARGMAXMATCHER
_MATCHER.fields_by_name['bipartite_matcher'].message_type = object__detection_dot_protos_dot_bipartite__matcher__pb2._BIPARTITEMATCHER
_MATCHER.oneofs_by_name['matcher_oneof'].fields.append(
  _MATCHER.fields_by_name['argmax_matcher'])
_MATCHER.fields_by_name['argmax_matcher'].containing_oneof = _MATCHER.oneofs_by_name['matcher_oneof']
_MATCHER.oneofs_by_name['matcher_oneof'].fields.append(
  _MATCHER.fields_by_name['bipartite_matcher'])
_MATCHER.fields_by_name['bipartite_matcher'].containing_oneof = _MATCHER.oneofs_by_name['matcher_oneof']
DESCRIPTOR.message_types_by_name['Matcher'] = _MATCHER
_sym_db.RegisterFileDescriptor(DESCRIPTOR)

Matcher = _reflection.GeneratedProtocolMessageType('Matcher', (_message.Message,), dict(
  DESCRIPTOR = _MATCHER,
  __module__ = 'object_detection.protos.matcher_pb2'
  # @@protoc_insertion_point(class_scope:object_detection.protos.Matcher)
  ))
_sym_db.RegisterMessage(Matcher)


# @@protoc_insertion_point(module_scope)
