# Supplementary material for: A real-time approach of diagnosing rice leaf disease using deep learning-based faster R-CNN framework
Source: PeerJ Comput Sci. 2021 Apr 7;7:e432. doi: 10.7717/peerj-cs.432 (PMC8049121; doi:10.7717/peerj-cs.432)
Supplement: Supplemental Information 1 [file peerj-cs-07-432-s001.zip › Raw code with Instruction/protos/mean_stddev_box_coder.proto]

syntax = "proto2";

package object_detection.protos;

// Configuration proto for MeanStddevBoxCoder. See
// box_coders/mean_stddev_box_coder.py for details.
message MeanStddevBoxCoder {
  // The standard deviation used to encode and decode boxes.
  optional float stddev = 1 [default=0.01];
}
