# Supplementary material for: A real-time approach of diagnosing rice leaf disease using deep learning-based faster R-CNN framework
Source: PeerJ Comput Sci. 2021 Apr 7;7:e432. doi: 10.7717/peerj-cs.432 (PMC8049121; doi:10.7717/peerj-cs.432)
Supplement: Supplemental Information 1 [file peerj-cs-07-432-s001.zip › Raw code with Instruction/protos/model.proto]

syntax = "proto2";

package object_detection.protos;

import "object_detection/protos/faster_rcnn.proto";
import "object_detection/protos/ssd.proto";

// Top level configuration for DetectionModels.
message DetectionModel {
  oneof model {
    FasterRcnn faster_rcnn = 1;
    Ssd ssd = 2;

    // This can be used to define experimental models. To define your own
    // experimental meta architecture, populate a key in the
    // model_builder.EXPERIMENTAL_META_ARCHITECURE_BUILDER_MAP dict and set its
    // value to a function that builds your model.
    ExperimentalModel experimental_model = 3;
  }
}

message ExperimentalModel {
  optional string name = 1;
}
