# Supplementary material for: A real-time approach of diagnosing rice leaf disease using deep learning-based faster R-CNN framework
Source: PeerJ Comput Sci. 2021 Apr 7;7:e432. doi: 10.7717/peerj-cs.432 (PMC8049121; doi:10.7717/peerj-cs.432)
Supplement: Supplemental Information 1 [file peerj-cs-07-432-s001.zip › Raw code with Instruction/protos/multiscale_anchor_generator.proto]

  syntax = "proto2";

package object_detection.protos;

// Configuration proto for RetinaNet anchor generator described in
// https://arxiv.org/abs/1708.02002. See
// anchor_generators/multiscale_grid_anchor_generator.py for details.
message MultiscaleAnchorGenerator {
  // minimum level in feature pyramid
  optional int32 min_level = 1 [default = 3];

  // maximum level in feature pyramid
  optional int32 max_level = 2 [default = 7];

  // Scale of anchor to feature stride
  optional float anchor_scale = 3 [default = 4.0];

  // Aspect ratios for anchors at each grid point.
  repeated float aspect_ratios = 4;

  // Number of intermediate scale each scale octave
  optional int32 scales_per_octave = 5 [default = 2];

  // Whether to produce anchors in normalized coordinates.
  optional bool normalize_coordinates = 6 [default = true];
}
