# Supplementary material for: A real-time approach of diagnosing rice leaf disease using deep learning-based faster R-CNN framework
Source: PeerJ Comput Sci. 2021 Apr 7;7:e432. doi: 10.7717/peerj-cs.432 (PMC8049121; doi:10.7717/peerj-cs.432)
Supplement: Supplemental Information 1 [file peerj-cs-07-432-s001.zip › Raw code with Instruction/protos/pipeline.proto]

syntax = "proto2";

package object_detection.protos;

import "object_detection/protos/eval.proto";
import "object_detection/protos/graph_rewriter.proto";
import "object_detection/protos/input_reader.proto";
import "object_detection/protos/model.proto";
import "object_detection/protos/train.proto";

// Convenience message for configuring a training and eval pipeline. Allows all
// of the pipeline parameters to be configured from one file.
// Next id: 7
message TrainEvalPipelineConfig {
  optional DetectionModel model = 1;
  optional TrainConfig train_config = 2;
  optional InputReader train_input_reader = 3;
  optional EvalConfig eval_config = 4;
  repeated InputReader eval_input_reader = 5;
  optional GraphRewriter graph_rewriter = 6;
  extensions 1000 to max;
}
